# Supplementary material for: The function of the ZFP189 transcription factor in the nucleus accumbens facilitates cocaine-specific transcriptional and behavioral adaptations
Source: Mol Psychiatry. 2024 Nov 25;30(6):2490–503. doi: 10.1038/s41380-024-02852-7 (PMC12092205; doi:10.1038/s41380-024-02852-7)
Supplement: Supplementary file 3 — Supplementary Table 2 [file 41380_2024_2852_MOESM3_ESM.xlsx]

## Sheet: IVSA "Module" - Fig 5C-F
Training FR1 0.5mg/kg/infusion	Active Lever																							Training FR1 0.5mg/kg/infusion	Inactive Lever																						Training FR1 0.5mg/kg/infusion	Infusions Earned
Active Lever																								Inactive Lever																							Infusions
Mouse ID	A-1	A-2	A-3	A-4	A-5	A-6	A-7	A-8	B-1	B-3	B-4	B-5	B-6	B-7	B-8	C-1-7	C-2-2	C-2-6	C-2-8	C-3-5			Mouse ID	A-1	A-2	A-3	A-4	A-5	A-6	A-7	A-8	B-1	B-3	B-4	B-5	B-6	B-7	B-8	C-1-7	C-2-2	C-2-6	C-2-8	C-3-5			Mouse ID	A-1	A-2	A-3
Session	WT	NFD	VPR	VPR	WT	WT	NFD	VPR	WT	VPR	NFD	VPR	WT	NFD	NFD	GFP	GFP	GFP	GFP	GFP			Session	WT	NFD	VPR	VPR	WT	WT	NFD	VPR	WT	VPR	NFD	VPR	WT	NFD	NFD	GFP	GFP	GFP	GFP	GFP			Session	WT	NFD	VPR
1	1	2	1	0	18	1	1	4	50	31	54	7	3	3	3	8	75	11	19	18			1	0	1	3	0	31	0	0	3	78	19	17	0	1	5	1	2	23	9	7	40			1	1	2	1
2	0	0	7	0	93	0	0	8	57	53	105	0	0	1	0	28	56	31	27	32			2	3	1	5	0	5	2	0	4	19	36	20	3	0	0	1	1	17	20	3	17			2	1	2	7
3	0	0	34	10	64	8	20	32	60	54	56	0	3	2	1	1	134	54	52	39			3	0	2	0	0	3	0	0	4	10	41	5	4	0	1	3	1	20	7	0	37			3	0	0	34
4	0	1	24	8	58	0	25	33	84	61	56	20	28	2	17	19	84	71	4	52			4	1	0	2	2	1	2	1	3	11	23	6	1	0	0	0	5	65	42	18	43			4	0	1	24
5	0	1	31	10	60	6	48	54	55	51	56	24	9	1	13	12	72	69	23	48			5	5	11	1	5	4	0	0	4	3	8	3	14	0	1	1	17	38	21	2	30			5	0	1	31
6	2	30	32	17	55	5	44	31	55	44	60	36	33	1	14	86	203	77	13	49			6	1	2	2	0	1	0	1	11	2	10	8	12	0	6	16	11	6	22	3	18			6	2	30	32
7	7	50	32	35	59	26	42	40	102	84	86	47	67	5	30	64	221	96	50	55			7	7	0	66	2	0	2	0	9	5	11	11	3	0	0	17	66	2	102	14	18			7	7	50	32
8	8	43	35	47	78	22	45	24	122	88	95	35	6	2	43	87	168	66	44	56			8	2	21	88	5	6	0	0	16	16	8	36	27	0	3	11	146	1	19	17	38			8	8	43	35
9	3	54	77	65	63	31	55	34	73	53	69	38	0	3	31	51				50			9	8	26	66	4	1	0	0	15	5	16	4	36	0	1	22	189				24			9	3	54	77
10	1	59	65	73	59	33	49	25	78	60	70	50	4	3	46	53				50			10	25	2	34	8	5	1	0	26	8	13	5	22	1	4	28	212				38			10	1	59	65
Cocaine FR5 (0.5mg/kg/infusion)																							Cocaine FR5 (0.5mg/kg/infusion)																							Cocaine FR5 (0.5mg/kg/infusion)
Module 1 Pre-Surgery																							Module 1 Pre-Surgery																							Module 1 Pre-Surgery
Mouse ID	A-1	A-2	A-3	A-4	A-5	A-6	A-7	A-8	B-1	B-3	B-4	B-5	B-6	B-7	B-8	C-1-7	C-2-2	C-2-6	C-2-8	C-3-5			Mouse ID	A-1	A-2	A-3	A-4	A-5	A-6	A-7	A-8	B-1	B-3	B-4	B-5	B-6	B-7	B-8	C-1-7	C-2-2	C-2-6	C-2-8	C-3-5			Mouse ID	A-1	A-2	A-3
Session	WT	NFD	VPR	VPR	WT	WT	NFD	VPR	WT	VPR	NFD	VPR	WT	NFD	NFD	GFP	GFP	GFP	GFP	GFP			Session	WT	NFD	VPR	VPR	WT	WT	NFD	VPR	WT	VPR	NFD	VPR	WT	NFD	NFD	GFP	GFP	GFP	GFP	GFP			Session	WT	NFD	VPR
1	14	180	195	203	211	135	139	36	270	168	235	94	8	1	129	102	362	184	87	131			1	27	55	64	33	60	0	1	39	22	34	27	81	0	1	19	148	23	32	14	40			1	4	38	41
2	9	199	246	205	203	175	220	86	460	225	217	136	146	2	160	143	437	201	59	140			2	30	51	102	39	78	9	34	59	16	31	51	78	0	4	29	209	12	17	15	97			2	3	41	51
3	25	200	186	188	236	105	131	40	316	231	225	162	176	13	142	115	539	98	45	173			3	28	25	49	38	40	18	23	14	11	13	28	60	1	3	11	186	8	33	9	121			3	7	42	39
4	55	155	280	129	225	190	232	31		256	247	180	139	7	133	167	378	114	75	194			4	13	23	45	30	24	24	41	17	2	8	33	31	0	7	16	351	14	24	9	100			4	13	33	58
Cocaine FR5 (0.5mg/kg/infusion)																							Cocaine FR5 (0.5mg/kg/infusion)																							Cocaine FR5 (0.5mg/kg/infusion)
Module 2 Post-Surgery																							Module 2 Post-Surgery																							Module 2 Post-Surgery
Mouse ID	A-1	A-2	A-3	A-4	A-5	A-6	A-7	A-8	B-1	B-3	B-4	B-5	B-6	B-7	B-8	C-1-7	C-2-2	C-2-6	C-2-8	C-3-5			Mouse ID	A-1	A-2	A-3	A-4	A-5	A-6	A-7	A-8	B-1	B-3	B-4	B-5	B-6	B-7	B-8	C-1-7	C-2-2	C-2-6	C-2-8	C-3-5			Mouse ID	A-1	A-2	A-3
Session	WT	NFD	VPR	VPR	WT	WT	NFD	VPR	WT	VPR	NFD	VPR	WT	NFD	NFD	GFP	GFP	GFP	GFP	GFP			Session	WT	NFD	VPR	VPR	WT	WT	NFD	VPR	WT	VPR	NFD	VPR	WT	NFD	NFD	GFP	GFP	GFP	GFP	GFP			Session	WT	NFD	VPR
1	160	70	156	67	225	194	308	8	211	156	191	147	95	4	135	98	308	416	88	183			1	14	35	24	7	16	8	20	1	8	11	14	45	2	2	4	41	4	3	3	86			1	34	16	33
2	195	59	180	83	177	160	254	10	302	170	288	140	130	2	182	116	435	356	100	210			2	24	17	34	9	88	9	15	2	0	18	59	25	1	1	38	102	3	4	3	111			2	41	13	38
3	206	55	162	141	185	205	221	16	440	210	242	150	126	1	170	118	373	327	84	209			3	23	20	27	12	58	10	10	6	5	73	40	41	3	0	5	77	4	10	6	67			3	43	13	34
4	272	104	170	161	200	175	224	15	335	215	230	154	150	2	175	71	381	297	79	205			4	35	45	28	22	11	25	15	0	3	40	15	43	1	0	21	166	3	10	3	74			4	56	22	36
Cocaine FR5 (0.5mg/kg/infusion)																							Cocaine FR5 (0.5mg/kg/infusion)																							Cocaine FR5 (0.5mg/kg/infusion)
Module 3 Post-Abstience																							Module 3 Post-Abstience																							Module 3 Post-Abstience
Mouse ID	A-1	A-2	A-3	A-4	A-5	A-6	A-7	A-8	B-1	B-3	B-4	B-5	B-6	B-7	B-8	C-1-7	C-2-2	C-2-6	C-2-8	C-3-5			Mouse ID	A-1	A-2	A-3	A-4	A-5	A-6	A-7	A-8	B-1	B-3	B-4	B-5	B-6	B-7	B-8	C-1-7	C-2-2	C-2-6	C-2-8	C-3-5			Mouse ID	A-1	A-2	A-3
Session	WT	NFD	VPR	VPR	WT	WT	NFD	VPR	WT	VPR	NFD	VPR	WT	NFD	NFD	GFP	GFP	GFP	GFP	GFP			Session	WT	NFD	VPR	VPR	WT	WT	NFD	VPR	WT	VPR	NFD	VPR	WT	NFD	NFD	GFP	GFP	GFP	GFP	GFP			Session	WT	NFD	VPR
1	405	80	242	175	230	216	305	33	428	211	246	212	98	1	341	139	357	299	96	371			1	933	28	29	12	3	6	2	20	4	8	4	5	0	4	2	93	4	2	3	129			1	85	18	50
2	551	43	283	189	248	275	266	9	396	250	296	192	115	4	419	170	399	264	189	360			2	311	14	26	17	7	4	4	10	9	10	9	5	2	1	0	163	3	13	3	46			2	114	10	58
3	291	52	275	225	250	220	308	3	410	225	345	150	85	12	276	148	432	286	234	449			3	60	18	22	14	4	7	2	1	2	10	24	10	7	3	0	146	2	7	11	48			3	60	12	57
4	337	37	259	190	220	170	286	4	331	220	263	168	132	6	229	168	342	290	180	413			4	132	34	13	15	3	4	0	0	0	12	9	21	3	1	5	197	2	12	8	34			4	69	9	53
Cocaine PR (0.5mg/kg/infusion)																							Cocaine PR (0.5mg/kg/infusion)																							Cocaine PR (0.5mg/kg/infusion)
Module 1 Pre-Surgery																							Module 1 Pre-Surgery																							Module 1 Pre-Surgery
Mouse ID	A-1	A-2	A-3	A-4	A-5	A-6	A-7	A-8	B-1	B-3	B-4	B-5	B-6	B-7	B-8	C-1-7	C-2-2	C-2-6	C-2-8	C-3-5			Mouse ID	A-1	A-2	A-3	A-4	A-5	A-6	A-7	A-8	B-1	B-3	B-4	B-5	B-6	B-7	B-8	C-1-7	C-2-2	C-2-6	C-2-8	C-3-5			Mouse ID	A-1	A-2	A-3
Session	WT	NFD	VPR	VPR	WT	WT	NFD	VPR	WT	VPR	NFD	VPR	WT	NFD	NFD	GFP	GFP	GFP	GFP	GFP			Session	WT	NFD	VPR	VPR	WT	WT	NFD	VPR	WT	VPR	NFD	VPR	WT	NFD	NFD	GFP	GFP	GFP	GFP	GFP			Session	WT	NFD	VPR
1	88	79	277	98	140	268	308	62	431	230	244	340	704	3	192	167	462	197	52	226			1	30	63	110	24	23	70	89	22	18	50	95	105	0	2	13	227	60	34	6	86			1	12	11	19
2	51	20	151	106	162	301	250	42	120	115	232	115	138	2	23	172	299	300	94	126			2	31	27	36	24	20	21	25	8	8	21	52	58	0	0	3	216	37	33	11	64			2	9	5	19
3	111	58	147	67	145	233	213	34	146	157	441	112	85	3	72	186	571	375	130	135			3	46	45	48	25	19	56	25	10	5	28	22	35	0	2	11	219	53	28	10	69			3	13	10	15
Cocaine PR (0.5mg/kg/infusion)																							Cocaine PR (0.5mg/kg/infusion)																							Cocaine PR (0.5mg/kg/infusion)
Module 2 Post-Surgery																							Module 2 Post-Surgery																							Module 2 Post-Surgery
Mouse ID	A-1	A-2	A-3	A-4	A-5	A-6	A-7	A-8	B-1	B-3	B-4	B-5	B-6	B-7	B-8	C-1-7	C-2-2	C-2-6	C-2-8	C-3-5			Mouse ID	A-1	A-2	A-3	A-4	A-5	A-6	A-7	A-8	B-1	B-3	B-4	B-5	B-6	B-7	B-8	C-1-7	C-2-2	C-2-6	C-2-8	C-3-5			Mouse ID	A-1	A-2	A-3
Session	WT	NFD	VPR	VPR	WT	WT	NFD	VPR	WT	VPR	NFD	VPR	WT	NFD	NFD	GFP	GFP	GFP	GFP	GFP			Session	WT	NFD	VPR	VPR	WT	WT	NFD	VPR	WT	VPR	NFD	VPR	WT	NFD	NFD	GFP	GFP	GFP	GFP	GFP			Session	WT	NFD	VPR
1	365	68	133	237	157	441	365	6	327	270	493	319	328		96	241	289	398	99	212			1	68	20	10	6	9	33	32	3	10	41	36	47	2		19	67	18	4	5	59			1	21	5	14
2	330	13	100	283	138	308	259	10	355	126	174	103	122	1	127	267	372	331	85	291			2	76	13	15	5	19	15	17	1	12	29	11	27	2	1	4	61	6	13	8	95			2	20	4	12
3	308	42	145	262	159	246	301	10	1292	200	236	109	69	2	232	288	197	310	106	271			3	82	21	14	11	24	7	15	1	7	29	16	34	1	3	5	67	14	15	2	107			3	20	8	14
Cocaine PR (0.5mg/kg/infusion)																							Cocaine PR (0.5mg/kg/infusion)																							Cocaine PR (0.5mg/kg/infusion)
Module 3 Post-Abstience																							Module 3 Post-Abstience																							Module 3 Post-Abstience
Mouse ID	A-1	A-2	A-3	A-4	A-5	A-6	A-7	A-8	B-1	B-3	B-4	B-5	B-6	B-7	B-8	C-1-7	C-2-2	C-2-6	C-2-8	C-3-5			Mouse ID	A-1	A-2	A-3	A-4	A-5	A-6	A-7	A-8	B-1	B-3	B-4	B-5	B-6	B-7	B-8	C-1-7	C-2-2	C-2-6	C-2-8	C-3-5			Mouse ID	A-1	A-2	A-3
Session	WT	NFD	VPR	VPR	WT	WT	NFD	VPR	WT	VPR	NFD	VPR	WT	NFD	NFD	GFP	GFP	GFP	GFP	GFP			Session	WT	NFD	VPR	VPR	WT	WT	NFD	VPR	WT	VPR	NFD	VPR	WT	NFD	NFD	GFP	GFP	GFP	GFP	GFP			Session	WT	NFD	VPR
1	694	105	350	458	211	221	492	16	561	266	259	148	104	3	268	350	292	364	234	522			1	20	56	36	23	12	18	9	3	6	17	12	21	2	0	0	190	9	15	7	133			1	26	12	20
2	511	195	268	568	208	128	418	13	439	182	176	148	60	10	352	304	224	471	223	462			2	36	36	37	14	14	48	16	7	9	9	11	23	0	4	1	214	10	60	19	77			2	24	16	19
3	443	176	221	382	248	172	308	14	733	268	409	176	90	15	493	238	192	456	173	447			3	59	40	33	32	11	28	12	1	19	19	13	29	1	1	4	134	1	16	7	78			3	22	16	17
Exclusion
Mouse B-7 Came untethered while during session 1 of M2
[truncated: 38 more columns]

## Sheet: IVSA "Dose Response" - Fig 5H-I
Training FR1 0.5mg/kg/infusion	Active Lever																						Training FR1 0.5mg/kg/infusion	Inactive Lever																						Training FR1 0.5mg/kg/infusion	Infusions Earned
Active Lever																							Inactive Lever																							Infusions
Mouse ID	1 (A)	2 (A)	3 (A)	4 (A)	5 (A)	6 (A)	7 (A)	8 (A)	9 (B)	10 (B)	11 (B)	12 (B)	13 (B)	14 (B)	15 (B)	16 (B)	17 (C)	18 (C)	19 (C)	22 (C)			Mouse ID	1 (A)	2 (A)	3 (A)	4 (A)	5 (A)	6 (A)	7 (A)	8 (A)	9 (B)	10 (B)	11 (B)	12 (B)	13 (B)	14 (B)	15 (B)	16 (B)	17 (C)	18 (C)	19 (C)	22 (C)			Mouse ID	1 (A)	2 (A)	3 (A)
Session	VPR	WT	GFP	NFD	WT	VPR	NFD	NFD	WT	GFP	VPR	GFP	NFD	WT	GFP	WT	VPR	GFP	VPR	NFD			Session	VPR	WT	GFP	NFD	WT	VPR	NFD	NFD	WT	GFP	VPR	GFP	NFD	WT	GFP	WT	VPR	GFP	VPR	NFD			Session	VPR	WT	GFP
1	8	6	2	60	15	34	11	14	11	14	20	37	6	10	6	10	106	13	26	2			1	25	20	6	78	17	13	3	14	12	13	9	29	8	17	9	14	116	14	14	2			1	7	6	2
2	6	12	5	112	8	23	2	1	2	3	2	25	2	4	2	3	40	3	2	2			2	23	7	1	137	1	14	0	1	2	7	6	26	0	6	4	4	61	1	2	0			2	5	11	5
3	4	7	6	69	3	23	1	2	2	11	9	16	1	4	2	5	37	5	37	0			3	16	2	0	125	3	17	0	1	2	3	5	3	0	2	5	1	17	0	2	0			3	4	6	3
4	9	15	10	29	11	32	13	16	1	34	6	30	0	4	2	4	31	4	25	8			4	16	0	0	43	2	6	0	0	5	7	0	1	1	0	1	0	55	1	2	0			4	6	12	6
5	0	8	3	113	0	33	0	0	0	67	45	39	39	38	19	55	70	21	50	10			5	14	0	1	69	1	13	0	2	2	7	2	6	2	2	1	5	16	0	1	1			5	0	7	2
6	37	17	32	205	32	166	5	45	4	162	31	142	14	63	18	13	75	169	59	13			6	7	0	1	66	1	7	0	3	1	9	1	13	0	6	0	1	33	0	1	0			6	26	13	22
7	71	32	14	360	70	424	10	57	0	233	71	231	108	21	31	50	19	9	39	14			7	11	5	0	55	1	20	0	17	0	9	4	11	7	4	0	2	17	0	0	0			7	34	22	9
8	29	87	34	75	147	378	7	104	1	229	34	32	21	27	109	30	155	21	26	3			8	18	2	0	42	3	20	0	12	1	26	5	15	0	33	1	5	459	6	6	6			8	20	56	24
9	41	45	45	62	104	68	2	54	5	100	28	36	29	27	3	51	56	19	30	1			9	20	3	0	28	2	27	2	81	11	16	16	18	0	17	14	2	949	0	21	10			9	27	33	38
10	58	23	49	56	37	56	8	74	5	69	30	46	17	32	49	31	49	23	40	5			10	17	8	3	9	1	74	1	4	4	2	4	26	5	36	10	2	1299	3	2	5			10	45	18	40
Pre-Surgery																							Pre-Surgery																							Pre-Surgery
DR FR5																							DR FR5																							DR FR5
Dose 1 (0.5mg/kg/infusion)																							Dose 1 (0.5mg/kg/infusion)																							Dose 1 (0.5mg/kg/infusion)	0.5	0.5	0.5
Mouse ID	1 (A)	2 (A)	3 (A)	4 (A)	5 (A)	6 (A)	7 (A)	8 (A)	9 (B)	10 (B)	11 (B)	12 (B)	13 (B)	14 (B)	15 (B)	16 (B)	17 (C)	18 (C)	19 (C)	22 (C)			Mouse ID	1 (A)	2 (A)	3 (A)	4 (A)	5 (A)	6 (A)	7 (A)	8 (A)	9 (B)	10 (B)	11 (B)	12 (B)	13 (B)	14 (B)	15 (B)	16 (B)	17 (C)	18 (C)	19 (C)	22 (C)			Mouse ID	1 (A)	2 (A)	3 (A)
Session	VPR	WT	GFP	NFD	WT	VPR	NFD	NFD	WT	GFP	VPR	GFP	NFD	WT	GFP	WT	VPR	GFP	VPR	NFD			Session	VPR	WT	GFP	NFD	WT	VPR	NFD	NFD	WT	GFP	VPR	GFP	NFD	WT	GFP	WT	VPR	GFP	VPR	NFD			Session	VPR	WT	GFP
1	174	357	734	159	202	152	94	267	17	536	613	143	163	132	92	233	209	108	112	192			1	11	36	1	35	0	145	0	33	80	26	269	13	2	67	36	23	317	18	66	0			1	28	60	115
2	280	207	134	158	195	140	86	196	7	97	124	138	187	127	70	156	195	203	121	152			2	12	18	3	29	2	461	0	69	88	5	11	13	5	57	90	41	325	16	32	1			2	41	39	26
3	286	211	173	143	136	147	104	175	75	154	143	168	175	126	102	156	173	147	133	128			3	13	7	8	19	1	138	0	45	299	122	24	20	5	48	145	49	307	23	33	145			3	43	41	33
4	244	198	265	157	151	127	103	141	135	180	120	154	128	114	84	132	149	130	127	109			4	6	8	5	15	2	89	6	10	369	61	65	19	19	40	152	9	497	17	45	0			4	41	38	45
Dose 2	1.0mg/kg	0.1mg/kg	0.05mg/kg	1.0mg/kg	0.1mg/kg	0.05mg/kg	0.1mg/kg	1.0mg/kg	1.0mg/kg	0.1mg/kg	0.05mg/kg	1.0mg/kg	0.1mg/kg	0.05mg/kg	0.1mg/kg	1.0mg/kg	1.0mg/kg	0.1mg/kg	0.05mg/kg	0.05mg/kg			Dose 2	1.0mg/kg	0.1mg/kg	0.05mg/kg	1.0mg/kg	0.1mg/kg	0.05mg/kg	0.1mg/kg	1.0mg/kg	1.0mg/kg	0.1mg/kg	0.05mg/kg	1.0mg/kg	0.1mg/kg	0.05mg/kg	0.1mg/kg	1.0mg/kg	1.0mg/kg	0.1mg/kg	0.05mg/kg	0.05mg/kg			Dose 2	1.0mg/kg	0.1mg/kg	0.05mg/kg
Mouse ID	1 (A1)	2 (A2)	3 (A3)	4 (A4)	5 (A5)	6 (A6)	7 (A7)	8 (A8)	9 (B1)	10 (B2)	11 (B3)	12 (B4)	13 (B5)	14 (B6)	15 (B7)	16 (B8)	17 (C1)	18 (C2)	19 (C3)	22 (C6)			Mouse ID	1 (A1)	2 (A2)	3 (A3)	4 (A4)	5 (A5)	6 (A6)	7 (A7)	8 (A8)	9 (B1)	10 (B2)	11 (B3)	12 (B4)	13 (B5)	14 (B6)	15 (B7)	16 (B8)	17 (C1)	18 (C2)	19 (C3)	22 (C6)			Mouse ID	1 (A1)	2 (A2)	3 (A3)
Session	VPR	WT	GFP	NFD	WT	VPR	NFD	NFD	WT	GFP	VPR	GFP	NFD	WT	GFP	WT	VPR	GFP	VPR				Session																							Session
1	164	995	932	100	1515	1257	273	120	97	279	389	110	412	583	153	98	109	970	173	350			1	14	41	91	8	7	104	11	39	211	76	179	8	37	113	63	16	254	43	51	0			1	27	143	120
2	189	516	332	87	1189	769	217	111	111	451	104	104	88	40	78	80	104	541	34	135			2	19	15	29	5	42	130	4	11	246	62	55	10	28	10	27	5	162	29	8	13			2	28	84	47
3	212	478	95	91	623	85	61	85	81	192	20	101	59	67	71	98	116	181	34	79			3	29	13	27	5	65	70	9	70	161	29	9	8	17	11	29	14	97	18	7	8			3	30	76	19
4	228	407	104	114	646		195	118	85	224	23	113	23	41	54	93	109	236	42	85			4	40	26	23	14	83		6	15	178	40	7	11	7	16	19	8	116	25	11	14			4	31	65	21
Dose 3	.1 mg/kg	0.05mg/kg	1.0 mg/kg	.1 mg/kg	0.05mg/kg	1.0 mg/kg	0.05mg/kg	.1 mg/kg	.1 mg/kg	0.05mg/kg	1.0 mg/kg	.1 mg/kg	0.05mg/kg	1.0 mg/kg	0.05mg/kg	.1 mg/kg	.1 mg/kg	0.05mg/kg	1.0 mg/kg	1.0 mg/kg			Dose 3	.1 mg/kg	0.05mg/kg	1.0 mg/kg	.1 mg/kg	0.05mg/kg	1.0 mg/kg	0.05mg/kg	.1 mg/kg	.1 mg/kg	0.05mg/kg	1.0 mg/kg	.1 mg/kg	0.05mg/kg	1.0 mg/kg	0.05mg/kg	.1 mg/kg	.1 mg/kg	0.05mg/kg	1.0 mg/kg	1.0 mg/kg			Dose 3	.1 mg/kg	0.05mg/kg	1.0 mg/kg
Mouse ID	1 (A1)	2 (A2)	3 (A3)	4 (A4)	5 (A5)	6 (A6)	7 (A7)	8 (A8)	9 (B1)	10 (B2)	11 (B3)	12 (B4)	13 (B5)	14 (B6)	15 (B7)	16 (B8)	17 (C1)	18 (C2)	19 (C3)	22 (C6)			Mouse ID	1 (A1)	2 (A2)	3 (A3)	4 (A4)	5 (A5)	6 (A6)	7 (A7)	8 (A8)	9 (B1)	10 (B2)	11 (B3)	12 (B4)	13 (B5)	14 (B6)	15 (B7)	16 (B8)	17 (C1)	18 (C2)	19 (C3)	22 (C6)			Mouse ID	1 (A1)	2 (A2)	3 (A3)
Session																							Session																							Session
1	1609	207	97	992	477	106	244	874	256	258	70	674	19	83	87	799	208	258	94	89			1	106	13	33	157	124	31	5	47	237	24	44	50	9	18	13	31	587	18	8	1			1	188	34	20
2	994	183	152	830	294	105	262	537	107	159	68	803	19	92	38	497	231	144	97	90			2	50	21	3	183	59	28	5	48	191	18	28	36	15	35	10	23	174	7	10	0			2	136	31	31
3	824	111	145	1097	299	134	213	224	50	192	88	596	15	115	22	224	206	99	105	109			3	49	14	15	166	41	51	4	30	82	57	32	14	13	25	33	21	127	11	8	0			3	122	19	28
4	464	82	132	1255	242	116	193	179	52	170	119	617	25	96	39	221	211	77	119	127			4	34	11	7	104	31	3	3	22	82	19	42	24	8	16	12	11	110	7	8	0			4	70	16	26
Dose 4	0.05 mg/kg	1.0mg/kg	0.1 mg/kg	0.05 mg/kg	1.0mg/kg	0.1mg/kg	1.0mg/kg	0.05 mg/kg	0.05 mg/kg	1.0mg/kg	0.1 mg/kg	0.05 mg/kg	1.0mg/kg	0.1 mg/kg	1.0mg/kg	0.05 mg/kg	0.05 mg/kg	1.0mg/kg	0.1mg/kg	0.1 mg/kg			Dose 4	0.05 mg/kg	1.0mg/kg	0.1 mg/kg	0.05 mg/kg	1.0mg/kg	0.1mg/kg	1.0mg/kg	0.05 mg/kg	0.05 mg/kg	1.0mg/kg	0.1 mg/kg	0.05 mg/kg	1.0mg/kg	0.1 mg/kg	1.0mg/kg	0.05 mg/kg	0.05 mg/kg	1.0mg/kg	0.1mg/kg	0.1 mg/kg			Dose 4	0.05 mg/kg	1.0mg/kg	0.1 mg/kg
Mouse ID	1 (A1)	2 (A2)	3 (A3)	4 (A4)	5 (A5)	6 (A6)	7 (A7)	8 (A8)	9 (B1)	10 (B2)	11 (B3)	12 (B4)	13 (B5)	14 (B6)	15 (B7)	16 (B8)	17 (C1)	18 (C2)	19 (C3)	22 (C6)			Mouse ID	1 (A1)	2 (A2)	3 (A3)	4 (A4)	5 (A5)	6 (A6)	7 (A7)	8 (A8)	9 (B1)	10 (B2)	11 (B3)	12 (B4)	13 (B5)	14 (B6)	15 (B7)	16 (B8)	17 (C1)	18 (C2)	19 (C3)	22 (C6)			Mouse ID	1 (A1)	2 (A2)	3 (A3)
Session																							Session																							Session
1	253	148	153	1062	101	330	68	83	54	132	319	404	57	227	34	151	226	192	207	415			1	26	5	16	62	7	78	2	13	94	54	68	20	19	53	40	20	89	11	21	11			1	41	28	27
2	989	208	185	478	97	668	116	125	77	96	285	270	74	240	65	157	161	139	80	106			2	28	1	22	120	11	69	3	36	93	53	46	17	6	46	51	20	129	14	7	11			2	134	33	34
3	635	152	190	224	104	783	123	150	65	220	176	198	76	259	78	133	188	136	34	153			3	33	1	43	43	7	52	2	42	59	11	30	11	9	34	390	11	135	21	21	3			3	89	29	33
4	611	166	149	261	90	828	138	128	52	253	239	270	77	78	77	131	125	142	44	211			4	31	4	59	88	13	38	3	35	30	12	56	16	2	15	31	7	76	14	3	1			4	85	31	27
Post Surgery																							Post Surgery																							Post Surgery
DR FR 5																							DR FR 5																							DR FR 5
Dose 1 (0.5mg/kg/infusion)	0.5	0.5	0.5	0.5	0.5	0.5	0.5	0.5	0.5	0.5	0.5	0.5	0.5	0.5	0.5	0.5	0.5	0.5	0.5	0.5			Dose 1 (0.5mg/kg/infusion)																							D1 (0.5)	0.5	0.5	0.5
Mouse ID	1 (A)	2 (A)	3 (A)	4 (A)	5 (A)	6 (A)	7 (A)	8 (A)	9 (B)	10 (B)	11 (B)	12 (B)	13 (B)	14 (B)	15 (B)	16 (B)	17 (C)	18 (C)	19 (C)	22 (C)			Mouse ID	1 (A)	2 (A)	3 (A)	4 (A)	5 (A)	6 (A)	7 (A)	8 (A)	9 (B)	10 (B)	11 (B)	12 (B)	13 (B)	14 (B)	15 (B)	16 (B)	17 (C)	18 (C)	19 (C)	22 (C)			Mouse ID	1 (A)	2 (A)	3 (A)
Session	VPR	WT	GFP	NFD	WT	VPR	NFD	NFD	WT	GFP	VPR	GFP	NFD	WT	GFP	WT	VPR	GFP	VPR	NFD			Session	VPR	WT	GFP	NFD	WT	VPR	NFD	NFD	WT	GFP	VPR	GFP	NFD	WT	GFP	WT	VPR	GFP	VPR	NFD			Session	VPR	WT	GFP
1	248	272	237	235	268	260	193	152	175		224	250	85		165	107	320	265	131	244			1	30	0	21	18	21	33	0	34	104		7	21	9		28	10	408	7	31	1			1	47	47	43
2	276	334	288	258	273	307	233	254	187	426	160	256	90	157	147	174	311	281	91	259			2	20	0	19	35	25	31	0	63	85	13	7	26	11	43	36	29	302	12	22	3			2	51	58	52
3		400	282	290	260	289	272	291	183	418	172	250	80	215	102	179	277	313	51	226			3		2	23	36	10	25	3	94	87	12	10	20	3	56	11	22	458	10	14	1			3		66	48
4	307	381	300	305	282	302	316	253	193		145	192	87	227		204	325	293	137	231			4	16	1	18	42	20	39	0	93	111		16	31	1	50		30	751	29	29	2			4	55	64	51
Dose 2	1.0mg/kg	0.1mg/kg	0.05mg/kg	1.0mg/kg	0.1mg/kg	0.05mg/kg	0.1mg/kg	1.0mg/kg	1.0mg/kg	0.1mg/kg	0.05mg/kg	1.0mg/kg	0.1mg/kg	0.05mg/kg	0.1mg/kg	1.0mg/kg	1.0mg/kg	0.1mg/kg	0.05mg/kg	0.05mg/kg			Dose 2	1.0mg/kg	0.1mg/kg	0.05mg/kg	1.0mg/kg	0.1mg/kg	0.05mg/kg	0.1mg/kg	1.0mg/kg	1.0mg/kg	0.1mg/kg	0.05mg/kg	1.0mg/kg	0.1mg/kg	0.05mg/kg	0.1mg/kg	1.0mg/kg	1.0mg/kg	0.1mg/kg	0.05mg/kg	0.05mg/kg			Dose 2	1.0mg/kg	0.1mg/kg	0.05mg/kg
Mouse ID	1 (A1)	2 (A2)	3 (A3)	4 (A4)	5 (A5)	6 (A6)	7 (A7)	8 (A8)	9 (B1)	10 (B2)	11 (B3)	12 (B4)	13 (B5)	14 (B6)	15 (B7)	16 (B8)	17 (C1)	18 (C2)	19 (C3)	22 (C6)			Mouse ID	1 (A1)	2 (A2)	3 (A3)	4 (A4)	5 (A5)	6 (A6)	7 (A7)	8 (A8)	9 (B1)	10 (B2)	11 (B3)	12 (B4)	13 (B5)	14 (B6)	15 (B7)	16 (B8)	17 (C1)	18 (C2)	19 (C3)	22 (C6)			Mouse ID	1 (A1)	2 (A2)	3 (A3)
Session																							Session																							Session
1	206	1208	214	135	752	617	732	155	104	437	100	156	82	167	34	95	153	800	46	107			1	13	27	10	21	105	19	6	71	59	11	14	27	3	21	13	8	592	67	8	8			1	36	170	37
2	231	957	152	133	580	284	668	126	105	664	68	123	46	176	28	102	138	519	51	102			2	7	19	5	13	104	8	2	70	58	17	0	20	9	9	3	13	351	60	13	8			2	39	141	28
3	181	582	129	114	650	326	465	152	109	706	46	114	105	124	24	114	129	407	36	69			3	8	14	4	21	67	13	2	50	60	19	4	20	8	3	2	18	235	56	11	11			3	34	97	23
4	207	791	165	130	628	302	515	133	113	510	32	135	94	162	31	142	191	80	11	24			4	12	17	31	13	193	17	10	66	94	17	3	12	6	9	0	21	285	6	2	1			4	36	124	31
Dose 3	.1 mg/kg	0.05mg/kg	1.0 mg/kg	.1 mg/kg	0.05mg/kg	1.0 mg/kg	0.05mg/kg	.1 mg/kg	.1 mg/kg	0.05mg/kg	1.0 mg/kg	.1 mg/kg	0.05mg/kg	1.0 mg/kg	0.05mg/kg	.1 mg/kg	.1 mg/kg	0.05mg/kg	1.0 mg/kg	1.0 mg/kg			Dose 3	.1 mg/kg	0.05mg/kg	1.0 mg/kg	.1 mg/kg	0.05mg/kg	1.0 mg/kg	0.05mg/kg	.1 mg/kg	.1 mg/kg	0.05mg/kg	1.0 mg/kg	.1 mg/kg	0.05mg/kg	1.0 mg/kg	0.05mg/kg	.1 mg/kg	.1 mg/kg	0.05mg/kg	1.0 mg/kg	1.0 mg/kg			Dose 3	.1 mg/kg	0.05mg/kg	1.0 mg/kg
Mouse ID	1 (A1)	2 (A2)	3 (A3)	4 (A4)	5 (A5)	6 (A6)	7 (A7)	8 (A8)	9 (B1)	10 (B2)	11 (B3)	12 (B4)	13 (B5)	14 (B6)	15 (B7)	16 (B8)	17 (C1)	18 (C2)	19 (C3)	22 (C6)			Mouse ID	1 (A1)	2 (A2)	3 (A3)	4 (A4)	5 (A5)	6 (A6)	7 (A7)	8 (A8)	9 (B1)	10 (B2)	11 (B3)	12 (B4)	13 (B5)	14 (B6)	15 (B7)	16 (B8)	17 (C1)	18 (C2)	19 (C3)	22 (C6)			Mouse ID	1 (A1)	2 (A2)	3 (A3)
Session																							Session																							Session
1	882	795	158	413	489	150	395	322		345	126	639	171	179	25	516	538	131	110	107			1	72	10	29	41	155	14	20	116		11	9	61	8	44	4	52	1071	21	11	1			1	135	123	32
2	689	341	169	413	586	165	315	224	454	163	106	558	143	120	50	334	433	27	103	155			2	37	7	9	56	102	8	4	55	303	8	11	71	15	19	18	13	962	3	22	5			2	106	58	32
3	691	380	153	319	531	188	227	157	233	148	94	568	86	128	32	280	199	43	127	132			3	58	7	11	33	50	35	3	12	117	8	16	149	5	24	8	12	507	8	30	0			3	102	63	26
4	703	432	141	335	458	156	204	100	135	122	110	519	100	153	54	272	74	76	128	110			4	37	5	4	57	57	37	0	31	73	6	11	72	3	18	13	18	214	5	17	0			4	109	68	27
Dose 4	0.05 mg/kg	1.0mg/kg	0.1 mg/kg	0.05 mg/kg	1.0mg/kg	0.1mg/kg	1.0mg/kg	0.05 mg/kg	0.05 mg/kg	1.0mg/kg	0.1 mg/kg	0.05 mg/kg	1.0mg/kg	0.1 mg/kg	1.0mg/kg	0.05 mg/kg	0.05 mg/kg	1.0mg/kg	0.1mg/kg	0.1 mg/kg			Dose 4	0.05 mg/kg	1.0mg/kg	0.1 mg/kg	0.05 mg/kg	1.0mg/kg	0.1mg/kg	1.0mg/kg	0.05 mg/kg	0.05 mg/kg	1.0mg/kg	0.1 mg/kg	0.05 mg/kg	1.0mg/kg	0.1 mg/kg	1.0mg/kg	0.05 mg/kg	0.05 mg/kg	1.0mg/kg	0.1mg/kg	0.1 mg/kg			Dose 4	0.05 mg/kg	1.0mg/kg	0.1 mg/kg
Mouse ID	1 (A1)	2 (A2)	3 (A3)	4 (A4)	5 (A5)	6 (A6)	7 (A7)	8 (A8)	9 (B1)	10 (B2)	11 (B3)	12 (B4)	13 (B5)	14 (B6)	15 (B7)	16 (B8)	17 (C1)	18 (C2)	19 (C3)	22 (C6)			Mouse ID	1 (A1)	2 (A2)	3 (A3)	4 (A4)	5 (A5)	6 (A6)	7 (A7)	8 (A8)	9 (B1)	10 (B2)	11 (B3)	12 (B4)	13 (B5)	14 (B6)	15 (B7)	16 (B8)	17 (C1)	18 (C2)	19 (C3)	22 (C6)			Mouse ID	1 (A1)	2 (A2)	3 (A3)
Session																							Session																							Session
1	384	189	162	180	155	414	156	132	113	163	164	436	106	362	92	242	221	177	58	192			1	24	1	25	23	18	13	0	20	38	11	6	31	2	41	11	13	494	4	0	5			1	63	33	29
2	577	175	124	120	144	597	142	106		211	74	475	120	282	95	186	172	164	24	84			2	31	4	14	10	12	17	0	11		8	3	43	6	20	4	3	322	10	3	1			2	44	31	23
3	435	159	127	112	137	439	162	94	91	177	101	382	121	141	89	172	186	146	51	114			3	46	2	5	9	26	16	1	14	43	12	2	24	5	13	15	8	412	12	10	3			3	74	29	25
4	540	137	88	125	135	411	160	112	133	232	96	212	119	157	94	142	126	130	52	53			4	26	3	2	3	13	12	0	21	52	3	2	15	5	6	24	9	235	7	11	5			4	90	26	18
Session Exlusions									Animals Exlcuded from Data set Due to loss of patency
10 (B)	2	Dose 1 M2	Untethering						3
14 (B)	1	Dose 1 M2	Untethering						Data not shown
15 (B)	1	Dose 1 M2	Untethering
9 (B1)	3	Dose 3 & Dose 4 M2	Cocaine syringe ran out
[truncated: 17 more columns]

## Sheet: Sucrose "Module" - Supp Fig 7
Training FR1 Sucrose Pellet																	Training FR1 Sucrose Pellet																	Training FR1 Sucrose Pellet
Active Lever																	Inactive Lever																	Pellet Earned
Mouse ID	1-2	2-2	3-5	4-3	5-1	1-3	2-3	4-4	4-5	5-4	1-1	1-4	2-4	4-1	5-3		Mouse ID	1-2	2-2	3-5	4-3	5-1	1-3	2-3	4-4	4-5	5-4	1-1	1-4	2-4	4-1	5-3		Mouse ID	1-2	2-2	3-5	4-3	5-1	1-3	2-3	4-4	4-5	5-4	1-1	1-4	2-4	4-1	5-3
Session	NFD	NFD	NFD	NFD	NFD	WT	WT	WT	WT	WT	VPR	VPR	VPR	VPR	VPR		Session	NFD	NFD	NFD	NFD	NFD	WT	WT	WT	WT	WT	VPR	VPR	VPR	VPR	VPR		Session	NFD	NFD	NFD	NFD	NFD	WT	WT	WT	WT	WT	VPR	VPR	VPR	VPR	VPR
1	30	9	22	17	9	26		3	7	13	19	27		4	1		1	22	19	20	10	14	16		19	3	10	9	29		7	5		1	28	9	22	16	9	24		3	7	12	19	27		4	1
2	30	21	22	18	13	17	21	21	25	6	18	29	12	14	3		2	23	19	22	10	19	46	9	12	16	10	19	18	3	3	2		2	30	18	21	18	13	17	20	21	24	6	18	28	11	13	3
3	15	34	31	30	26	10	31	29	31	30	22	24	28	31	2		3	7	2	6	0	15	20	5	11	8	2	8	18	7	2	1		3	14	30	30	30	26	10	30	29	30	30	22	24	27	30	2
4	30	34	30	30	30	30	30	30	30	31	22	30	30	30	33		4	0	2	11	0	4	11	7	20	15	2	4	11	3	1	0		4	30	30	30	30	30	30	30	30	30	30	21	30	30	30	30
5	30	32	33	30	30	30	30	34	30	30	30	30	31	31	31		5	1	5	22	3	13	12	8	14	16	4	12	10	5	12	3		5	30	30	30	30	30	30	30	30	30	30	30	30	30	30	30
Sucrose M1 FR5																	Sucrose M1 FR5																	Sucrose M1 FR5
Active Lever																	Inactive Lever																	Pellet Earned
Mouse ID	1-2	2-2	3-5	4-3	5-1	1-3	2-3	4-4	4-5	5-4	1-1	1-4	2-4	4-1	5-3		Mouse ID	1-2	2-2	3-5	4-3	5-1	1-3	2-3	4-4	4-5	5-4	1-1	1-4	2-4	4-1	5-3		Mouse ID	1-2	2-2	3-5	4-3	5-1	1-3	2-3	4-4	4-5	5-4	1-1	1-4	2-4	4-1	5-3
Session	NFD	NFD	NFD	NFD	NFD	WT	WT	WT	WT	WT	VPR	VPR	VPR	VPR	VPR		Session	NFD	NFD	NFD	NFD	NFD	WT	WT	WT	WT	WT	VPR	VPR	VPR	VPR	VPR		Session	NFD	NFD	NFD	NFD	NFD	WT	WT	WT	WT	WT	VPR	VPR	VPR	VPR	VPR
1	68	56	90	34	49	35	52	62	31	40	61	77	39	36	65		1	23	22	8	13	30	8	9	6	49	14	6	49	14	11	9		1	15	13	20	8	11	9	12	14	8	9	14	17	9	9	15
2	42	59	42	50	20	44	29	45	35	39	20	69	35	41	56		2	46	14	30	7	11	9	9	4	62	21	4	62	21	10	8		2	10	13	10	12	6	10	7	11	9	9	6	15	9	10	13
3	61	101	47	26	20	40	34	72	44	26	52	76	33	48	58		3	42	17	33	10	9	11	4	20	41	10	20	41	10	14	11		3	22	22	11	7	6	10	8	16	10	7	12	17	8	11	13
4	43	98	35	40	22	10	49	90	26	15	45	48	37	33	52		4	26	18	19	9	20	17	11	11	21	15	11	21	15	14	6		4	10	21	9	10	6	4	11	20	7	5	11	11	9	8	12
Sucrose M2 FR5																	Sucrose M2 FR5																	Sucrose M2 FR5
Active Lever																	Inactive Lever																	Pellet Earned
Mouse ID	1-2	2-2	3-5	4-3	5-1	1-3	2-3	4-4	4-5	5-4	1-1	1-4	2-4	4-1	5-3		Mouse ID	1-2	2-2	3-5	4-3	5-1	1-3	2-3	4-4	4-5	5-4	1-1	1-4	2-4	4-1	5-3		Mouse ID	1-2	2-2	3-5	4-3	5-1	1-3	2-3	4-4	4-5	5-4	1-1	1-4	2-4	4-1	5-3
Session	NFD	NFD	NFD	NFD	NFD	WT	WT	WT	WT	WT	VPR	VPR	VPR	VPR	VPR		Session	NFD	NFD	NFD	NFD	NFD	WT	WT	WT	WT	WT	VPR	VPR	VPR	VPR	VPR		Session	NFD	NFD	NFD	NFD	NFD	WT	WT	WT	WT	WT	VPR	VPR	VPR	VPR	VPR
1	45	85	93	70	79	45	33	113	55	45	56	70	56	94	105		1	13	7	11	9	9	12	5	5	9	9	5	9	9	7	9		1	11	19	20	16	17	11	8	24	13	11	13	16	13	20	23
2	58	75	60	75	75	50	36	75	67	55	121	72	62	53	93		2	19	3	17	4	7	14	1	6	10	17	6	10	17	4	6		2	13	17	14	17	17	12	9	17	15	13	26	16	14	12	20
3	78	121	42	101	69	74	53	130	85	67	100	113	35	82	70		3	15	12	15	6	3	16	10	11	14	10	11	14	10	4	4		3	17	26	10	22	15	16	12	28	19	15	22	24	9	18	16
4	47	177	59	103	78	59		160	122	32	109	92	40	81	131		4		12	13	22	4	23		14	21	21	14	21	21	7	14		4	11	37	13	22	17	13		34	26	8	23	20	10	18	28
Sucrose M3 FR5																	Sucrose M3 FR5																	Sucrose M3 FR5
Active Lever																	Inactive Lever																	Pellet Earned
Mouse ID	1-2	2-2	3-5	4-3	5-1	1-3	2-3	4-4	4-5	5-4	1-1	1-4	2-4	4-1	5-3		Mouse ID	1-2	2-2	3-5	4-3	5-1	1-3	2-3	4-4	4-5	5-4	1-1	1-4	2-4	4-1	5-3		Mouse ID	1-2	2-2	3-5	4-3	5-1	1-3	2-3	4-4	4-5	5-4	1-1	1-4	2-4	4-1	5-3
Session	NFD	NFD	NFD	NFD	NFD	WT	WT	WT	WT	WT	VPR	VPR	VPR	VPR	VPR		Session	NFD	NFD	NFD	NFD	NFD	WT	WT	WT	WT	WT	VPR	VPR	VPR	VPR	VPR		Session	NFD	NFD	NFD	NFD	NFD	WT	WT	WT	WT	WT	VPR	VPR	VPR	VPR	VPR
1	96	150	47	132	66	76	106	96	82	69	151	68	60	85	108		1				21		23	8		14	10		14	10		6		1	21	30	9	28	13	17	23	21	18	15	30	15	14	17	23
2	105	100	58	65	29	50	61	94	62	43	126	60	67	78	80		2	77	10	9	12	2	19	13	38	20	38	38	20	38	38	20		2	23	22	13	15	7	12	14	20	14	10	27	14	15	17	18
3	138	137	58	94	31	65	54	103	73	45	138	56	50	59	117		3	39	11	25	18	3	19	5	39	19	41	39	19	41	24	15		3	29	29	13	20	8	15	12	22	16	11	29	13	12	13	25
4	56	105	53	58	35	53	61	95	59	32	112	77	44	64	110		4	68	15	20	22	4	18	6	30	11	33	30	11	33	29	4		4	13	23	12	13	9	12	14	21	13	8	24	17	10	14	24
Sucrose M1 PR																	Sucrose M1 PR																	Sucrose M1 PR
Active Lever																	Inactive Lever																	Pellet Earned
Mouse ID	1-2	2-2	3-5	4-3	5-1	1-3	2-3	4-4	4-5	5-4	1-1	1-4	2-4	4-1	5-3		Mouse ID	1-2	2-2	3-5	4-3	5-1	1-3	2-3	4-4	4-5	5-4	1-1	1-4	2-4	4-1	5-3		Mouse ID	1-2	2-2	3-5	4-3	5-1	1-3	2-3	4-4	4-5	5-4	1-1	1-4	2-4	4-1	5-3
Session	NFD	NFD	NFD	NFD	NFD	WT	WT	WT	WT	WT	VPR	VPR	VPR	VPR	VPR		Session	NFD	NFD	NFD	NFD	NFD	WT	WT	WT	WT	WT	VPR	VPR	VPR	VPR	VPR		Session	NFD	NFD	NFD	NFD	NFD	WT	WT	WT	WT	WT	VPR	VPR	VPR	VPR	VPR
1	39	144	37	67	43	30	51	148	34	46	54	38	63	59	89		1	24	24	13	5	40	23	20	8	21	7	18	23	14	16	7		1	8	14	8	10	8	7	9	15	7	9	9	8	10	10	12
Sucrose M2 PR																	Sucrose M2 PR																	Sucrose M2 PR
Active Lever																	Inactive Lever																	Pellet Earned
Mouse ID	1-2	2-2	3-5	4-3	5-1	1-3	2-3	4-4	4-5	5-4	1-1	1-4	2-4	4-1	5-3		Mouse ID	1-2	2-2	3-5	4-3	5-1	1-3	2-3	4-4	4-5	5-4	1-1	1-4	2-4	4-1	5-3		Mouse ID	1-2	2-2	3-5	4-3	5-1	1-3	2-3	4-4	4-5	5-4	1-1	1-4	2-4	4-1	5-3
Session	NFD	NFD	NFD	NFD	NFD	WT	WT	WT	WT	WT	VPR	VPR	VPR	VPR	VPR		Session	NFD	NFD	NFD	NFD	NFD	WT	WT	WT	WT	WT	VPR	VPR	VPR	VPR	VPR		Session	NFD	NFD	NFD	NFD	NFD	WT	WT	WT	WT	WT	VPR	VPR	VPR	VPR	VPR
1	69	130		148	93	73	41	400	103	73	209	148	58	119	142		1	56	16		22	2	18	27	15	25	7	7	19	29	13	11		1	10	14		15	12	11	8	22	12	11	17	15	10	13	14
Sucrose M3 PR																	Sucrose M3 PR																	Sucrose M3 PR
Active Lever																	Inactive Lever																	Pellet Earned
Mouse ID	1-2	2-2	3-5	4-3	5-1	1-3	2-3	4-4	4-5	5-4	1-1	1-4	2-4	4-1	5-3		Mouse ID	1-2	2-2	3-5	4-3	5-1	1-3	2-3	4-4	4-5	5-4	1-1	1-4	2-4	4-1	5-3		Mouse ID	1-2	2-2	3-5	4-3	5-1	1-3	2-3	4-4	4-5	5-4	1-1	1-4	2-4	4-1	5-3
Session	NFD	NFD	NFD	NFD	NFD	WT	WT	WT	WT	WT	VPR	VPR	VPR	VPR	VPR		Session	NFD	NFD	NFD	NFD	NFD	WT	WT	WT	WT	WT	VPR	VPR	VPR	VPR	VPR		Session	NFD	NFD	NFD	NFD	NFD	WT	WT	WT	WT	WT	VPR	VPR	VPR	VPR	VPR
1	71	166	68	68	66	45	73	200	70	60	111	88	46	77	140		1	61	6	14	29	4	29	14	9	14	4	30	9	26	26	9		1	10	15	10	10	10	8	11	17	10	10	24	12	9	11	14
Exclusion	Mouse 3-5 experienced a Active lever malfucntion in M2 and thus data is not included
