# Supplementary material for: The function of the ZFP189 transcription factor in the nucleus accumbens facilitates cocaine-specific transcriptional and behavioral adaptations
Source: Mol Psychiatry. 2024 Nov 25;30(6):2490–503. doi: 10.1038/s41380-024-02852-7 (PMC12092205; doi:10.1038/s41380-024-02852-7)
Supplement: Supplementary file 4 — Supplementary Table 3 [file 41380_2024_2852_MOESM4_ESM.xls]

## Sheet: cFos density by brain region
id	name	acronym	parent_structure_id	depth	volume (mm^3)	Hamilton_DN2_antiGFP_NeuN_cFOS density (cells/mm^3)	Hamilton_WT4_antiGFP_NeuN_cFOS density (cells/mm^3)	Hamilton_VPR2_antiGFP_NeuN_cFOS density (cells/mm^3)	Hamilton_VPR4_antiGFP_NeuN_cFOS density (cells/mm^3)	Hamilton_DN1_antiGFP_NeuN_cFOS density (cells/mm^3)	Hamilton_WT2_antiGFP_NeuN_cFos density (cells/mm^3)	Hamilton_VPR3_antiGFP_NeuN_cFOS density (cells/mm^3)	Hamilton_WT3_antiGFP_NeuN_cFos density (cells/mm^3)	Hamilton_DN3_antiGFP_NeuN_cFOS density (cells/mm^3)	name
-1	background	bkd	-2	-1	699.557	23.8708	63.1786	44.1351	41.1804	54.4488	36.3316	29.1956	61.6877	33.7542	background
0	left root	root-L	-1	0	250.986	2051.88	6408.23	3443.52	2098.88	2388.29	3317.75	3930.38	4323.13	3984.01	left root
1	left Basic cell groups and regions	grey-L	0	1	224.593	2204.52	6860.1	3629.46	2250.77	2551	3553.94	4242.79	4647.84	4336.68	left Basic cell groups and regions
2	left Cerebrum	CH-L	1	2	137.894	2999.81	8477.75	4527.46	3151.89	3232.52	4871.44	5848.52	5890.36	5794.52	left Cerebrum
3	left Cerebral cortex	CTX-L	2	3	110.753	3295.23	9093.29	5062.54	3567.56	3263.36	5433.17	6118.55	6351.71	6266.84	left Cerebral cortex
4	left Cortical plate	CTXpl-L	3	4	106.3	3291.62	9107.76	5178.91	3575.33	3306.81	5539.17	6183.63	6369.81	6356.94	left Cortical plate
5	left Isocortex	Isocortex-L	4	5	61.6276	3081.15	9771.25	6313.55	3510.89	3744.33	6547.86	6728.18	7433.39	6359.99	left Isocortex
6	left Frontal pole, cerebral cortex	FRP-L	5	6	0.486187	1341.05	13552.4	6861.55	3358.79	8081.24	3447.23	4302.87	4103.36	5316.88	left Frontal pole, cerebral cortex
7	left Frontal pole, layer 1	FRP1-L	6	7	0.12675	205.128	930.966	646.943	725.838	12378.7	5491.12	536.489	2177.51	23.6686	left Frontal pole, layer 1
8	left Frontal pole, layer 2/3	FRP2/3-L	6	7	0.117031	427.236	20533	4033.11	4101.47	13825.4	3332.44	4767.96	6417.09	1332.98	left Frontal pole, layer 2/3
9	left Frontal pole, layer 5	FRP5-L	6	7	0.185797	2718.02	18784	13525.5	5306.87	2674.96	2901.02	6749.31	4391.89	12266.1	left Frontal pole, layer 5
10	left Frontal pole, layer 6a	FRP6a-L	6	7	0.0560937	1265.74	10250.7	4795.54	1337.05	4367.69	909.192	3761.56	2691.92	2602.79	left Frontal pole, layer 6a
11	left Frontal pole, layer 6b	FRP6b-L	6	7	0.000515625	0	5818.18	0	0	0	0	1939.39	1939.39	1939.39	left Frontal pole, layer 6b
12	left Somatomotor areas	MO-L	5	6	12.231	844	6697.71	6509.83	2587.35	2297.35	4212.15	4617.84	6449.9	3597.16	left Somatomotor areas
18	left Primary motor area	MOp-L	12	7	5.67673	759.944	5929.99	6381.49	1852.12	1731.1	5208.63	4131.25	7488.46	2721.81	left Primary motor area
19	left Primary motor area, Layer 1	MOp1-L	18	8	0.664609	275.35	177.548	1262.4	111.344	397.226	452.898	171.529	1400.82	124.885	left Primary motor area, Layer 1
20	left Primary motor area, Layer 2/3	MOp2/3-L	18	8	1.84444	490.664	5064.96	5029.18	1796.21	2038.56	5803.94	3245.98	7989.97	2536.82	left Primary motor area, Layer 2/3
21	left Primary motor area, Layer 5	MOp5-L	18	8	1.6362	1034.1	8402.38	9672.39	2165.38	2175.77	7527.79	5726.67	9177.96	3630.97	left Primary motor area, Layer 5
22	left Primary motor area, Layer 6a	MOp6a-L	18	8	1.43795	1040.37	7039.87	6911.91	2420.8	1511.87	4203.89	5386.82	8004.43	3254.63	left Primary motor area, Layer 6a
23	left Primary motor area, Layer 6b	MOp6b-L	18	8	0.0935312	406.281	3549.62	3699.3	1101.24	737.721	2138.32	2512.53	3367.86	727.03	left Primary motor area, Layer 6b
24	left Secondary motor area	MOs-L	12	7	6.55431	916.801	7362.63	6620.98	3224.14	2787.78	3349.09	5039.28	5550.39	4355.3	left Secondary motor area
25	left Secondary motor area, layer 1	MOs1-L	24	8	1.16431	526.491	574.588	2233.08	1326.1	2837.73	1460.95	1180.1	2802.51	1722.91	left Secondary motor area, layer 1
26	left Secondary motor area, layer 2/3	MOs2/3-L	24	8	1.90164	671	6632.17	5738.73	2676.64	2397.4	3671.04	5017.77	6044.25	4338.89	left Secondary motor area, layer 2/3
27	left Secondary motor area, layer 5	MOs5-L	24	8	2.26159	1166.88	10122.5	9513.2	4181.12	3226.93	4308.91	6825.28	6330.05	5730.47	left Secondary motor area, layer 5
28	left Secondary motor area, layer 6a	MOs6a-L	24	8	1.18917	1210.93	9990.99	6961.99	4201.24	2586.67	2929.77	5490.38	6070.61	4400.54	left Secondary motor area, layer 6a
29	left Secondary motor area, layer 6b	MOs6b-L	24	8	0.0375938	1090.61	5373.23	2367.41	1223.61	931.006	1064.01	3936.82	2314.21	2553.62	left Secondary motor area, layer 6b
30	left Somatosensory areas	SS-L	5	6	16.6662	2668.04	7187.79	5891.21	3119.49	2659.7	8314.51	5353.24	7521.22	3510.22	left Somatosensory areas
37	left Primary somatosensory area	SSp-L	30	7	12.1535	2473.77	6712.88	6343.19	3271.24	3043.73	8379.07	4863.04	7605.22	3753.4	left Primary somatosensory area
44	left Primary somatosensory area, nose	SSp-n-L	37	8	1.5097	2091.8	7769.74	3192.02	1659.27	1786.44	9574.73	4875.79	4997.67	1239.98	left Primary somatosensory area, nose
45	left Primary somatosensory area, nose, layer 1	SSp-n1-L	44	9	0.202813	157.781	493.066	221.88	207.088	138.059	892.45	192.296	374.73	93.6826	left Primary somatosensory area, nose, layer 1
46	left Primary somatosensory area, nose, layer 2/3	SSp-n2/3-L	44	9	0.320188	796.408	7308.22	3682.22	1455.4	1933.24	9313.29	3176.26	3060.71	602.772	left Primary somatosensory area, nose, layer 2/3
47	left Primary somatosensory area, nose, layer 4	SSp-n4-L	44	9	0.274109	1583.31	10145.6	5983.01	2239.98	2320.24	13545.7	7383.91	3093.66	1966.37	left Primary somatosensory area, nose, layer 4
48	left Primary somatosensory area, nose, layer 5	SSp-n5-L	44	9	0.283516	2786.44	10824.8	4073.85	1544.89	2906.37	13297.3	6817.97	8041.88	1872.91	left Primary somatosensory area, nose, layer 5
49	left Primary somatosensory area, nose, layer 6a	SSp-n6a-L	44	9	0.402328	3971.88	8463.24	1926.29	2304.09	1463.98	9203.93	5788.81	8187.35	1463.98	left Primary somatosensory area, nose, layer 6a
50	left Primary somatosensory area, nose, layer 6b	SSp-n6b-L	44	9	0.02675	1831.78	1308.41	934.579	672.897	37.3832	3962.62	710.28	2504.67	37.3832	left Primary somatosensory area, nose, layer 6b
51	left Primary somatosensory area, barrel field	SSp-bfd-L	37	8	3.14573	4280.4	8343.68	9146.04	6840.06	5158.73	11889.1	5495.7	9678.5	4310.28	left Primary somatosensory area, barrel field
52	left Primary somatosensory area, barrel field, layer 1	SSp-bfd1-L	51	9	0.419375	395.827	185.991	290.909	107.303	271.833	503.13	541.282	944.262	505.514	left Primary somatosensory area, barrel field, layer 1
53	left Primary somatosensory area, barrel field, layer 2/3	SSp-bfd2/3-L	51	9	0.758219	3239.17	6571.98	5940.24	6304.25	5942.88	11298.9	4550.14	9572.44	4089.85	left Primary somatosensory area, barrel field, layer 2/3
54	left Primary somatosensory area, barrel field, layer 4	SSp-bfd4-L	51	9	0.641266	3441.63	10604	13991.1	9016.54	7492.99	19817.1	6041.18	11240.3	4729.71	left Primary somatosensory area, barrel field, layer 4
55	left Primary somatosensory area, barrel field, layer 5	SSp-bfd5-L	51	9	0.603984	5882.6	11134.4	13116.2	6475.33	5375.97	15565	5826.31	13717.2	5675.64	left Primary somatosensory area, barrel field, layer 5
56	left Primary somatosensory area, barrel field, layer 6a	SSp-bfd6a-L	51	9	0.648828	7308.56	11009.1	10039.6	9762.22	4973.58	9104.11	9023.96	10671.5	5551.55	left Primary somatosensory area, barrel field, layer 6a
57	left Primary somatosensory area, barrel field, layer 6b	SSp-bfd6b-L	51	9	0.0740625	4604.22	6994.09	9951.05	8978.9	4442.19	8182.28	4901.27	5063.29	2470.89	left Primary somatosensory area, barrel field, layer 6b
65	left Primary somatosensory area, lower limb	SSp-ll-L	37	8	1.17648	2100.33	6780.37	9416.19	5038.74	4770.99	4686.85	6027.28	11362.7	9820.78	left Primary somatosensory area, lower limb
66	left Primary somatosensory area, lower limb, layer 1	SSp-ll1-L	65	9	0.149266	951.324	321.574	2874.07	60.2952	308.175	509.159	348.372	2713.28	864.231	left Primary somatosensory area, lower limb, layer 1
67	left Primary somatosensory area, lower limb, layer 2/3	SSp-ll2/3-L	65	9	0.32325	1651.97	5296.21	10184.1	4652.75	6292.34	5948.96	7164.73	13491.1	9500.39	left Primary somatosensory area, lower limb, layer 2/3
68	left Primary somatosensory area, lower limb, layer 4	SSp-ll4-L	65	9	0.136687	980.338	3321.44	11303.2	2999.54	4016.46	7652.49	4506.63	11295.8	8062.19	left Primary somatosensory area, lower limb, layer 4
69	left Primary somatosensory area, lower limb, layer 5	SSp-ll5-L	65	9	0.278	3719.42	9640.29	13129.5	5805.76	5248.2	6298.56	7021.58	16287.8	14338.1	left Primary somatosensory area, lower limb, layer 5
70	left Primary somatosensory area, lower limb, layer 6a	SSp-ll6a-L	65	9	0.263891	2357.04	11258.5	7685	8564.15	5426.49	2648.82	8143.53	9530.46	12160.3	left Primary somatosensory area, lower limb, layer 6a
71	left Primary somatosensory area, lower limb, layer 6b	SSp-ll6b-L	65	9	0.0253906	196.923	4411.08	5277.54	5159.38	3662.77	748.308	236.308	590.769	2244.92	left Primary somatosensory area, lower limb, layer 6b
72	left Primary somatosensory area, mouth	SSp-m-L	37	8	3.10533	1178.94	5473.82	1978.21	673.037	995.708	4949.88	3202.88	3236.05	621.512	left Primary somatosensory area, mouth
73	left Primary somatosensory area, mouth, layer 1	SSp-m1-L	72	9	0.390437	140.868	130.623	156.235	87.0818	89.643	210.021	161.357	166.48	48.6634	left Primary somatosensory area, mouth, layer 1
74	left Primary somatosensory area, mouth, layer 2/3	SSp-m2/3-L	72	9	0.749062	237.63	5130.41	1688.78	476.596	484.606	3237.38	987.902	1682.1	497.956	left Primary somatosensory area, mouth, layer 2/3
75	left Primary somatosensory area, mouth, layer 4	SSp-m4-L	72	9	0.473687	580.552	9936.93	3637.42	1340.55	1467.21	6375.51	3759.86	3550.86	555.218	left Primary somatosensory area, mouth, layer 4
76	left Primary somatosensory area, mouth, layer 5	SSp-m5-L	72	9	0.608719	1097.39	7353.15	2595.62	443.555	1496.59	7177.37	4815.03	3252.73	944.607	left Primary somatosensory area, mouth, layer 5
77	left Primary somatosensory area, mouth, layer 6a	SSp-m6a-L	72	9	0.826094	2876.19	4602.38	1760.09	945.413	1277.09	6341.9	5207.64	5841.95	832.835	left Primary somatosensory area, mouth, layer 6a
78	left Primary somatosensory area, mouth, layer 6b	SSp-m6b-L	72	9	0.0573281	1901.34	2075.77	1046.61	226.765	575.634	4116.65	2250.2	4116.65	209.321	left Primary somatosensory area, mouth, layer 6b
79	left Primary somatosensory area, upper limb	SSp-ul-L	37	8	1.88472	1807.7	6362.75	6939.5	1929.2	2554.23	10066.8	5766.91	9829.58	3806.4	left Primary somatosensory area, upper limb
80	left Primary somatosensory area, upper limb, layer 1	SSp-ul1-L	79	9	0.230641	858.478	502.947	2042.14	52.029	273.152	3043.7	351.196	2068.15	489.94	left Primary somatosensory area, upper limb, layer 1
81	left Primary somatosensory area, upper limb, layer 2/3	SSp-ul2/3-L	79	9	0.489187	2559.35	5288.36	6913.5	1414.59	4243.77	13659.4	4652.61	11439.4	2780.12	left Primary somatosensory area, upper limb, layer 2/3
82	left Primary somatosensory area, upper limb, layer 4	SSp-ul4-L	79	9	0.261641	1135.14	4276.86	9535.98	798.806	2820.66	15173.5	5817.14	10824	3416.9	left Primary somatosensory area, upper limb, layer 4
83	left Primary somatosensory area, upper limb, layer 5	SSp-ul5-L	79	9	0.395625	2269.83	8897.31	9208.21	1592.42	2456.87	12408.2	8482.78	14245.8	5763.03	left Primary somatosensory area, upper limb, layer 5
84	left Primary somatosensory area, upper limb, layer 6a	SSp-ul6a-L	79	9	0.470547	1589.64	9635.6	6197.04	4167.49	2010.43	5670	7574.17	8339.23	5291.72	left Primary somatosensory area, upper limb, layer 6a
85	left Primary somatosensory area, upper limb, layer 6b	SSp-ul6b-L	79	9	0.0370781	377.581	3128.53	4638.85	3560.05	512.432	1132.74	1887.91	1645.17	997.893	left Primary somatosensory area, upper limb, layer 6b
86	left Primary somatosensory area, trunk	SSp-tr-L	37	8	0.700375	2047.47	5227.2	11680.9	3693.74	4489.02	5315.72	3693.74	9709.08	9926.11	left Primary somatosensory area, trunk
87	left Primary somatosensory area, trunk, layer 1	SSp-tr1-L	86	9	0.102281	205.316	19.5539	175.985	19.5539	9.77696	19.5539	68.4387	117.324	146.654	left Primary somatosensory area, trunk, layer 1
88	left Primary somatosensory area, trunk, layer 2/3	SSp-tr2/3-L	86	9	0.21225	1710.25	4819.79	9012.96	3180.21	5144.88	4310.95	4702	10704.4	9502.94	left Primary somatosensory area, trunk, layer 2/3
89	left Primary somatosensory area, trunk, layer 4	SSp-tr4-L	86	9	0.0759688	2461.54	6542.16	16190.9	3488.28	4054.3	9951.46	5225.83	10425.3	8661.46	left Primary somatosensory area, trunk, layer 4
90	left Primary somatosensory area, trunk, layer 5	SSp-tr5-L	86	9	0.176469	2227.02	6063.4	17345.8	4510.71	4363.38	6913.41	4720.38	12024.8	13996.8	left Primary somatosensory area, trunk, layer 5
91	left Primary somatosensory area, trunk, layer 6a	SSp-tr6a-L	86	9	0.116219	3553.64	7864.48	14928.7	6427.53	7451.47	6582.41	2805.06	12622.7	14223.2	left Primary somatosensory area, trunk, layer 6a
92	left Primary somatosensory area, trunk, layer 6b	SSp-tr6b-L	86	9	0.0171875	3316.36	9018.18	13032.7	5934.55	6225.45	3781.82	1512.73	7854.55	8087.27	left Primary somatosensory area, trunk, layer 6b
93	left Primary somatosensory area, unassigned	SSp-un-L	37	8	0.631156	3911.87	4721.49	7955.24	2367.08	2224.49	10138.5	6275.78	9024.71	4081.4	left Primary somatosensory area, unassigned
94	left Primary somatosensory area, unassigned, layer 1	SSp-un1-L	93	9	0.0831563	1851.94	372.792	1322.81	48.1022	493.048	3751.97	901.917	1731.68	348.741	left Primary somatosensory area, unassigned, layer 1
95	left Primary somatosensory area, unassigned, layer 2/3	SSp-un2/3-L	93	9	0.165391	4885.4	2684.55	9033.16	2225.04	4437.98	15490.6	4347.28	10931.7	2974.78	left Primary somatosensory area, unassigned, layer 2/3
96	left Primary somatosensory area, unassigned, layer 4	SSp-un4-L	93	9	0.0940938	3326.47	2880.11	12360	2263.7	1934.24	16558	6769.84	9118.57	4771.84	left Primary somatosensory area, unassigned, layer 4
97	left Primary somatosensory area, unassigned, layer 5	SSp-un5-L	93	9	0.129125	4352.37	7078.41	9138.43	2098.74	1819.94	10950.6	8697	13258.5	6389.16	left Primary somatosensory area, unassigned, layer 5
98	left Primary somatosensory area, unassigned, layer 6a	SSp-un6a-L	93	9	0.146953	4185.01	8751.09	6716.43	4035.3	1354.17	3565.76	9438.38	7886.87	5117.28	left Primary somatosensory area, unassigned, layer 6a
99	left Primary somatosensory area, unassigned, layer 6b	SSp-un6b-L	93	9	0.0124375	1366.83	2733.67	6994.97	3618.09	1045.23	2331.66	1608.04	1206.03	2331.66	left Primary somatosensory area, unassigned, layer 6b
100	left Supplemental somatosensory area	SSs-L	30	7	4.51267	3191.24	8466.82	4673.95	2710.81	1625.42	8140.63	6673.43	7295.01	2855.29	left Supplemental somatosensory area
101	left Supplemental somatosensory area, layer 1	SSs1-L	100	8	0.624	108.974	83.3333	222.756	258.013	158.654	163.462	141.026	139.423	524.038	left Supplemental somatosensory area, layer 1
102	left Supplemental somatosensory area, layer 2/3	SSs2/3-L	100	8	1.07248	1771.59	7540.44	3163.68	2130.57	1432.19	6014.07	4590.28	5147.86	3482.57	left Supplemental somatosensory area, layer 2/3
103	left Supplemental somatosensory area, layer 4	SSs4-L	100	8	0.583187	2662.95	14017.8	6932.59	3912.98	1742.15	12592.9	9695	9235.45	3103.63	left Supplemental somatosensory area, layer 4
104	left Supplemental somatosensory area, layer 5	SSs5-L	100	8	1.09273	3666.03	9453.35	6938.56	2646.57	1865.05	11021.9	8540.96	8367.08	2806.72	left Supplemental somatosensory area, layer 5
105	left Supplemental somatosensory area, layer 6a	SSs6a-L	100	8	1.0377	6188.67	10348.8	5283.78	4120.64	2328.22	9495.01	9078.7	11586.2	3586.77	left Supplemental somatosensory area, layer 6a
106	left Supplemental somatosensory area, layer 6b	SSs6b-L	100	8	0.102563	4407.07	8043.88	4407.07	3285.8	2242.54	9194.39	6786.11	7410.12	2184.03	left Supplemental somatosensory area, layer 6b
107	left Gustatory areas	GU-L	5	6	0.884859	4711.48	7921.03	2515.65	1550.53	1079.27	3034.38	5186.13	4749.91	2156.27	left Gustatory areas
108	left Gustatory areas, layer 1	GU1-L	107	7	0.0978125	102.236	153.355	122.684	92.0128	71.5655	61.3419	214.696	143.131	112.46	left Gustatory areas, layer 1
109	left Gustatory areas, layer 2/3	GU2/3-L	107	7	0.201094	2968.76	5708.78	2391.92	924.942	860.295	735.975	3177.62	2202.95	2551.05	left Gustatory areas, layer 2/3
110	left Gustatory areas, layer 4	GU4-L	107	7	0.0735	5129.25	10149.7	3469.39	761.905	1088.44	2040.82	6326.53	3088.44	2884.35	left Gustatory areas, layer 4
111	left Gustatory areas, layer 5	GU5-L	107	7	0.272516	4935.5	9992.09	2770.48	1739.35	862.336	3031.02	6605.13	5540.97	2697.09	left Gustatory areas, layer 5
112	left Gustatory areas, layer 6a	GU6a-L	107	7	0.219875	7868.11	10096.6	3169.98	2801.59	1969.3	6512.79	6885.73	8659.47	1937.46	left Gustatory areas, layer 6a
113	left Gustatory areas, layer 6b	GU6b-L	107	7	0.0200625	5482.87	7825.55	1295.95	1545.17	1345.79	6130.84	7476.64	5233.64	548.287	left Gustatory areas, layer 6b
114	left Visceral area	VISC-L	5	6	1.17708	2958.17	8273.03	1897.92	2676.12	1250.55	3126.39	4710.82	5958.82	4159.45	left Visceral area
115	left Visceral area, layer 1	VISC1-L	114	7	0.171578	34.9695	99.0802	17.4847	104.908	93.252	122.393	262.271	384.664	862.581	left Visceral area, layer 1
116	left Visceral area, layer 2/3	VISC2/3-L	114	7	0.268859	1342.71	8677.4	967.048	2629.63	535.596	2146.1	4016.97	3604.11	4957.98	left Visceral area, layer 2/3
117	left Visceral area, layer 4	VISC4-L	114	7	0.0913438	5123.5	13356.1	1543.62	3568.94	459.802	2813.55	6349.64	6699.97	5714.68	left Visceral area, layer 4
118	left Visceral area, layer 5	VISC5-L	114	7	0.353406	3817.14	10098.9	2699.44	2860.73	829.074	3146.52	5659.21	7631.44	5752.59	left Visceral area, layer 5
119	left Visceral area, layer 6a	VISC6a-L	114	7	0.267125	4638.28	8730	2860.08	3777.26	3163.31	5918.58	6083.29	8846.05	3021.06	left Visceral area, layer 6a
120	left Visceral area, layer 6b	VISC6b-L	114	7	0.0247656	2382.33	10781.1	4522.4	3189.91	5329.97	5329.97	8681.39	12396.2	2140.06	left Visceral area, layer 6b
121	left Auditory areas	AUD-L	5	6	2.90358	3803.24	17236.3	8395.16	2536.87	5519.05	11006.1	12285.5	12367.2	10474.7	left Auditory areas
122	left Dorsal auditory area	AUDd-L	121	7	0.607375	4824.04	14353.6	5271.87	2133.77	5118.75	13974.9	9809.43	9965.84	5803.66	left Dorsal auditory area
123	left Dorsal auditory area, layer 1	AUDd1-L	122	8	0.098125	20.3822	10.1911	0	30.5732	91.7197	10.1911	0	91.7197	214.013	left Dorsal auditory area, layer 1
124	left Dorsal auditory area, layer 2/3	AUDd2/3-L	122	8	0.164	3518.29	8786.59	2012.2	1152.44	3750	7664.63	4414.63	7152.44	5786.59	left Dorsal auditory area, layer 2/3
125	left Dorsal auditory area, layer 4	AUDd4-L	122	8	0.0660938	8321.51	21999.1	4478.49	2466.19	7882.74	24934.3	10999.5	16491.7	9078.01	left Dorsal auditory area, layer 4
126	left Dorsal auditory area, layer 5	AUDd5-L	122	8	0.171656	5685.78	21449.8	7823.78	2271.98	6309.12	21700.3	14954.3	11237.6	6006.19	left Dorsal auditory area, layer 5
127	left Dorsal auditory area, layer 6a	AUDd6a-L	122	8	0.0922656	7857.75	20560.2	11466.9	5310.75	8334.63	18295	18143.3	17807.3	9364.27	left Dorsal auditory area, layer 6a
128	left Dorsal auditory area, layer 6b	AUDd6b-L	122	8	0.0152344	6564.1	15950.8	11487.2	4004.1	7351.79	11093.3	17460.5	13719	3938.46	left Dorsal auditory area, layer 6b
136	left Primary auditory area	AUDp-L	121	7	1.07672	4621.45	18063.2	10167	1580.73	5052.39	11243.4	12949.5	11448.7	8212.92	left Primary auditory area
137	left Primary auditory area, layer 1	AUDp1-L	136	8	0.189844	5.26749	5.26749	15.8025	42.1399	126.42	21.07	5.26749	63.2099	147.49	left Primary auditory area, layer 1
138	left Primary auditory area, layer 2/3	AUDp2/3-L	136	8	0.235625	2622.81	8857.29	4473.21	861.538	3331.56	6225.99	4524.14	5754.91	6153.85	left Primary auditory area, layer 2/3
139	left Primary auditory area, layer 4	AUDp4-L	136	8	0.117375	7437.7	26692.2	13699.7	2683.71	6977.64	19510.1	16869	18854.1	16136.3	left Primary auditory area, layer 4
140	left Primary auditory area, layer 5	AUDp5-L	136	8	0.357438	6040.22	29182.7	15096.3	1737.37	6319.99	17446.4	23383.1	16064.3	10413	left Primary auditory area, layer 5
141	left Primary auditory area, layer 6a	AUDp6a-L	136	8	0.149203	7694.21	21628.2	16407.2	2989.21	8572.21	11883.1	13719.6	17915.2	10194.2	left Primary auditory area, layer 6a
142	left Primary auditory area, layer 6b	AUDp6b-L	136	8	0.0272344	6499.14	20929.4	16082.6	4002.29	10060.8	12337.3	18028.7	12153.8	8371.77	left Primary auditory area, layer 6b
143	left Posterior auditory area	AUDpo-L	121	7	0.306625	3039.54	17337.1	7748.88	515.287	5955.16	9232.78	9653.49	7458.62	9125.15	left Posterior auditory area
144	left Posterior auditory area, layer 1	AUDpo1-L	143	8	0.0567031	0	17.6357	0	0	88.1786	0	0	17.6357	123.45	left Posterior auditory area, layer 1
145	left Posterior auditory area, layer 2/3	AUDpo2/3-L	143	8	0.0732656	982.726	5978.25	1228.41	109.192	2115.59	1528.68	1747.07	1828.96	4859.03	left Posterior auditory area, layer 2/3
146	left Posterior auditory area, layer 4	AUDpo4-L	143	8	0.0373125	4073.7	24147.4	9407.04	375.209	7370.18	10639.9	9487.44	8871.02	19296.5	left Posterior auditory area, layer 4
147	left Posterior auditory area, layer 5	AUDpo5-L	143	8	0.0906875	4664.37	30301.9	14665.7	407.994	9472.09	18006.9	18701.6	10839.4	13485.9	left Posterior auditory area, layer 5
148	left Posterior auditory area, layer 6a	AUDpo6a-L	143	8	0.0395781	6266.09	25342.3	12709	1996.05	10662.5	14654.6	15614.7	17762.3	10308.7	left Posterior auditory area, layer 6a
149	left Posterior auditory area, layer 6b	AUDpo6b-L	143	8	0.00907812	4075.73	24784.9	11235.8	2203.1	12117	12006.9	18065.4	14870.9	9253.01	left Posterior auditory area, layer 6b
150	left Ventral auditory area	AUDv-L	121	7	0.912859	2415.49	18145.2	8600.45	4611.88	6189.34	9346.46	14033.9	16697	16703.6	left Ventral auditory area
151	left Ventral auditory area, layer 1	AUDv1-L	150	8	0.145922	27.4119	123.354	102.795	68.5298	171.325	301.531	41.1179	198.736	651.033	left Ventral auditory area, layer 1
152	left Ventral auditory area, layer 2/3	AUDv2/3-L	150	8	0.194344	1816.37	13326.9	4888.25	2521.31	5243.29	7991	7136.84	12513.9	15380	left Ventral auditory area, layer 2/3
153	left Ventral auditory area, layer 4	AUDv4-L	150	8	0.10675	2548.01	28655.7	11897	7007.03	7690.87	13901.6	18904	28946.1	29564.4	left Ventral auditory area, layer 4
154	left Ventral auditory area, layer 5	AUDv5-L	150	8	0.302219	2508.12	24045.5	12434.7	5654.84	6720.3	11481.7	21570.5	21898	21183.3	left Ventral auditory area, layer 5
155	left Ventral auditory area, layer 6a	AUDv6a-L	150	8	0.141672	5244.51	23018	11131.4	7778.54	10432.6	12070.1	17745.2	19559.3	16425.3	left Ventral auditory area, layer 6a
156	left Ventral auditory area, layer 6b	AUDv6b-L	150	8	0.0219531	3416.37	16808.5	12800	6878.29	12572.2	12344.5	16717.4	13756.6	12708.9	left Ventral auditory area, layer 6b
157	left Visual areas	VIS-L	5	6	6.73222	2964.25	11059.1	8030.34	3620.95	6297.78	9020.95	8734.42	11548.6	7466.78	left Visual areas
164	left Anterolateral visual area	VISal-L	157	7	0.379531	4589.87	17226.5	7461.84	371.511	6876.9	8953.15	4758.5	14022.6	4344.83	left Anterolateral visual area
165	left Anterolateral visual area, layer 1	VISal1-L	164	8	0.0589219	33.9433	16.9716	50.9149	0	135.773	0	50.9149	33.9433	67.8865	left Anterolateral visual area, layer 1
166	left Anterolateral visual area, layer 2/3	VISal2/3-L	164	8	0.099625	1485.57	13169.4	1154.33	321.205	3493.1	2670.01	4336.26	7417.82	5109.16	left Anterolateral visual area, layer 2/3
167	left Anterolateral visual area, layer 4	VISal4-L	164	8	0.0516719	5767.16	35512.5	9018.45	541.881	9308.74	11708.5	7141.22	26281.2	10063.5	left Anterolateral visual area, layer 4
168	left Anterolateral visual area, layer 5	VISal5-L	164	8	0.101766	6573.93	23446	14169.8	304.622	10917.2	14975.6	4028.87	20321.2	4893.6	left Anterolateral visual area, layer 5
169	left Anterolateral visual area, layer 6a	VISal6a-L	164	8	0.0563125	9074.36	15857.9	12199.8	674.806	10441.7	14916.8	8150.94	17438.4	1971.14	left Anterolateral visual area, layer 6a
170	left Anterolateral visual area, layer 6b	VISal6b-L	164	8	0.0112344	10147.4	9880.39	10592.5	1068.15	6586.93	14509	11838.7	15399.2	623.088	left Anterolateral visual area, layer 6b
171	left Anteromedial visual area	VISam-L	157	7	0.395188	1670.09	10602.6	8798.36	4415.63	5010.28	5670.73	7793.77	3461.65	9185.51	left Anteromedial visual area
172	left Anteromedial visual area, layer 1	VISam1-L	171	8	0.0668594	254.265	14.9568	104.697	0	0	0	59.8271	14.9568	29.9135	left Anteromedial visual area, layer 1
173	left Anteromedial visual area, layer 2/3	VISam2/3-L	171	8	0.104	1826.92	7730.77	10038.5	3778.85	5615.38	4596.15	6692.31	3144.23	9009.62	left Anteromedial visual area, layer 2/3
174	left Anteromedial visual area, layer 4	VISam4-L	171	8	0.0301719	2286.9	5302.95	15411.7	12528.2	8617.3	3645.78	13323.7	2452.62	13025.4	left Anteromedial visual area, layer 4
175	left Anteromedial visual area, layer 5	VISam5-L	171	8	0.11375	1028.57	15331.9	9705.49	5951.65	5274.73	7982.42	9336.26	2989.01	12184.6	left Anteromedial visual area, layer 5
176	left Anteromedial visual area, layer 6a	VISam6a-L	171	8	0.0677969	3230.24	18098.2	10148	3421.99	6430.97	9189.21	11401.7	7861.72	11829.5	left Anteromedial visual area, layer 6a
177	left Anteromedial visual area, layer 6b	VISam6b-L	171	8	0.0126094	3806.69	20143.7	13402.7	5154.89	7930.61	9675.34	11340.8	7375.46	8723.67	left Anteromedial visual area, layer 6b
178	left Lateral visual area	VISl-L	157	7	0.613094	1185.79	14284.9	7305.57	2066.57	6015.39	10078.4	7398.54	17225.8	11733.9	left Lateral visual area
179	left Lateral visual area, layer 1	VISl1-L	178	8	0.0928125	86.1953	560.269	53.8721	32.3232	96.9697	0	10.7744	43.0976	527.946	left Lateral visual area, layer 1
180	left Lateral visual area, layer 2/3	VISl2/3-L	178	8	0.150609	292.146	7881.32	1978.63	1035.79	4408.76	4109.97	3804.54	10251.7	17216.7	left Lateral visual area, layer 2/3
181	left Lateral visual area, layer 4	VISl4-L	178	8	0.0896406	1182.5	18841.9	9415.37	2298.07	7641.62	12617	10620.2	29874.8	22579	left Lateral visual area, layer 4
182	left Lateral visual area, layer 5	VISl5-L	178	8	0.157	923.567	23407.6	12101.9	2350.32	8165.61	14617.8	10331.2	23114.6	10643.3	left Lateral visual area, layer 5
183	left Lateral visual area, layer 6a	VISl6a-L	178	8	0.103531	3390.28	19192.3	11716.3	4491.4	8876.55	17743.4	11088.4	22727.4	7775.43	left Lateral visual area, layer 6a
184	left Lateral visual area, layer 6b	VISl6b-L	178	8	0.0195	3743.59	8615.38	11230.8	3487.18	6615.38	15230.8	12307.7	18102.6	2666.67	left Lateral visual area, layer 6b
185	left Primary visual area	VISp-L	157	7	3.5377	3798.51	10729.8	7793.76	3061.31	5104.16	9927.06	8150.2	10366.6	5299.2	left Primary visual area
186	left Primary visual area, layer 1	VISp1-L	185	8	0.630547	821.509	2199.68	965.828	377.45	884.946	764.416	1186.27	1996.68	2326.55	left Primary visual area, layer 1
187	left Primary visual area, layer 2/3	VISp2/3-L	185	8	0.999719	3434.97	10266.9	4051.14	2212.62	3994.12	6278.77	7317.06	10373.9	7187.02	left Primary visual area, layer 2/3
188	left Primary visual area, layer 4	VISp4-L	185	8	0.512188	4988.41	14582.6	9877.24	3869.68	6833.44	14254.5	13471.6	17058.2	5490.18	left Primary visual area, layer 4
189	left Primary visual area, layer 5	VISp5-L	185	8	0.776203	3026.27	12478.7	12655.2	3142.22	5811.62	12767.3	7759.57	9360.95	4148.4	left Primary visual area, layer 5
190	left Primary visual area, layer 6a	VISp6a-L	185	8	0.534016	7437.98	15462.1	13329.2	6441.76	9018.46	18523.8	12945.3	15173.7	6979.2	left Primary visual area, layer 6a
191	left Primary visual area, layer 6b	VISp6b-L	185	8	0.0850313	7173.83	10537.3	10737.2	6103.64	7985.3	14782.8	10984.2	11031.2	3951.49	left Primary visual area, layer 6b
192	left Posterolateral visual area	VISpl-L	157	7	0.397141	3787.07	8860.84	10688.9	10497.5	11404	10661.2	13655.1	19738.6	16213.4	left Posterolateral visual area
193	left Posterolateral visual area, layer 1	VISpl1-L	192	8	0.0949375	579.329	3728.77	4423.96	1390.39	2738.64	421.33	2096.12	2917.71	8500.33	left Posterolateral visual area, layer 1
194	left Posterolateral visual area, layer 2/3	VISpl2/3-L	192	8	0.104203	3560.35	7782.88	8013.2	5230.17	8531.41	6957.56	9212.78	16333.5	20479.2	left Posterolateral visual area, layer 2/3
195	left Posterolateral visual area, layer 4	VISpl4-L	192	8	0.0181875	4948.45	11271.5	15615.1	7642.61	13305.8	22762.9	20233.7	37058.4	14900.3	left Posterolateral visual area, layer 4
196	left Posterolateral visual area, layer 5	VISpl5-L	192	8	0.121672	4166.94	12985.7	14982.9	15287	15204.8	18328	21755.2	29998.7	18023.9	left Posterolateral visual area, layer 5
197	left Posterolateral visual area, layer 6a	VISpl6a-L	192	8	0.05375	8241.86	10511.6	15553.5	25823.3	22511.6	14381.4	21767.4	27553.5	18530.2	left Posterolateral visual area, layer 6a
198	left Posterolateral visual area, layer 6b	VISpl6b-L	192	8	0.00439063	8654.8	911.032	10704.6	23914.6	17765.1	11843.4	17992.9	12526.7	8654.8	left Posterolateral visual area, layer 6b
199	left posteromedial visual area	VISpm-L	157	7	0.522125	1731.39	8700.98	8406.03	3610.25	3114.2	4728.75	7262.63	2405.55	3552.79	left posteromedial visual area
200	left posteromedial visual area, layer 1	VISpm1-L	199	8	0.0939375	31.9361	10.6454	0	0	0	0	95.8084	10.6454	0	left posteromedial visual area, layer 1
201	left posteromedial visual area, layer 2/3	VISpm2/3-L	199	8	0.146719	1758.47	7626.84	6733.97	1676.68	4900.53	2801.28	7306.5	1649.41	4375.72	left posteromedial visual area, layer 2/3
202	left posteromedial visual area, layer 4	VISpm4-L	199	8	0.0493281	3223.31	7399.43	14636.7	10561.9	4743.74	4764.02	11494.5	2757.05	2432.69	left posteromedial visual area, layer 4
203	left posteromedial visual area, layer 5	VISpm5-L	199	8	0.142469	1010.75	11953.5	10247.9	5650.36	2112.74	6380.35	7889.45	3376.18	4134.24	left posteromedial visual area, layer 5
204	left posteromedial visual area, layer 6a	VISpm6a-L	199	8	0.0753594	3543.02	14835.6	13296.3	3025.5	4034	10217.7	11332.4	4445.37	5705.99	left posteromedial visual area, layer 6a
205	left posteromedial visual area, layer 6b	VISpm6b-L	199	8	0.0143125	5100.44	16559	15161.6	5938.86	4751.09	10061.1	11598.3	4262.01	5170.31	left posteromedial visual area, layer 6b
206	left Laterointermediate area	VISli-L	157	7	0.246234	365.505	11578.4	7610.64	2079.32	10961.1	8504.09	11363.2	16244.7	12715.5	left Laterointermediate area
207	left Laterointermediate area, layer 1	VISli1-L	206	8	0.0373438	53.5565	241.004	26.7782	26.7782	80.3347	0	107.113	0	133.891	left Laterointermediate area, layer 1
208	left Laterointermediate area, layer 2/3	VISli2/3-L	206	8	0.0587188	68.1213	4478.98	2469.4	919.638	8344.86	2724.85	4325.71	7527.41	12909	left Laterointermediate area, layer 2/3
209	left Laterointermediate area, layer 4	VISli4-L	206	8	0.0285313	455.641	12582.7	10129.2	2208.11	16122.7	10234.4	12933.2	24814.9	27338.4	left Laterointermediate area, layer 4
210	left Laterointermediate area, layer 5	VISli5-L	206	8	0.0739687	162.231	20184.2	12234.9	2582.17	15357.8	12099.7	18805.2	22915.1	14330.4	left Laterointermediate area, layer 5
211	left Laterointermediate area, layer 6a	VISli6a-L	206	8	0.0398437	1254.9	16163.1	11269	4618.04	12975.7	15636.1	16464.3	24571	12298	left Laterointermediate area, layer 6a
212	left Laterointermediate area, layer 6b	VISli6b-L	206	8	0.00782813	1149.7	10602.8	10858.3	2427.15	11880.2	15840.3	15840.3	22483	4854.29	left Laterointermediate area, layer 6b
213	left Postrhinal area	VISpor-L	157	7	0.641203	1389.58	9504.01	8100.4	5970.03	11242.9	7793.16	13309.4	16731	11888.6	left Postrhinal area
214	left Postrhinal area, layer 1	VISpor1-L	213	8	0.125094	23.982	607.544	47.964	119.91	495.628	7.994	95.9281	47.964	1486.88	left Postrhinal area, layer 1
215	left Postrhinal area, layer 2/3	VISpor2/3-L	213	8	0.186953	240.702	7788.05	4883.58	2749.35	7590.14	3054.24	6702.21	9831.34	11847.9	left Postrhinal area, layer 2/3
216	left Postrhinal area, layer 4	VISpor4-L	213	8	0.03025	429.752	10809.9	11537.2	4628.1	13388.4	10247.9	21454.5	22611.6	17487.6	left Postrhinal area, layer 4
217	left Postrhinal area, layer 5	VISpor5-L	213	8	0.192391	1486.56	16658.8	13670.1	9215.63	17215	12511	23888.9	27418.2	15421.7	left Postrhinal area, layer 5
218	left Postrhinal area, layer 6a	VISpor6a-L	213	8	0.0902344	5075.67	10849.5	12578.4	13653.3	19371.8	16612.3	19261	29445.5	16811.8	left Postrhinal area, layer 6a
219	left Postrhinal area, layer 6b	VISpor6b-L	213	8	0.0162813	5282.15	3132.44	9888.68	9458.73	16153.6	12836.9	17566.2	16460.7	12836.9	left Postrhinal area, layer 6b
220	left Anterior cingulate area	ACA-L	5	6	2.7543	5771.71	10065	6056.36	6321.4	4897.08	5463.1	6193.23	4434.16	9632.95	left Anterior cingulate area
226	left Anterior cingulate area, dorsal part	ACAd-L	220	7	1.55642	5367.44	11394.1	8014.54	7214.62	6528.44	6967.26	6118.52	4913.19	10528.6	left Anterior cingulate area, dorsal part
227	left Anterior cingulate area, dorsal part, layer 1	ACAd1-L	226	8	0.289625	5665.95	3725.51	6104.45	3604.66	3162.71	5831.68	2693.14	3204.14	8234.79	left Anterior cingulate area, dorsal part, layer 1
228	left Anterior cingulate area, dorsal part, layer 2/3	ACAd2/3-L	226	8	0.304125	5224.83	11626.8	9091.66	9071.93	9114.67	9492.81	6553.23	4807.23	10012.3	left Anterior cingulate area, dorsal part, layer 2/3
229	left Anterior cingulate area, dorsal part, layer 5	ACAd5-L	226	8	0.600516	6870.76	14008	10189.6	7941.51	7779.98	8730.83	7142.2	5698.44	12892.3	left Anterior cingulate area, dorsal part, layer 5
230	left Anterior cingulate area, dorsal part, layer 6a	ACAd6a-L	226	8	0.349875	2832.44	13121.8	5158.99	7568.42	5130.4	2918.19	6982.49	5219.01	9126.12	left Anterior cingulate area, dorsal part, layer 6a
231	left Anterior cingulate area, dorsal part, layer 6b	ACAd6b-L	226	8	0.0122813	569.975	9445.29	1384.22	732.824	488.55	325.7	1465.65	732.824	1791.35	left Anterior cingulate area, dorsal part, layer 6b
232	left Anterior cingulate area, ventral part	ACAv-L	220	7	1.19788	6296.98	8338.1	3512.05	5160.81	2777.42	3508.71	6290.31	3811.75	8469.16	left Anterior cingulate area, ventral part
233	left Anterior cingulate area, ventral part, layer 1	ACAv1-L	232	8	0.234031	9212.44	2670.58	2679.13	1563.89	974.229	1974.1	3392.71	2021.1	4781.41	left Anterior cingulate area, ventral part, layer 1
234	left Anterior cingulate area, ventral part, layer 2/3	ACAv2/3-L	232	8	0.247531	7857.59	7340.49	4464.08	7663.68	3163.24	5061.99	9687.67	5700.29	11275.3	left Anterior cingulate area, ventral part, layer 2/3
235	left Anterior cingulate area, ventral part, layer 5	ACAv5-L	232	8	0.504172	6156.63	10912.9	4314.01	6241.92	3619.8	4193.01	6805.22	4359.62	10419.1	left Anterior cingulate area, ventral part, layer 5
236	left Anterior cingulate area, ventral part, 6a	ACAv6a-L	232	8	0.181234	1831.88	10307.1	1561.51	4254.16	2670.58	1997.41	4971.46	2615.4	5341.15	left Anterior cingulate area, ventral part, 6a
237	left Anterior cingulate area, ventral part, 6b	ACAv6b-L	232	8	0.0309062	194.135	5694.64	550.051	32.3559	226.491	388.271	355.915	323.559	452.983	left Anterior cingulate area, ventral part, 6b
238	left Prelimbic area	PL-L	5	6	1.1987	6861.58	11850.3	4547.41	7020.92	5702	6146.64	5705.33	3124.21	11245.5	left Prelimbic area
239	left Prelimbic area, layer 1	PL1-L	238	7	0.254906	2549.96	2695.11	1679.05	1129.83	1730.05	2381.27	772.833	596.298	2149.81	left Prelimbic area, layer 1
241	left Prelimbic area, layer 2/3	PL2/3-L	238	7	0.207531	7102.54	8789.04	5507.6	7304.92	5825.63	7020.63	4635.45	2226.17	11742.8	left Prelimbic area, layer 2/3
242	left Prelimbic area, layer 5	PL5-L	238	7	0.494078	9316.34	17535.7	6774.23	10257.5	7846.94	9561.24	8526.99	3817.21	16355.7	left Prelimbic area, layer 5
243	left Prelimbic area, layer 6a	PL6a-L	238	7	0.231484	6441.04	13003	2280.93	6652.72	5577.05	2496.93	6302.8	5313.53	10311.7	left Prelimbic area, layer 6a
244	left Prelimbic area, layer 6b	PL6b-L	238	7	0.0107031	654.015	1868.61	467.153	373.723	1588.32	186.861	747.445	1401.46	2522.63	left Prelimbic area, layer 6b
245	left Infralimbic area	ILA-L	5	6	0.419797	8103.92	10169.2	1414.97	2401.16	5743.25	4785.65	4690.36	3261.1	12115.4	left Infralimbic area
246	left Infralimbic area, layer 1	ILA1-L	245	7	0.0731406	3336.04	2201.24	191.412	1585.99	1134.8	4074.34	191.412	1421.92	1408.25	left Infralimbic area, layer 1
248	left Infralimbic area, layer 2/3	ILA2/3-L	245	7	0.0715625	5226.2	3241.92	1089.96	1648.91	3241.92	3367.69	1565.07	223.581	6805.24	left Infralimbic area, layer 2/3
249	left Infralimbic area, layer 5	ILA5-L	245	7	0.167359	10074.1	13354.5	2019.61	3591.07	7785.64	6011.02	6094.67	3543.27	16670.7	left Infralimbic area, layer 5
250	left Infralimbic area, layer 6a	ILA6a-L	245	7	0.102422	10427.5	15592.4	1601.22	1610.98	7605.8	4520.52	7927.99	6277.96	16324.6	left Infralimbic area, layer 6a
251	left Infralimbic area, layer 6b	ILA6b-L	245	7	0.0053125	5647.06	8282.35	0	1505.88	2635.29	188.235	2070.59	2447.06	6400	left Infralimbic area, layer 6b
252	left Orbital area	ORB-L	5	6	2.94692	6217.67	23192.3	8133.91	3587.81	4549.49	8670.4	10756.6	7069.07	16059.5	left Orbital area
258	left Orbital area, lateral part	ORBl-L	252	7	1.36347	5570.35	26976.8	8603.06	2169.47	4078.57	6641.15	11477.3	7044.53	14568	left Orbital area, lateral part
259	left Orbital area, lateral part, layer 1	ORBl1-L	258	8	0.187844	2156.05	6925.97	3119.61	473.798	6654.47	6925.97	2166.69	2145.4	1490.6	left Orbital area, lateral part, layer 1
260	left Orbital area, lateral part, layer 2/3	ORBl2/3-L	258	8	0.31075	3880.93	23839.1	4691.87	2719.23	4096.54	9496.38	13592.9	8588.9	9618.66	left Orbital area, lateral part, layer 2/3
261	left Orbital area, lateral part, layer 5	ORBl5-L	258	8	0.603516	7703.2	40941.8	13249	2922.87	3187.99	7550.76	16785	9242.51	24527.9	left Orbital area, lateral part, layer 5
262	left Orbital area, lateral part, layer 6a	ORBl6a-L	258	8	0.238687	5505.11	13632.9	6967.27	1034.83	4373.92	1005.5	3544.38	3556.95	7306.62	left Orbital area, lateral part, layer 6a
263	left Orbital area, lateral part, layer 6b	ORBl6b-L	258	8	0.0226719	926.258	4851.83	1190.9	573.398	3087.53	264.645	1852.52	4675.4	2073.05	left Orbital area, lateral part, layer 6b
264	left Orbital area, medial part	ORBm-L	252	7	0.694828	5163.87	12836.3	5883.47	5207.04	3259.8	7409.03	5807.19	3740.49	13435	left Orbital area, medial part
265	left Orbital area, medial part, layer 1	ORBm1-L	264	8	0.205578	1741.43	3069.39	525.348	1109.07	462.111	3740.67	734.514	690.735	457.247	left Orbital area, medial part, layer 1
267	left Orbital area, medial part, layer 2/3	ORBm2/3-L	264	8	0.158234	3311.54	5795.2	5510.81	6648.37	1087	9530.17	4853.56	5112.67	8563.25	left Orbital area, medial part, layer 2/3
268	left Orbital area, medial part, layer 5	ORBm5-L	264	8	0.235937	8324.24	24375.1	10375.6	8718.41	4844.5	10367.2	10439.2	5357.35	27401.3	left Orbital area, medial part, layer 5
269	left Orbital area, medial part, layer 6a	ORBm6a-L	264	8	0.0932031	7928.92	17220.5	7059.85	3014.92	9034.03	4559.93	6909.64	4066.39	15171.2	left Orbital area, medial part, layer 6a
270	left Orbital area, medial part, layer 6b	ORBm6b-L	264	8	0.001875	1600	8000	1066.67	0	6933.33	0	4800	2666.67	3733.33	left Orbital area, medial part, layer 6b
272	left Orbital area, ventrolateral part	ORBvl-L	252	7	0.888625	8034.89	25483.2	9173.72	4497.96	6280.49	12770.3	13520.9	9709.38	20400.1	left Orbital area, ventrolateral part
273	left Orbital area, ventrolateral part, layer 1	ORBvl1-L	272	8	0.192719	1790.17	4016.22	1053.35	207.556	5313.44	9895.25	3902.06	2983.62	1473.65	left Orbital area, ventrolateral part, layer 1
274	left Orbital area, ventrolateral part, layer 2/3	ORBvl2/3-L	272	8	0.261781	9255.82	29272.5	4228.72	5493.14	6723.17	16731.5	19214.5	14302	16636	left Orbital area, ventrolateral part, layer 2/3
275	left Orbital area, ventrolateral part, layer 5	ORBvl5-L	272	8	0.309953	11617.9	40154.5	17257.4	6975.25	4658.77	15463.6	18270.5	12663.2	37137.9	left Orbital area, ventrolateral part, layer 5
276	left Orbital area, ventrolateral part, layer 6a	ORBvl6a-L	272	8	0.119	6403.36	14588.2	12445.4	2966.39	11109.2	2243.7	4739.5	3168.07	16352.9	left Orbital area, ventrolateral part, layer 6a
277	left Orbital area, ventrolateral part, layer 6b	ORBvl6b-L	272	8	0.00517188	1740.18	5027.19	2320.24	773.414	5993.96	193.353	1160.12	1353.47	6187.31	left Orbital area, ventrolateral part, layer 6b
278	left Agranular insular area	AI-L	5	6	3.94978	6755.56	11320.9	4462.78	2867.25	1596.54	2897.63	7174.07	7287.75	5776.52	left Agranular insular area
279	left Agranular insular area, dorsal part	AId-L	278	7	1.86366	5749.99	11633.6	4132.74	1113.4	802.187	2494.56	4643.56	5912.57	3706.69	left Agranular insular area, dorsal part
280	left Agranular insular area, dorsal part, layer 1	AId1-L	279	8	0.230344	468.864	516.619	169.312	138.923	47.7547	143.264	316.918	269.163	329.942	left Agranular insular area, dorsal part, layer 1
281	left Agranular insular area, dorsal part, layer 2/3	AId2/3-L	279	8	0.463156	4745.7	10547.2	1856.82	876.594	464.206	1474.66	3497.74	3020.58	3398.42	left Agranular insular area, dorsal part, layer 2/3
282	left Agranular insular area, dorsal part, layer 5	AId5-L	279	8	0.754219	7903.54	16904.9	6002.24	1263.56	861.819	3424.74	6401.33	8388.81	5214.67	left Agranular insular area, dorsal part, layer 5
283	left Agranular insular area, dorsal part, layer 6a	AId6a-L	279	8	0.390719	6175.8	9979.05	5761.18	1740.38	1522.83	3409.1	5367.03	7893.15	3380.95	left Agranular insular area, dorsal part, layer 6a
284	left Agranular insular area, dorsal part, layer 6b	AId6b-L	279	8	0.0252188	1427.51	1110.29	991.326	158.612	951.673	713.755	1427.51	5829	158.612	left Agranular insular area, dorsal part, layer 6b
285	left Agranular insular area, posterior part	AIp-L	278	7	1.21727	6051.27	7357.47	3364.92	4466.57	2401.28	3206.37	8335.07	7107.73	6139.99	left Agranular insular area, posterior part
286	left Agranular insular area, posterior part, layer 1	AIp1-L	285	8	0.210953	161.173	260.721	80.5866	99.5482	52.1443	33.1827	644.693	303.385	146.952	left Agranular insular area, posterior part, layer 1
287	left Agranular insular area, posterior part, layer 2/3	AIp2/3-L	285	8	0.401594	9402.54	9566.88	3558.32	6282.47	2539.88	3483.62	12988.2	9514.59	10274.1	left Agranular insular area, posterior part, layer 2/3
288	left Agranular insular area, posterior part, layer 5	AIp5-L	285	8	0.376344	6347.92	8598.52	4328.49	4360.38	2598.69	3576.52	7942.21	8093.66	6286.81	left Agranular insular area, posterior part, layer 5
289	left Agranular insular area, posterior part, layer 6a	AIp6a-L	285	8	0.218109	5295.51	8128.95	4584.86	5680.64	4034.67	5212.98	8023.5	7629.2	4222.65	left Agranular insular area, posterior part, layer 6a
290	left Agranular insular area, posterior part, layer 6b	AIp6b-L	285	8	0.0102656	1168.95	4870.62	2045.66	1266.36	3312.02	1363.77	5357.69	5552.51	2922.37	left Agranular insular area, posterior part, layer 6b
291	left Agranular insular area, ventral part	AIv-L	278	7	0.868859	9899.19	16202.9	6708.8	4388.51	2172.96	3329.65	10975.3	10489.6	9706.98	left Agranular insular area, ventral part
292	left Agranular insular area, ventral part, layer 1	AIv1-L	291	8	0.125469	4264.01	8998.26	2925.03	2112.08	605.729	1211.46	3203.99	3538.73	4654.55	left Agranular insular area, ventral part, layer 1
293	left Agranular insular area, ventral part, layer 2/3	AIv2/3-L	291	8	0.297094	13107	14907.8	7098.77	5607.66	3052.91	3342.38	10865.3	10609.4	9370.78	left Agranular insular area, ventral part, layer 2/3
294	left Agranular insular area, ventral part, layer 5	AIv5-L	291	8	0.360563	10159.1	20432	8042.99	4420.87	1905.36	4071.42	14139	12915.9	12724.6	left Agranular insular area, ventral part, layer 5
295	left Agranular insular area, ventral part, layer 6a	AIv6a-L	291	8	0.0842344	6018.92	13664.3	5342.24	3419.03	2564.27	3324.06	9592.28	10138.4	5662.77	left Agranular insular area, ventral part, layer 6a
296	left Agranular insular area, ventral part, layer 6b	AIv6b-L	291	8	0.0015	1333.33	1333.33	2000	0	1333.33	0	0	4666.67	666.667	left Agranular insular area, ventral part, layer 6b
297	left Retrosplenial area	RSP-L	5	6	5.24383	2128.03	8058.24	5979.79	5059.66	4430.54	4324.32	7332.05	4312.88	7204.66	left Retrosplenial area
298	left Retrosplenial area, lateral agranular part	RSPagl-L	297	7	1.17805	2582.24	11960.5	9518.3	6804.48	7184.77	6534.54	10284	8505.6	10393.5	left Retrosplenial area, lateral agranular part
299	left Retrosplenial area, lateral agranular part, layer 1	RSPagl1-L	298	8	0.253203	3037.09	5177.66	4008.64	1785.13	3037.09	138.229	3420.18	3349.09	3941.5	left Retrosplenial area, lateral agranular part, layer 1
300	left Retrosplenial area, lateral agranular part, layer 2/3	RSPagl2/3-L	298	8	0.334422	2030.37	12203.1	7305.14	5747.23	8734.48	5887.77	11826.4	9745.18	10833.6	left Retrosplenial area, lateral agranular part, layer 2/3
301	left Retrosplenial area, lateral agranular part, layer 5	RSPagl5-L	298	8	0.366734	1938.73	14277.4	11943.2	9235.57	7774.02	8611.14	11706	9017.43	12022.3	left Retrosplenial area, lateral agranular part, layer 5
302	left Retrosplenial area, lateral agranular part, layer 6a	RSPagl6a-L	298	8	0.205469	4063.88	15968.4	15218.9	10244.9	8891.86	11777.9	13904.8	12055.4	14824.6	left Retrosplenial area, lateral agranular part, layer 6a
303	left Retrosplenial area, lateral agranular part, layer 6b	RSPagl6b-L	298	8	0.0182187	2634.65	9934.82	13612.3	8233.28	5269.3	6367.07	7903.95	7080.62	9221.27	left Retrosplenial area, lateral agranular part, layer 6b
325	left Retrosplenial area, dorsal part	RSPd-L	297	7	1.89936	2484.52	7633.1	4463.08	5940.95	4818.99	3841.3	7828.43	4239.85	7479.89	left Retrosplenial area, dorsal part
326	left Retrosplenial area, dorsal part, layer 1	RSPd1-L	325	8	0.415375	1131.51	1564.85	2393.02	1121.88	1586.52	146.855	991.875	828.167	905.206	left Retrosplenial area, dorsal part, layer 1
327	left Retrosplenial area, dorsal part, layer 2/3	RSPd2/3-L	325	8	0.486953	1885.19	4858.78	2258.94	3293.95	4947.09	1827.69	7509.96	5080.57	6111.47	left Retrosplenial area, dorsal part, layer 2/3
329	left Retrosplenial area, dorsal part, layer 5	RSPd5-L	325	8	0.603391	3102.47	9698.53	5119.4	9385.3	6428.67	5434.29	10853.7	4577.47	9347.18	left Retrosplenial area, dorsal part, layer 5
330	left Retrosplenial area, dorsal part, layer 6a	RSPd6a-L	325	8	0.377656	3717.67	14494.7	8383.29	9032.02	5669.18	7914.6	10972.9	6394.7	13411.7	left Retrosplenial area, dorsal part, layer 6a
331	left Retrosplenial area, dorsal part, layer 6b	RSPd6b-L	325	8	0.0159844	3440.86	9759.53	8007.82	8758.55	4066.47	4817.2	6694.04	3628.54	9384.16	left Retrosplenial area, dorsal part, layer 6b
332	left Retrosplenial area, ventral part	RSPv-L	297	7	2.16642	1568.48	6309.02	5385.38	3338.22	2592.29	3545.94	5291.67	2097.01	5229.36	left Retrosplenial area, ventral part
333	left Retrosplenial area, ventral part, layer 1	RSPv1-L	332	8	0.462719	2591.21	3014.79	3995.95	2539.34	1785.1	1179.98	1298.85	1767.81	1350.71	left Retrosplenial area, ventral part, layer 1
335	left Retrosplenial area, ventral part, layer 2/3	RSPv2/3-L	332	8	0.509938	1555.09	3404.34	6224.29	3310.21	2788.58	3255.3	4424.07	2733.67	4233.85	left Retrosplenial area, ventral part, layer 2/3
336	left Retrosplenial area, ventral part, layer 5	RSPv5-L	332	8	0.839812	1263.38	8974.62	5826.3	3101.88	2730.37	4695.1	7406.42	1902.81	7607.65	left Retrosplenial area, ventral part, layer 5
337	left Retrosplenial area, ventral part, layer 6a	RSPv6a-L	332	8	0.329203	1017.61	8380.84	4969.58	5012.1	3037.64	4419.76	7013.91	2141.53	6297.02	left Retrosplenial area, ventral part, layer 6a
338	left Retrosplenial area, ventral part, layer 6b	RSPv6b-L	332	8	0.02475	404.04	9737.37	4646.46	4606.06	3030.3	3151.52	3151.52	1131.31	3353.54	left Retrosplenial area, ventral part, layer 6b
339	left Posterior parietal association areas	PTLp-L	5	6	1.22713	3108.08	9921.56	7803.61	3048.59	6694.51	8911.89	6704.29	10276.1	5731.28	left Posterior parietal association areas
346	left Anterior area	VISa-L	339	7	0.719063	1983.14	9593.05	7327.6	3223.64	5629.55	7728.12	7271.97	8726.64	8600.09	left Anterior area
347	left Anterior area, layer 1	VISa1-L	346	8	0.118875	8.4122	25.2366	109.359	8.4122	25.2366	16.8244	84.122	25.2366	75.7098	left Anterior area, layer 1
348	left Anterior area, layer 2/3	VISa2/3-L	346	8	0.213438	1607.03	6798.24	6840.41	3260.91	5013.18	5092.83	6442.17	6915.37	8878.48	left Anterior area, layer 2/3
349	left Anterior area, layer 4	VISa4-L	346	8	0.0775781	2114	16280.4	8829.81	4434.24	8146.63	11678.5	14772.2	11704.3	12838.7	left Anterior area, layer 4
350	left Anterior area, layer 5	VISa5-L	346	8	0.177453	1735.67	12679.4	9286.96	3944.7	6480.58	9433.48	7928.85	10059	10160.4	left Anterior area, layer 5
351	left Anterior area, layer 6a	VISa6a-L	346	8	0.111562	4284.59	14126.6	10953.5	4015.69	8757.42	14189.4	9698.6	16304.8	11858.8	left Anterior area, layer 6a
352	left Anterior area, layer 6b	VISa6b-L	346	8	0.0201563	6548.84	17612.4	11956.6	6400	10716.3	15131.8	10369	14089.9	7838.76	left Anterior area, layer 6b
353	left Rostrolateral visual area	VISrl-L	339	7	0.508062	4700.21	10386.5	8477.3	2800.84	8201.75	10587.3	5900.85	12468.9	1671.05	left Rostrolateral visual area
354	left Rostrolateral area, layer 1	VISrl1-L	353	8	0.0847813	94.3605	11.7951	35.3852	0	82.5654	11.7951	82.5654	35.3852	23.5901	left Rostrolateral area, layer 1
355	left Rostrolateral area, layer 2/3	VISrl2/3-L	353	8	0.137906	3248.58	12066.2	3872.2	2429.19	4459.55	6025.83	6547.93	9665.99	2690.23	left Rostrolateral area, layer 2/3
356	left Rostrolateral area, layer 4	VISrl4-L	353	8	0.0733906	5831.81	16718.8	9020.23	4646.37	15342.6	14116.2	11663.6	22291.7	2479.88	left Rostrolateral area, layer 4
357	left Rostrolateral area, layer 5	VISrl5-L	353	8	0.121781	5575.57	9484.22	15470.4	2545.55	10699.5	13926.6	4795.48	12711.3	1075.7	left Rostrolateral area, layer 5
358	left Rostrolateral area, layer 6a	VISrl6a-L	353	8	0.0756875	9354.25	14150.3	13991.7	4677.13	12776.2	20386.5	7438.48	21113.1	1968.62	left Rostrolateral area, layer 6a
359	left Rostrolateral area, layer 6b	VISrl6b-L	353	8	0.0145156	8060.28	10953.7	11367.1	5717.98	10264.8	18738.4	5855.76	14949.4	964.478	left Rostrolateral area, layer 6b
360	left Temporal association areas	TEa-L	5	6	1.55525	1934.74	14662.6	7579.49	5292.4	7142.26	6885.71	12296.4	10932.6	15219.4	left Temporal association areas
361	left Temporal association areas, layer 1	TEa1-L	360	7	0.267375	52.3609	467.508	33.6606	160.823	471.248	706.872	127.162	246.844	1398.78	left Temporal association areas, layer 1
362	left Temporal association areas, layer 2/3	TEa2/3-L	360	7	0.351672	1123.21	12773.3	3770.56	3972.45	4370.55	5368.64	6039.72	7344.91	15122.1	left Temporal association areas, layer 2/3
363	left Temporal association areas, layer 4	TEa4-L	360	7	0.156188	2285.71	20193.7	9840.74	6338.54	7868.75	7036.41	15859.1	15615.8	24630.7	left Temporal association areas, layer 4
364	left Temporal association areas, layer 5	TEa5-L	360	7	0.475313	2190.14	19126.4	11428.3	6761.87	9210.78	9214.99	18983.3	14807.1	19023.3	left Temporal association areas, layer 5
365	left Temporal association areas, layer 6a	TEa6a-L	360	7	0.261359	3864.41	20301.5	11474.6	9232.5	12542.1	10900.7	18101.5	16517.5	17715.1	left Temporal association areas, layer 6a
366	left Temporal association areas, layer 6b	TEa6b-L	360	7	0.0433438	4429.7	14673.4	11189.6	4014.42	12920	7013.7	16957.5	12920	10589.8	left Temporal association areas, layer 6b
367	left Perirhinal area	PERI-L	5	6	0.395078	5543.21	11769.8	6636.66	5282.5	6289.9	4406.72	7150.48	6689.82	10934.5	left Perirhinal area
368	left Perirhinal area, layer 1	PERI1-L	367	7	0.111312	2901.74	5956.2	3000.56	790.567	3916.9	2811.9	1266.7	3683.32	4240.31	left Perirhinal area, layer 1
369	left Perirhinal area, layer 2/3	PERI2/3-L	367	7	0.166344	7959.42	15942.9	9155.74	7358.26	6228.07	5945.52	9300.02	10009.4	14746.6	left Perirhinal area, layer 2/3
370	left Perirhinal area, layer 5	PERI5-L	367	7	0.0840625	4746.47	11717.5	6483.27	6947.21	7684.76	4175.46	8981.41	5008.18	12181.4	left Perirhinal area, layer 5
371	left Perirhinal area, layer 6a	PERI6a-L	367	7	0.0267031	4306.61	12208.3	6403.74	6853.13	13032.2	3033.35	12096	5018.14	12844.9	left Perirhinal area, layer 6a
372	left Perirhinal area, layer 6b	PERI6b-L	367	7	0.00665625	4356.81	3605.63	7361.5	1201.88	2854.46	1051.64	8863.85	1953.05	4206.57	left Perirhinal area, layer 6b
373	left Ectorhinal area	ECT-L	5	6	0.855719	3612.17	13426.1	6290.62	6439.03	7082.93	6109.48	9019.32	6051.05	13249.7	left Ectorhinal area
374	left Ectorhinal area/Layer 1	ECT1-L	373	7	0.132234	725.984	2911.5	552.05	1512.47	2805.62	2306.51	627.673	967.978	4544.96	left Ectorhinal area/Layer 1
375	left Ectorhinal area/Layer 2/3	ECT2/3-L	373	7	0.236656	4242.44	15241.5	5252.34	7293.28	5776.31	6520.01	8303.18	7221.44	17371.2	left Ectorhinal area/Layer 2/3
376	left Ectorhinal area/Layer 5	ECT5-L	373	7	0.264719	4604.89	15748.8	8446.7	7532.52	8076.5	7441.86	11113.7	7071.66	14728.8	left Ectorhinal area/Layer 5
377	left Ectorhinal area/Layer 6a	ECT6a-L	373	7	0.195266	3461.95	15840	8250.3	7902.06	10257.8	7041.69	12101.5	7036.57	13161.6	left Ectorhinal area/Layer 6a
378	left Ectorhinal area/Layer 6b	ECT6b-L	373	7	0.0268437	3576.25	8754.37	8195.58	1750.87	6779.98	1303.84	13597.2	3539	5848.66	left Ectorhinal area/Layer 6b
379	left Olfactory areas	OLF-L	4	5	23.3528	4271.14	9384.4	3600.04	4108.16	2131.91	5072.11	6878.62	4187.16	7775.34	left Olfactory areas
380	left Main olfactory bulb	MOB-L	379	6	8.23197	5022.98	8799.6	5695.84	5852.31	1557.46	8199.13	8193.06	3128.17	7573.52	left Main olfactory bulb
386	left Accessory olfactory bulb	AOB-L	379	6	0.325625	1836.47	13896.4	6197.31	4898.27	12302.5	5042.61	4495.97	4578.89	12895.2	left Accessory olfactory bulb
387	left Accessory olfactory bulb, glomerular layer	AOBgl-L	386	7	0.0773125	168.149	2470.49	3453.52	155.214	19595.8	1668.55	504.446	491.512	3285.37	left Accessory olfactory bulb, glomerular layer
388	left Accessory olfactory bulb, granular layer	AOBgr-L	386	7	0.110172	4320.52	22011.1	7343.07	7597.22	7134.31	11128.1	8523.05	6635.09	18752.5	left Accessory olfactory bulb, granular layer
389	left Accessory olfactory bulb, mitral layer	AOBmi-L	386	7	0.138141	789.051	13819.3	6819.14	5400.29	12342.5	2077.59	3518.15	5226.56	13602.1	left Accessory olfactory bulb, mitral layer
390	left Anterior olfactory nucleus	AON-L	379	6	2.43467	5133.34	17707.1	2765.88	2650.46	2477.54	4079.81	8839.38	3625.95	15435.3	left Anterior olfactory nucleus
398	left Taenia tecta	TT-L	379	6	0.719469	2918.82	4734.05	782.522	1619.25	1274.55	2291.97	2770.1	1120.27	4485.25	left Taenia tecta
399	left Taenia tecta, dorsal part	TTd-L	398	7	0.360281	5617.83	8537.77	1479.4	3108.68	2495.27	4055.17	5248.68	2081.71	8912.48	left Taenia tecta, dorsal part
405	left Taenia tecta, ventral part	TTv-L	398	7	0.359187	211.589	918.74	83.5218	125.283	50.1131	523.404	283.974	155.907	44.545	left Taenia tecta, ventral part
410	left Dorsal peduncular area	DP-L	379	6	0.250141	7583.73	12477	1495.16	3434.07	5992.63	5916.67	6500.34	4349.55	13768.3	left Dorsal peduncular area
416	left Piriform area	PIR-L	379	6	5.78252	4738.42	9807.84	3070.12	3920.96	2514.65	2931.77	7612.08	7384.16	7819.43	left Piriform area
421	left Nucleus of the lateral olfactory tract	NLOT-L	379	6	0.159344	828.398	13687.4	3652.48	1518.73	2296.92	1776.03	7656.4	6966.07	7141.79	left Nucleus of the lateral olfactory tract
423	left Nucleus of the lateral olfactory tract, molecular layer	NLOT1-L	421	7	0.0557187	323.051	1435.78	843.522	89.7364	233.315	233.315	1740.89	430.735	1005.05	left Nucleus of the lateral olfactory tract, molecular layer
424	left Nucleus of the lateral olfactory tract, pyramidal layer	NLOT2-L	421	7	0.07475	1284.28	21431.4	6167.22	2287.63	3625.42	2729.1	12909.7	10287.6	10087	left Nucleus of the lateral olfactory tract, pyramidal layer
425	left Nucleus of the lateral olfactory tract, layer 3	NLOT3-L	421	7	0.028875	623.377	17281.4	2562.77	2285.71	2839.83	2285.71	5471.86	10978.4	11359.3	left Nucleus of the lateral olfactory tract, layer 3
426	left Cortical amygdalar area	COA-L	379	6	1.63231	100.471	5405.21	1349.01	2795.42	2076.81	1696.37	2703.53	3150.74	3646.97	left Cortical amygdalar area
427	left Cortical amygdalar area, anterior part	COAa-L	426	7	0.383734	239.749	10559.4	3929.8	3557.15	2272.41	1740.79	6676.49	4860.13	7755.36	left Cortical amygdalar area, anterior part
431	left Cortical amygdalar area, posterior part	COAp-L	426	7	1.24858	57.6656	3821.15	555.832	2561.31	2016.69	1682.71	1482.49	2625.39	2384.31	left Cortical amygdalar area, posterior part
432	left Cortical amygdalar area, posterior part, lateral zone	COApl-L	431	8	0.601016	16.6385	2810.24	522.449	1871.83	1836.89	881.841	933.42	1402.63	1535.73	left Cortical amygdalar area, posterior part, lateral zone
438	left Cortical amygdalar area, posterior part, medial zone	COApm-L	431	8	0.647563	95.7437	4759.39	586.816	3201.24	2183.57	2426.02	1992.09	3760.25	3171.89	left Cortical amygdalar area, posterior part, medial zone
444	left Piriform-amygdalar area	PAA-L	379	6	0.595578	75.5568	3106.23	784.112	990.634	814.335	748.852	1558.15	2006.45	2950.07	left Piriform-amygdalar area
449	left Postpiriform transition area	TR-L	379	6	0.699453	937.876	2654.93	619.055	1771.38	2293.22	792.047	1449.7	2111.65	1814.27	left Postpiriform transition area
454	left Hippocampal formation	HPF-L	4	5	21.3199	2827.07	6886.85	3628.53	3177.97	3329.05	3135.05	3848.28	5686.18	4794.48	left Hippocampal formation
455	left Hippocampal region	HIP-L	454	6	11.8634	2187.49	4059.73	3226.15	1696.99	1867.85	2202.75	2221.88	4134.58	2978.58	left Hippocampal region
456	left Ammon's horn	CA-L	455	7	8.47361	2382.69	3879.69	2912.1	1723.47	1887.39	2076.09	2267.86	4182.87	3088.77	left Ammon's horn
457	left Field CA1	CA1-L	456	8	5.10416	2573.2	4413.46	3346.1	1983.09	2194.88	2412.54	2373.75	4099.99	3578.26	left Field CA1
462	left Field CA2	CA2-L	456	8	0.237891	1715.07	3114.88	2354.02	933.202	1446.04	693.596	1185.42	2686.11	2719.74	left Field CA2
467	left Field CA3	CA3-L	456	8	3.13156	2122.9	3067.8	2247.12	1360.34	1419.74	1632.73	2177.51	4431.65	2318.97	left Field CA3
473	left Dentate gyrus	DG-L	455	7	3.2985	1699.86	4617.25	4104.29	1666.21	1852.96	2583.9	2151.28	4117.33	2760.95	left Dentate gyrus
474	left Dentate gyrus, molecular layer	DG-mo-L	473	8	2.15433	1082.01	3908.88	3468.83	944.61	1228.23	1570.79	1140.03	2421.17	1751.36	left Dentate gyrus, molecular layer
475	left Dentate gyrus, polymorph layer	DG-po-L	473	8	0.342516	3993.98	6452.26	5182.25	3623.19	3462.62	5191	4110.76	8857.99	5109.26	left Dentate gyrus, polymorph layer
476	left Dentate gyrus, granule cell layer	DG-sg-L	473	8	0.801656	2380.07	5736.87	5351.42	2769.27	2844.11	4192.57	4031.65	6649.98	4470.74	left Dentate gyrus, granule cell layer
490	left Fasciola cinerea	FC-L	455	7	0.0305469	654.731	1374.94	1571.36	687.468	1505.88	229.156	818.414	589.258	1571.36	left Fasciola cinerea
491	left Induseum griseum	IG-L	455	7	0.0607031	2207.46	247.104	181.21	181.21	131.789	164.736	345.946	115.315	131.789	left Induseum griseum
492	left Retrohippocampal region	RHP-L	454	6	9.24641	3674.18	10414	4143.12	5112.58	5205.27	4341.47	5942.31	7731.33	7183.66	left Retrohippocampal region
493	left Entorhinal area	ENT-L	492	7	5.70411	3629.14	12629.5	4789.35	5710.44	5761.46	4300.58	6732.16	8238.1	9641.29	left Entorhinal area
494	left Entorhinal area, lateral part	ENTl-L	493	8	3.18856	4739.44	13712.8	5504.99	6029.68	5226.18	4100.59	7646.71	8792.68	12086.3	left Entorhinal area, lateral part
495	left Entorhinal area, lateral part, layer 1	ENTl1-L	494	9	0.490312	93.8177	2720.71	77.5016	446.654	1562.27	850.478	420.14	1148.25	1515.36	left Entorhinal area, lateral part, layer 1
496	left Entorhinal area, lateral part, layer 2	ENTl2-L	494	9	0.801859	3156.41	17678.9	5989.83	6797.95	6630.84	4006.94	8158.54	9830.9	13011	left Entorhinal area, lateral part, layer 2
500	left Entorhinal area, lateral part, layer 3	ENTl3-L	494	9	0.659062	6258.89	18770.6	7346.8	8584.92	5689.9	5369.75	11495.1	11035.4	18981.5	left Entorhinal area, lateral part, layer 3
503	left Entorhinal area, lateral part, layer 5	ENTl5-L	494	9	0.713437	5707.58	13726.5	6129.48	6021.55	5113.27	4343.76	7257.82	10268.6	13519.1	left Entorhinal area, lateral part, layer 5
505	left Entorhinal area, lateral part, layer 6a	ENTl6a-L	494	9	0.523891	8280.35	11548.2	6675.06	6875.48	6075.7	5357.99	9314.92	9526.8	9939.1	left Entorhinal area, lateral part, layer 6a
507	left Entorhinal area, medial part, dorsal zone	ENTm-L	493	8	2.51555	2221.78	11256.4	3882.26	5305.8	6439.95	4554.08	5572.94	7535.14	6542.12	left Entorhinal area, medial part, dorsal zone
508	left Entorhinal area, medial part, dorsal zone, layer 1	ENTm1-L	507	9	0.622594	338.905	8623.6	1500.18	1940.27	4890.83	1768.41	2871.86	2521.71	3935.15	left Entorhinal area, medial part, dorsal zone, layer 1
509	left Entorhinal area, medial part, dorsal zone, layer 2	ENTm2-L	507	9	0.630703	1114.63	9974.58	4066.89	4449	7317.23	3228.14	5860.13	8052.92	8576.14	left Entorhinal area, medial part, dorsal zone, layer 2
512	left Entorhinal area, medial part, dorsal zone, layer 3	ENTm3-L	507	9	0.491547	2384.31	10405.9	3257.06	4215.26	5649.51	4925.27	4445.15	8247.43	6017.74	left Entorhinal area, medial part, dorsal zone, layer 3
514	left Entorhinal area, medial part, dorsal zone, layer 5	ENTm5-L	507	9	0.456797	4060.89	15429.2	6366.07	9236.05	7000.92	7011.87	8603.39	9676.07	7449.7	left Entorhinal area, medial part, dorsal zone, layer 5
516	left Entorhinal area, medial part, dorsal zone, layer 6	ENTm6-L	507	9	0.313906	5249.98	14313.2	5600.4	9690.79	8171.23	8585.37	7709.31	12207.5	7126.33	left Entorhinal area, medial part, dorsal zone, layer 6
523	left Parasubiculum	PAR-L	492	7	0.466609	2882.5	7661.65	2552.46	3521.15	2226.7	3291.83	4369.82	6041.46	2010.25	left Parasubiculum
527	left Postsubiculum	POST-L	492	7	0.540156	1499.57	5805.73	3384.21	3793.35	4104.37	4704.19	6364.82	6616.6	725.716	left Postsubiculum
531	left Presubiculum	PRE-L	492	7	0.461906	4083.08	4669.78	1357.42	3039.58	4379.68	2522.16	3143.5	6152.76	967.729	left Presubiculum
535	left Subiculum	SUB-L	492	7	1.05156	4909.84	6599.7	3375.93	4785.26	5144.73	5335.87	4352.57	8665.2	4082.5	left Subiculum
544	left Prosubiculum	ProS-L	492	7	0.649906	5579.27	6991.78	2631.15	3742.08	3218.93	3834.4	3565.13	5870.08	4700.68	left Prosubiculum
553	left Hippocampo-amygdalar transition area	HATA-L	492	7	0.211062	279.538	10665.1	3316.55	5434.41	6524.13	6126.15	5898.73	5050.64	9594.31	left Hippocampo-amygdalar transition area
554	left Area prostriata	APr-L	492	7	0.161094	2377.5	10236.3	8591.27	6164.11	6877.98	6046.17	9162.37	7871.19	1725.7	left Area prostriata
555	left Cortical subplate	CTXsp-L	3	4	4.45309	3381.47	8747.85	2284.7	3382.14	2226.09	2902.7	4565.14	5919.7	4116.01	left Cortical subplate
557	left Claustrum	CLA-L	555	5	0.276016	6470.65	13966.6	5148.26	5369.26	3014.32	5640.98	9622.64	6999.6	4209.91	left Claustrum
558	left Endopiriform nucleus	EP-L	555	5	1.39517	3760.11	9202.45	2750.92	3472.69	2035.59	3184.55	5854.48	6651.51	4096.27	left Endopiriform nucleus
559	left Endopiriform nucleus, dorsal part	EPd-L	558	6	0.908828	3482.51	9721.31	3197.52	3274.55	2488.92	2624.26	6727.34	6529.29	4016.16	left Endopiriform nucleus, dorsal part
560	left Endopiriform nucleus, ventral part	EPv-L	558	6	0.486344	4278.87	8232.86	1916.34	3842.96	1188.46	4231.57	4223.35	6879.91	4245.97	left Endopiriform nucleus, ventral part
561	left Lateral amygdalar nucleus	LA-L	555	5	0.418609	3425.63	4627.23	1605.32	2087.87	3217.8	2854.69	3134.19	2945.47	4130.34	left Lateral amygdalar nucleus
562	left Basolateral amygdalar nucleus	BLA-L	555	5	0.950453	3721.38	8337.08	1566.62	2840.75	1944.34	2293.64	2855.48	5640.47	2883.89	left Basolateral amygdalar nucleus
563	left Basolateral amygdalar nucleus, anterior part	BLAa-L	562	6	0.385328	2486.19	9404.97	2081.34	1583.07	1705.04	2808	2540.69	5501.8	3905.76	left Basolateral amygdalar nucleus, anterior part
564	left Basolateral amygdalar nucleus, posterior part	BLAp-L	562	6	0.355703	5664.84	8338.41	922.117	3221.79	2414.94	1447.84	2873.18	6139.95	2493.65	left Basolateral amygdalar nucleus, posterior part
565	left Basolateral amygdalar nucleus, ventral part	BLAv-L	562	6	0.209422	2693.13	6369.92	1714.24	4507.65	1585.32	2783.85	3404.61	5047.23	1666.49	left Basolateral amygdalar nucleus, ventral part
566	left Basomedial amygdalar nucleus	BMA-L	555	5	0.742437	2509.3	9653.34	2481.02	4234.7	1912.62	2697.87	4083.85	7624.88	5325.7	left Basomedial amygdalar nucleus
567	left Basomedial amygdalar nucleus, anterior part	BMAa-L	566	6	0.383953	2987.34	12199.4	3708.79	4945.92	1838.77	2948.28	4823.51	8394.25	6513.82	left Basomedial amygdalar nucleus, anterior part
568	left Basomedial amygdalar nucleus, posterior part	BMAp-L	566	6	0.358484	1997.3	6926.38	1166.02	3472.95	1991.72	2429.67	3291.64	6800.85	4053.18	left Basomedial amygdalar nucleus, posterior part
569	left Posterior amygdalar nucleus	PA-L	555	5	0.483109	1109.48	6785.21	1121.9	3073.84	2686.76	2262.43	3162.84	3645.14	4885.02	left Posterior amygdalar nucleus
570	left Cerebral nuclei	CNU-L	2	3	27.1403	1794.27	5965.86	2343.9	1455.62	3106.68	2579.16	4746.56	4007.66	3867.1	left Cerebral nuclei
571	left Striatum	STR-L	570	4	22.4693	1910.57	6091.52	2668.71	1636.64	3533.05	2830.09	5144.98	4306.24	4316.79	left Striatum
572	left Striatum dorsal region	STRd-L	571	5	13.0092	1424.46	4573.39	2801.1	1056.49	4036	2954.69	4891.86	4241.7	3645.05	left Striatum dorsal region
573	left Caudoputamen	CP-L	572	6	13.0092	1424.46	4573.39	2801.1	1056.49	4036	2954.69	4891.86	4241.7	3645.05	left Caudoputamen
574	left Striatum ventral region	STRv-L	571	5	4.32478	1541.35	6804.97	1749.22	1097.63	2704.88	1003.06	4533.18	2506.02	4183.8	left Striatum ventral region
575	left Nucleus accumbens	ACB-L	574	6	2.19953	1782.2	8173.56	1973.15	1121.6	4226.81	1154.34	5724.4	3825.36	7002.4	left Nucleus accumbens
576	left Fundus of striatum	FS-L	574	6	0.216062	689.615	8428.12	504.484	624.819	291.582	1170.96	3059.3	3702.63	777.553	left Fundus of striatum
577	left Olfactory tubercle	OT-L	574	6	1.90919	1360.26	5044.55	1632.11	1123.51	1224.6	809.769	3327.59	850.624	1322.03	left Olfactory tubercle
585	left Lateral septal complex	LSX-L	571	5	1.77662	6606.35	11237.6	5429.96	6624.92	5402.94	7632.45	10885.2	7299.8	10848.1	left Lateral septal complex
586	left Lateral septal nucleus	LS-L	585	6	1.52436	7225.33	12224.8	5930.36	7222.05	5948.73	8469.79	12251.7	8191.64	12243.2	left Lateral septal nucleus
587	left Lateral septal nucleus, caudal (caudodorsal) part	LSc-L	586	7	0.281609	1757.75	5425.96	1381.35	2723.63	2673.92	2034.73	3291.79	3078.73	4495.59	left Lateral septal nucleus, caudal (caudodorsal) part
588	left Lateral septal nucleus, rostral (rostroventral) part	LSr-L	586	7	0.939234	6021.93	11493.4	5801.53	6980.15	5369.27	7865.98	10545.8	7534.86	11938.4	left Lateral septal nucleus, rostral (rostroventral) part
589	left Lateral septal nucleus, ventral part	LSv-L	586	7	0.303516	16022.2	20796.3	10549.7	12144.4	10780.3	16308.9	25843.8	14967.9	20374.6	left Lateral septal nucleus, ventral part
590	left Septofimbrial nucleus	SF-L	585	6	0.233563	2877.17	5386.14	2478.99	3091.25	2038	2564.62	2748.73	1939.52	2337.7	left Septofimbrial nucleus
591	left Septohippocampal nucleus	SH-L	585	6	0.0187031	2726.82	3849.62	1497.08	2085.21	2940.69	2673.35	1122.81	1550.54	3421.89	left Septohippocampal nucleus
592	left Striatum-like amygdalar nuclei	sAMY-L	571	5	2.02355	1135.63	9445.3	2074.58	1729.14	1517.14	1351.09	3461.25	5941.55	3583.81	left Striatum-like amygdalar nuclei
593	left Anterior amygdalar area	AAA-L	592	6	0.247109	898.388	8554.92	1428.52	776.984	550.364	1052.17	2310.72	5629.09	2209.55	left Anterior amygdalar area
594	left Bed nucleus of the accessory olfactory tract	BA-L	592	6	0.0125781	159.006	874.534	0	0	0	79.5031	1192.55	159.006	1033.54	left Bed nucleus of the accessory olfactory tract
595	left Central amygdalar nucleus	CEA-L	592	6	0.659016	1594.8	7503.62	1600.87	1277.66	1549.28	1543.21	2133.49	8737.27	1833.04	left Central amygdalar nucleus
596	left Central amygdalar nucleus, capsular part	CEAc-L	595	7	0.154609	2270.24	6409.7	1558.77	1946.84	1655.79	1998.59	1908.03	6720.16	2897.63	left Central amygdalar nucleus, capsular part
597	left Central amygdalar nucleus, lateral part	CEAl-L	595	7	0.130016	1853.62	4860.95	2130.51	1484.44	2061.29	3707.25	3099.63	10883.3	969.114	left Central amygdalar nucleus, lateral part
598	left Central amygdalar nucleus, medial part	CEAm-L	595	7	0.374391	1225.99	8873.09	1434.33	929.51	1327.49	603.648	1891.07	8825.01	1693.42	left Central amygdalar nucleus, medial part
599	left Intercalated amygdalar nucleus	IA-L	592	6	0.0916094	1899.37	9606	2063.11	3416.68	2139.52	2248.68	3504.01	5163.23	5250.55	left Intercalated amygdalar nucleus
600	left Medial amygdalar nucleus	MEA-L	592	6	1.01323	837.911	11017.2	2567.03	2123.89	1694.57	1233.67	4629.73	4341.54	4938.64	left Medial amygdalar nucleus
608	left Pallidum	PAL-L	570	4	4.671	1234.85	5361.38	781.417	584.885	1055.66	1372.08	2830.01	2571.4	1703.92	left Pallidum
609	left Pallidum, dorsal region	PALd-L	608	5	0.993391	120.798	1413.34	538.56	116.772	687.544	103.685	925.114	1974.05	918.068	left Pallidum, dorsal region
610	left Globus pallidus, external segment	GPe-L	609	6	0.781594	133.061	1413.78	606.453	142.018	743.353	130.503	1088.8	2319.62	1079.84	left Globus pallidus, external segment
611	left Globus pallidus, internal segment	GPi-L	609	6	0.211797	75.5441	1411.73	288.012	23.6075	481.594	4.7215	321.062	698.783	321.062	left Globus pallidus, internal segment
612	left Pallidum, ventral region	PALv-L	608	5	1.69614	1187.4	6820.19	701.003	465.763	987.536	737.557	3214.95	2439.07	1416.75	left Pallidum, ventral region
613	left Substantia innominata	SI-L	612	6	1.5138	1232.66	6542.49	773.552	515.921	1084.69	789.406	3312.86	2433.62	1541.16	left Substantia innominata
614	left Magnocellular nucleus	MA-L	612	6	0.182344	811.654	9125.62	98.7147	49.3573	180.977	307.112	2402.06	2484.32	383.89	left Magnocellular nucleus
615	left Pallidum, medial region	PALm-L	608	5	0.743687	2350.45	4255.82	732.835	1043.45	763.762	1858.31	1893.27	2078.83	1277.42	left Pallidum, medial region
616	left Medial septal complex	MSC-L	615	6	0.567531	2435.11	4718.68	562.084	859.865	711.855	1976.98	1693.3	2149.66	1198.17	left Medial septal complex
617	left Medial septal nucleus	MS-L	616	7	0.200891	2787.59	4266	393.249	1757.18	696.897	2817.45	1772.11	1597.88	1871.67	left Medial septal nucleus
618	left Diagonal band nucleus	NDB-L	616	7	0.366641	2241.98	4966.72	654.592	368.208	720.051	1516.47	1650.12	2451.99	829.15	left Diagonal band nucleus
619	left Triangular nucleus of septum	TRS-L	615	6	0.176156	2077.7	2764.59	1282.95	1634.91	930.992	1475.96	2537.52	1850.63	1532.73	left Triangular nucleus of septum
620	left Pallidum, caudal region	PALc-L	608	5	0.673984	2629.14	10304.4	1505.97	1457.01	2293.82	4885.87	6838.44	4563.9	4868.07	left Pallidum, caudal region
621	left Bed nuclei of the stria terminalis	BST-L	620	6	0.670234	2639.38	10335.2	1512.9	1463.67	2305.16	4905.75	6866.25	4559.6	4893.81	left Bed nuclei of the stria terminalis
638	left Bed nucleus of the anterior commissure	BAC-L	620	6	0.00375	800	4800	266.667	266.667	266.667	1333.33	1866.67	5333.33	266.667	left Bed nucleus of the anterior commissure
639	left Brain stem	BS-L	1	2	59.8244	1342.73	4436.44	1551.24	1024.4	1588.68	1398.79	1994.59	2935.06	2418.19	left Brain stem
640	left Interbrain	IB-L	639	3	17.695	2705.56	6928.67	2088.22	1371.12	2375.47	1911.44	3691.77	4971.06	3238.03	left Interbrain
641	left Thalamus	TH-L	640	4	10.1201	1926.36	5456.35	2172.89	1266.48	2149.28	1523.89	2988.99	5291.13	2959.54	left Thalamus
642	left Thalamus, sensory-motor cortex related	DORsm-L	641	5	3.33758	716.987	3904.03	2048.79	626.502	1775.24	704.103	2975.21	4627.31	2027.52	left Thalamus, sensory-motor cortex related
643	left Ventral group of the dorsal thalamus	VENT-L	642	6	2.42897	399.346	3904.95	1864.58	621.663	2033.78	506.799	3270.94	4289.47	2133	left Ventral group of the dorsal thalamus
644	left Ventral anterior-lateral complex of the thalamus	VAL-L	643	7	0.409156	997.174	4660.81	2422.06	1048.5	1908.81	525.472	4345.53	5645.76	3881.16	left Ventral anterior-lateral complex of the thalamus
645	left Ventral medial nucleus of the thalamus	VM-L	643	7	0.462906	728.009	6385.74	1734.69	395.328	2147.3	470.938	6167.56	4949.17	3071.9	left Ventral medial nucleus of the thalamus
646	left Ventral posterior complex of the thalamus	VP-L	643	7	1.4172	137.595	2845.04	1800.73	597.656	2063.92	520.744	2115.43	3479.39	1440.16	left Ventral posterior complex of the thalamus
647	left Ventral posterolateral nucleus of the thalamus	VPL-L	646	8	0.438766	54.6989	1456.36	626.758	175.492	1374.31	182.33	683.736	2500.2	574.339	left Ventral posterolateral nucleus of the thalamus
648	left Ventral posterolateral nucleus of the thalamus, parvicellular part	VPLpc-L	646	8	0.0494062	80.9614	13520.6	2307.4	627.451	2408.6	526.249	3521.82	2327.64	1740.67	left Ventral posterolateral nucleus of the thalamus, parvicellular part
649	left Ventral posteromedial nucleus of the thalamus	VPM-L	646	8	0.822063	122.862	2179.88	2157.99	894.093	2295.45	458.603	2526.57	3744.24	1835.63	left Ventral posteromedial nucleus of the thalamus
650	left Ventral posteromedial nucleus of the thalamus, parvicellular part	VPMpc-L	646	8	0.106969	617.003	8722.17	3636.58	37.3941	2954.13	2383.87	4178.79	5992.4	1813.61	left Ventral posteromedial nucleus of the thalamus, parvicellular part
651	left Posterior triangular thalamic nucleus	PoT-L	643	7	0.139703	214.741	4223.24	1309.92	365.06	1717.93	429.482	2247.62	6349.18	930.545	left Posterior triangular thalamic nucleus
652	left Subparafascicular nucleus	SPF-L	642	6	0.101906	5141.98	9381.17	3797.61	1354.19	4425.64	3267.71	6113.46	12295.6	6407.85	left Subparafascicular nucleus
653	left Subparafascicular nucleus, magnocellular part	SPFm-L	652	7	0.0346562	13215.5	18265.1	9002.71	2394.95	8512.17	8396.75	11657.3	17197.5	13475.2	left Subparafascicular nucleus, magnocellular part
654	left Subparafascicular nucleus, parvicellular part	SPFp-L	652	7	0.06725	981.413	4802.97	1115.24	817.844	2319.7	624.535	3256.51	9769.52	2765.8	left Subparafascicular nucleus, parvicellular part
655	left Subparafascicular area	SPA-L	642	6	0.0648594	7971.09	9374.13	1988.92	4162.85	3499.88	2621.06	2960.25	5488.8	3808.24	left Subparafascicular area
656	left Peripeduncular nucleus	PP-L	642	6	0.0305625	327.198	3730.06	1243.35	588.957	1145.19	392.638	2094.07	4875.26	4122.7	left Peripeduncular nucleus
657	left Geniculate group, dorsal thalamus	GENd-L	642	6	0.711281	523	2624.84	2467.38	217.917	382.409	849.172	1554.94	4593.12	787.312	left Geniculate group, dorsal thalamus
658	left Medial geniculate complex	MG-L	657	7	0.349656	551.971	3840.92	1364.2	217.356	360.354	574.85	1307	4687.46	840.826	left Medial geniculate complex
659	left Medial geniculate complex, dorsal part	MGd-L	658	8	0.0860469	267.296	2568.37	1627.02	209.188	453.241	337.026	1208.64	4055.93	720.537	left Medial geniculate complex, dorsal part
660	left Medial geniculate complex, ventral part	MGv-L	658	8	0.138547	858.915	3161.38	1068.23	267.058	259.84	620.729	1595.13	3868.73	909.439	left Medial geniculate complex, ventral part
661	left Medial geniculate complex, medial part	MGm-L	658	8	0.125062	407.796	5469.27	1511.24	167.916	407.796	687.656	1055.47	6028.99	847.576	left Medial geniculate complex, medial part
662	left Dorsal part of the lateral geniculate complex	LGd-L	657	7	0.361625	494.988	1449.01	3534.05	218.458	403.733	1114.41	1794.68	4501.9	735.569	left Dorsal part of the lateral geniculate complex
663	left Dorsal part of the lateral geniculate complex, shell	LGd-sh-L	662	8	0.103984	1000.15	1461.76	3673.63	230.804	269.271	1211.72	2009.92	5385.42	615.477	left Dorsal part of the lateral geniculate complex, shell
664	left Dorsal part of the lateral geniculate complex, core	LGd-co-L	662	8	0.209797	295.524	1468.09	3188.8	238.326	462.352	967.603	1692.11	4084.9	834.14	left Dorsal part of the lateral geniculate complex, core
665	left Dorsal part of the lateral geniculate complex, ipsilateral zone	LGd-ip-L	662	8	0.0478437	271.718	1337.69	4744.61	104.507	438.929	1546.7	1776.62	4410.19	564.337	left Dorsal part of the lateral geniculate complex, ipsilateral zone
666	left Thalamus, polymodal association cortex related	DORpm-L	641	5	6.32333	2559.57	6219.98	2266.84	1640.91	2371.54	1946.13	3024.04	5681.82	3502.11	left Thalamus, polymodal association cortex related
667	left Lateral group of the dorsal thalamus	LAT-L	666	6	1.53897	226.125	4417.89	3093.63	334.64	1909.72	577.01	2011.74	4480.92	2249.56	left Lateral group of the dorsal thalamus
668	left Lateral posterior nucleus of the thalamus	LP-L	667	7	0.601562	137.974	2644.78	2967.27	232.727	1095.48	857.766	1617.45	4318.75	2028.05	left Lateral posterior nucleus of the thalamus
669	left Posterior complex of the thalamus	PO-L	667	7	0.626141	167.694	6048.16	3754.75	445.587	3146.26	351.359	2454.72	4297.76	2949.82	left Posterior complex of the thalamus
670	left Posterior limiting nucleus of the thalamus	POL-L	667	7	0.102547	926.406	4466.25	877.647	604.602	614.353	526.588	2301.39	6007.01	1765.05	left Posterior limiting nucleus of the thalamus
671	left Suprageniculate nucleus	SGN-L	667	7	0.0908906	385.078	3465.7	1133.23	231.047	506.103	341.069	1947.4	6150.25	1001.2	left Suprageniculate nucleus
672	left Ethmoid nucleus of the thalamus	Eth-L	667	7	0.117828	254.608	5499.54	3666.36	110.33	1705.87	568.625	1468.24	3666.36	1043.89	left Ethmoid nucleus of the thalamus
674	left Anterior group of the dorsal thalamus	ATN-L	666	6	1.07916	1574.38	4105.99	1667.04	1574.38	2295.31	1162.95	3556.48	5476.5	3267.37	left Anterior group of the dorsal thalamus
675	left Anteroventral nucleus of thalamus	AV-L	674	7	0.207813	3065.26	4874.59	2136.54	2160.6	3945.86	1636.09	7756.99	8199.7	4889.02	left Anteroventral nucleus of thalamus
676	left Anteromedial nucleus	AM-L	674	7	0.205328	2240.32	9730.77	2108.82	3082.87	5449.81	2376.68	6565.1	10549	6341.07	left Anteromedial nucleus
677	left Anteromedial nucleus, dorsal part	AMd-L	676	8	0.122266	2232.84	8088.95	1872.97	2600.89	4163.07	2306.45	4964.6	10289.1	5365.37	left Anteromedial nucleus, dorsal part
678	left Anteromedial nucleus, ventral part	AMv-L	676	8	0.0830625	2251.32	12147.5	2455.98	3792.33	7343.87	2480.06	8920.99	10931.5	7777.28	left Anteromedial nucleus, ventral part
679	left Anterodorsal nucleus	AD-L	674	7	0.0802188	236.852	947.409	448.773	386.443	336.58	423.841	473.705	1782.63	623.296	left Anterodorsal nucleus
680	left Interanteromedial nucleus of the thalamus	IAM-L	674	7	0.02125	8188.24	14776.5	1647.06	4611.76	3200	5270.59	3058.82	6588.24	1411.76	left Interanteromedial nucleus of the thalamus
681	left Interanterodorsal nucleus of the thalamus	IAD-L	674	7	0.056375	5410.2	11033.3	1880.27	4310.42	2855.88	4381.37	5356.98	8159.65	5463.41	left Interanterodorsal nucleus of the thalamus
682	left Lateral dorsal nucleus of thalamus	LD-L	674	7	0.508172	204.655	802.878	1466.04	482.12	554.93	66.9065	930.787	2552.29	1613.63	left Lateral dorsal nucleus of thalamus
683	left Medial group of the dorsal thalamus	MED-L	666	6	1.00323	3570.45	10495.1	2078.28	2056.35	2688.31	2563.71	3308.3	6866.79	4868.25	left Medial group of the dorsal thalamus
684	left Intermediodorsal nucleus of the thalamus	IMD-L	683	7	0.0850313	10948.9	15053.3	2869.53	7703.05	6103.64	7526.64	4221.98	9455.35	5609.7	left Intermediodorsal nucleus of the thalamus
685	left Mediodorsal nucleus of thalamus	MD-L	683	7	0.688813	2717.72	9006.81	2163.14	1956.99	2613.19	2393.98	3100.99	6290.54	4904.09	left Mediodorsal nucleus of thalamus
689	left Submedial nucleus of the thalamus	SMT-L	683	7	0.153609	1972.54	12395.1	774.692	32.5501	983.013	833.282	3919.03	6913.64	3176.89	left Submedial nucleus of the thalamus
690	left Perireunensis nucleus	PR-L	683	7	0.0757812	6281.24	15056.5	3061.44	725.773	2995.46	2045.36	2929.48	9105.15	7138.97	left Perireunensis nucleus
691	left Midline group of the dorsal thalamus	MTN-L	666	6	0.584016	11708.6	15467.1	3707.09	7147.07	6421.06	8821.68	7261.79	12804.5	8847.37	left Midline group of the dorsal thalamus
692	left Paraventricular nucleus of the thalamus	PVT-L	691	7	0.217141	14948.8	15612	5752.03	10799.5	8745.48	8575.09	9468.52	13995.5	13337	left Paraventricular nucleus of the thalamus
693	left Parataenial nucleus	PT-L	691	7	0.115016	14711	18736.6	3703.84	11598.4	8616.22	17093.3	12120.1	17310.7	8790.11	left Parataenial nucleus
694	left Nucleus of reuniens	RE-L	691	7	0.210328	6603.97	13393.4	1564.22	1863.75	2800.39	4079.34	2957.28	9428.13	4260.01	left Nucleus of reuniens
695	left Xiphoid thalamic nucleus	Xi-L	691	7	0.0415312	12304	16156.5	3876.6	2480.06	6525.21	11220.5	4069.22	11196.4	8764.48	left Xiphoid thalamic nucleus
696	left Intralaminar nuclei of the dorsal thalamus	ILM-L	666	6	0.800203	3525.35	8276.65	2909.26	1807.04	2629.33	2215.69	3681.57	6289.65	4183.94	left Intralaminar nuclei of the dorsal thalamus
697	left Rhomboid nucleus	RH-L	696	7	0.0445313	10868.8	15584.6	1931.23	3997.19	2627.37	5950.88	4423.86	12889.8	1527.02	left Rhomboid nucleus
698	left Central medial nucleus of the thalamus	CM-L	696	7	0.122531	9205.81	12919.2	2203.52	5337.41	3142.06	6790.1	4464.17	7769.45	3680.69	left Central medial nucleus of the thalamus
699	left Paracentral nucleus	PCN-L	696	7	0.119031	2604.36	9148.86	5653.98	1209.77	3343.66	982.935	6762.93	7586.24	4746.65	left Paracentral nucleus
700	left Central lateral nucleus of the thalamus	CL-L	696	7	0.181703	2008.77	5949.26	4347.75	1337.35	2443.55	324.705	3390.15	6461.09	6895.86	left Central lateral nucleus of the thalamus
701	left Parafascicular nucleus	PF-L	696	7	0.2445	1554.19	7361.96	1370.14	658.487	2286.3	1578.73	2147.24	2871.17	2081.8	left Parafascicular nucleus
702	left Posterior intralaminar thalamic nucleus	PIL-L	696	7	0.0879063	1751.87	4277.28	1979.38	750.8	2286.53	1296.84	2912.19	8281.55	5710.63	left Posterior intralaminar thalamic nucleus
703	left Reticular nucleus of the thalamus	RT-L	666	6	0.7235	74.6372	772.633	215.619	190.739	552.868	236.351	671.735	2033.17	467.173	left Reticular nucleus of the thalamus
704	left Geniculate group, ventral thalamus	GENv-L	666	6	0.261031	1566.86	2394.35	2118.52	532.503	440.56	720.22	3524.48	5704.3	1827.37	left Geniculate group, ventral thalamus
705	left Intergeniculate leaflet of the lateral geniculate complex	IGL-L	704	7	0.0344375	2177.86	2961.89	3716.88	348.457	464.61	1248.64	2584.39	5836.66	1684.21	left Intergeniculate leaflet of the lateral geniculate complex
706	left Intermediate geniculate nucleus	IntG-L	704	7	0.0111719	3848.95	1521.68	1074.13	89.5105	179.021	626.573	1432.17	3938.46	4027.97	left Intermediate geniculate nucleus
707	left Ventral part of the lateral geniculate complex	LGv-L	704	7	0.202109	1439.81	2399.69	2008.81	623.425	440.356	682.799	3958.25	6095.71	1845.54	left Ventral part of the lateral geniculate complex
710	left Subgeniculate nucleus	SubG-L	704	7	0.0133125	0	1577.46	525.822	0	600.939	0	1126.76	901.408	75.1174	left Subgeniculate nucleus
711	left Epithalamus	EPI-L	666	6	0.333219	1302.45	2196.76	1461.5	606.208	1542.53	921.317	828.285	2286.79	2829.97	left Epithalamus
712	left Medial habenula	MH-L	711	7	0.160234	561.677	493.028	1135.84	642.808	574.159	380.692	842.516	418.137	1210.73	left Medial habenula
713	left Lateral habenula	LH-L	711	7	0.172984	1988.62	3774.91	1763.17	572.306	2439.53	1422.09	815.103	4017.7	4329.87	left Lateral habenula
715	left Hypothalamus	HY-L	640	4	7.57487	3746.6	8895.72	1975.08	1510.92	2677.67	2429.22	4630.7	4543.44	3610.09	left Hypothalamus
716	left Periventricular zone	PVZ-L	715	5	0.38225	9451.93	13930.7	3403.53	2686.72	5527.8	4562.46	5362.98	7474.17	6466.97	left Periventricular zone
717	left Supraoptic nucleus	SO-L	716	6	0.02325	1118.28	5376.34	2279.57	1118.28	2064.52	1032.26	4215.05	516.129	2193.55	left Supraoptic nucleus
718	left Accessory supraoptic group	ASO-L	716	6	0.00304688	3282.05	14769.2	5579.49	2297.44	2953.85	4923.08	8205.13	1312.82	7548.72	left Accessory supraoptic group
720	left Paraventricular hypothalamic nucleus	PVH-L	716	6	0.0927969	15302.2	15442.3	6034.69	5991.58	10905.5	10205.1	7985.18	14731.1	15366.9	left Paraventricular hypothalamic nucleus
731	left Periventricular hypothalamic nucleus, anterior part	PVa-L	716	6	0.0246094	15278.7	11255.9	6989.21	8005.08	5851.43	7436.19	3169.52	13978.4	8655.24	left Periventricular hypothalamic nucleus, anterior part
732	left Periventricular hypothalamic nucleus, intermediate part	PVi-L	716	6	0.0966406	10875.3	17353	3073.24	2048.83	3507.84	3756.18	5660.15	6798.38	4873.73	left Periventricular hypothalamic nucleus, intermediate part
733	left Arcuate hypothalamic nucleus	ARH-L	716	6	0.141906	5144.24	12458.9	1423.48	303.017	3953.31	1493.94	3953.31	3333.19	2029.51	left Arcuate hypothalamic nucleus
734	left Periventricular region	PVR-L	715	5	1.01753	7018.95	11676.3	2875.59	2363.56	4021.5	4706.49	6849.91	6347.72	4944.32	left Periventricular region
735	left Anterodorsal preoptic nucleus	ADP-L	734	6	0.0503906	6409.92	8672.25	893.023	912.868	2976.74	8017.36	9148.53	8116.59	3750.7	left Anterodorsal preoptic nucleus
737	left Anteroventral preoptic nucleus	AVP-L	734	6	0.0459219	3222.86	5705.34	718.612	174.209	892.821	2460.7	2460.7	1284.79	1698.54	left Anteroventral preoptic nucleus
738	left Anteroventral periventricular nucleus	AVPV-L	734	6	0.0902656	4209.8	4431.37	531.764	1030.29	2182.45	1905.49	1994.11	3168.43	398.823	left Anteroventral periventricular nucleus
739	left Dorsomedial nucleus of the hypothalamus	DMH-L	734	6	0.186125	15914	27470.8	9509.74	4899.93	11879.1	8268.64	17928.8	14667.6	12303.6	left Dorsomedial nucleus of the hypothalamus
743	left Median preoptic nucleus	MEPO-L	734	6	0.0182187	6312.18	8946.83	2744.43	4061.75	6367.07	5269.3	3348.2	3512.86	1207.55	left Median preoptic nucleus
744	left Medial preoptic area	MPO-L	734	6	0.278844	3159.48	6975.23	860.697	437.521	1334.08	2847.47	3690.24	4102.66	3184.58	left Medial preoptic area
745	left Vascular organ of the lamina terminalis	OV-L	734	6	0.00417188	5033.71	719.101	0	719.101	1917.6	719.101	719.101	958.801	0	left Vascular organ of the lamina terminalis
746	left Posterodorsal preoptic nucleus	PD-L	734	6	0.00576562	3642.28	11620.6	1040.65	520.325	346.883	3295.39	3295.39	3295.39	5897.02	left Posterodorsal preoptic nucleus
747	left Parastrial nucleus	PS-L	734	6	0.0482969	2836.62	8054.35	683.274	476.221	993.853	3644.13	4534.45	3851.18	3519.9	left Parastrial nucleus
749	left Periventricular hypothalamic nucleus, posterior part	PVp-L	734	6	0.0629531	1540.83	7386.45	270.042	571.854	1890.3	1731.45	1572.6	1715.56	1191.36	left Periventricular hypothalamic nucleus, posterior part
750	left Periventricular hypothalamic nucleus, preoptic part	PVpo-L	734	6	0.0705469	13919.8	10234.3	1885.27	7980.51	5017.94	7016.61	4592.69	6648.06	4309.19	left Periventricular hypothalamic nucleus, preoptic part
751	left Subparaventricular zone	SBPV-L	734	6	0.0540625	12633.5	16665.9	5253.18	7287.86	4198.84	10247.4	5530.64	12189.6	10728.3	left Subparaventricular zone
752	left Suprachiasmatic nucleus	SCH-L	734	6	0.033	6030.3	19030.3	2303.03	2000	4818.18	4181.82	5818.18	2454.55	7030.3	left Suprachiasmatic nucleus
753	left Subfornical organ	SFO-L	734	6	0.0104219	479.76	575.712	191.904	671.664	287.856	671.664	95.952	95.952	0	left Subfornical organ
754	left Ventromedial preoptic nucleus	VMPO-L	734	6	0.0251094	4261.36	6212.82	4141.88	1792.16	2190.42	4858.74	18319.9	3504.67	3146.24	left Ventromedial preoptic nucleus
755	left Ventrolateral preoptic nucleus	VLPO-L	734	6	0.0334375	2422.43	6699.07	2542.06	299.065	897.196	1435.51	5173.83	4545.79	1614.95	left Ventrolateral preoptic nucleus
756	left Hypothalamic medial zone	MEZ-L	715	5	1.91661	4890.41	9971.78	2267.02	2141.8	3292.79	3284.97	4828.84	5192.5	4036.29	left Hypothalamic medial zone
757	left Anterior hypothalamic nucleus	AHN-L	756	6	0.354687	5111.54	9788.9	2379.56	1505.55	2359.82	2700.97	5342.73	6366.17	5227.14	left Anterior hypothalamic nucleus
762	left Mammillary body	MBO-L	756	6	0.50525	2353.29	5725.88	678.872	2090.05	1880.26	1684.31	2274.12	3099.46	1589.31	left Mammillary body
763	left Lateral mammillary nucleus	LM-L	762	7	0.0388438	180.209	5123.09	128.721	102.977	257.442	25.7442	1518.91	617.86	51.4883	left Lateral mammillary nucleus
764	left Medial mammillary nucleus	MM-L	762	7	0.268203	1789.69	4362.37	186.426	1029.07	704.69	510.807	947.043	2505.56	969.415	left Medial mammillary nucleus
765	left Medial mammillary nucleus, median part	MMme-L	764	8	0.0375	2480	3040	106.667	746.667	453.333	1386.67	240	800	640	left Medial mammillary nucleus, median part
766	left Medial mammillary nucleus, lateral part	MMl-L	764	8	0.106578	1294.82	5169.92	159.507	1520.01	469.139	65.6795	1238.53	3377.8	741.24	left Medial mammillary nucleus, lateral part
767	left Medial mammillary nucleus, medial part	MMm-L	764	8	0.0681875	2287.81	6540.79	205.316	1070.58	1246.56	659.945	1363.89	3182.4	1715.86	left Medial mammillary nucleus, medial part
768	left Medial mammillary nucleus, posterior part	MMp-L	764	8	0.0182187	658.662	329.331	0	164.666	0	109.777	219.554	493.997	109.777	left Medial mammillary nucleus, posterior part
769	left Medial mammillary nucleus, dorsal part	MMd-L	764	8	0.0377188	2147.47	1405.14	397.68	265.12	980.944	821.872	424.192	1484.67	1007.46	left Medial mammillary nucleus, dorsal part
770	left Supramammillary nucleus	SUM-L	762	7	0.126688	4625.56	6867.29	1823.38	5351.75	4665.02	4365.07	4317.71	5659.6	3623.09	left Supramammillary nucleus
773	left Tuberomammillary nucleus	TM-L	762	7	0.0715156	1622.02	9144.85	797.029	1370.33	2237.27	2237.27	4041.07	2139.39	1146.6	left Tuberomammillary nucleus
774	left Tuberomammillary nucleus, dorsal part	TMd-L	773	8	0.0173281	4501.35	24468.9	1500.45	3924.26	5540.13	8021.64	10445.4	7329.13	1731.29	left Tuberomammillary nucleus, dorsal part
775	left Tuberomammillary nucleus, ventral part	TMv-L	773	8	0.0541875	701.269	4244.52	572.088	553.633	1181.08	387.543	1993.08	479.815	959.631	left Tuberomammillary nucleus, ventral part
776	left Medial preoptic nucleus	MPN-L	756	6	0.201141	8108.75	9396.41	1710.25	3773.48	2535.54	6666.98	6229.47	4141.38	5593.1	left Medial preoptic nucleus
780	left Dorsal premammillary nucleus	PMd-L	756	6	0.0658594	1822.06	6574.61	318.861	744.009	1412.1	1867.62	2383.87	1685.41	1047.69	left Dorsal premammillary nucleus
781	left Ventral premammillary nucleus	PMv-L	756	6	0.0979063	3779.13	20203	1542.29	3043.73	4759.66	4105.97	8426.43	5484.84	2859.88	left Ventral premammillary nucleus
782	left Paraventricular hypothalamic nucleus, descending division	PVHd-L	756	6	0.0653438	8080.34	14018.2	3963.65	1071.26	4835.96	3734.1	8570.06	5999.04	9840.27	left Paraventricular hypothalamic nucleus, descending division
787	left Ventromedial hypothalamic nucleus	VMH-L	756	6	0.274313	3565.28	7779.45	1851.9	692.641	2785.14	1436.32	3579.86	3856.92	3845.98	left Ventromedial hypothalamic nucleus
792	left Posterior hypothalamic nucleus	PH-L	756	6	0.352109	7793.03	15324.8	5325.05	3263.19	6745.06	5631.77	6912.62	9079.57	5415.93	left Posterior hypothalamic nucleus
793	left Hypothalamic lateral zone	LZ-L	715	5	2.84344	833.146	6349.71	1217.19	662.93	1153.18	579.228	3304.45	2980.9	2132.98	left Hypothalamic lateral zone
794	left Lateral hypothalamic area	LHA-L	793	6	1.03606	332.991	7215.78	1633.11	895.699	1274.05	748.99	4393.56	3292.27	2242.14	left Lateral hypothalamic area
795	left Lateral preoptic area	LPO-L	793	6	0.277266	1839.39	7646.1	270.499	93.7729	548.211	797.07	1723.98	1651.85	1550.86	left Lateral preoptic area
796	left Preparasubthalamic nucleus	PST-L	793	6	0.00645312	464.891	8832.93	1704.6	2944.31	1084.75	309.927	5423.73	2479.42	1239.71	left Preparasubthalamic nucleus
797	left Parasubthalamic nucleus	PSTN-L	793	6	0.0831875	228.4	8210.37	961.683	1021.79	2151.77	637.115	3209.62	6058.6	1442.52	left Parasubthalamic nucleus
798	left Perifornical nucleus	PeF-L	793	6	0.107047	1690.85	9584.59	1989.78	775.361	2428.84	840.753	4885.71	1588.09	5773.17	left Perifornical nucleus
799	left Retrochiasmatic area	RCH-L	793	6	0.0739375	1798.82	2312.76	946.746	40.5748	757.396	256.974	3259.51	2136.94	1663.57	left Retrochiasmatic area
800	left Subthalamic nucleus	STN-L	793	6	0.09725	668.38	2395.89	215.938	41.1311	452.442	10.2828	884.319	442.159	113.111	left Subthalamic nucleus
801	left Tuberal nucleus	TU-L	793	6	0.261781	1077.24	7391.67	1218.57	576.817	1512.71	210.099	3178.23	1119.26	2758.03	left Tuberal nucleus
802	left Zona incerta	ZI-L	793	6	0.900453	922.869	4835.34	1088.34	650.783	960.627	477.537	2645.33	3801.42	1899.04	left Zona incerta
804	left Fields of Forel	FF-L	802	7	0.120953	396.848	3530.29	487.792	1570.86	1347.63	289.368	1645.27	4729.1	1901.56	left Fields of Forel
805	left Median eminence	ME-L	715	5	0.0387031	335.89	310.052	129.189	25.8377	516.754	129.189	361.728	25.8377	361.728	left Median eminence
806	left Midbrain	MB-L	639	3	18.3348	1456.24	5432.17	2289.41	1707.79	2002.91	2277.3	2061.48	2943.36	2639.73	left Midbrain
807	left Midbrain, sensory related	MBsen-L	806	4	3.42742	524.009	7241.59	3548.44	2083.78	2581.53	4445.91	2990.88	2314.86	2345.2	left Midbrain, sensory related
808	left Superior colliculus, sensory related	SCs-L	807	5	1.07722	1056.42	7687.39	3420.85	2222.39	3204.55	5564.33	1921.62	1562.36	972.876	left Superior colliculus, sensory related
809	left Superior colliculus, optic layer	SCop-L	808	6	0.321	1165.11	9028.04	4660.44	3317.76	3816.2	5252.34	2800.62	2669.78	1345.79	left Superior colliculus, optic layer
810	left Superior colliculus, superficial gray layer	SCsg-L	808	6	0.575438	914.087	7783.64	2895.19	1795.16	3140.22	6190.07	1659.61	1214.73	844.575	left Superior colliculus, superficial gray layer
811	left Superior colliculus, zonal layer	SCzo-L	808	6	0.180781	1316.51	5000.52	2893	1637.34	2323.25	4126.53	1194.81	702.506	719.101	left Superior colliculus, zonal layer
812	left Inferior colliculus	IC-L	807	5	2.22356	257.695	7191.61	3743.99	2074.15	2308.46	4057.45	3526.32	2636.31	3019.03	left Inferior colliculus
813	left Inferior colliculus, central nucleus	ICc-L	812	6	0.563344	347.923	7283.3	6379.76	2657.35	2797.58	6062.02	5059.08	3931.88	5316.47	left Inferior colliculus, central nucleus
814	left Inferior colliculus, dorsal nucleus	ICd-L	812	6	0.661453	223.75	7486.55	4821.2	1782.44	2302.51	4626.18	3130.99	975.126	2025.84	left Inferior colliculus, dorsal nucleus
815	left Inferior colliculus, external nucleus	ICe-L	812	6	0.998766	229.283	6944.57	1543.91	1938.39	2036.51	2550.15	2923.61	3005.71	2380.94	left Inferior colliculus, external nucleus
816	left Nucleus of the brachium of the inferior colliculus	NB-L	807	5	0.0437031	388.988	5583.12	2105.11	709.331	2127.99	1166.96	4278.87	5033.96	777.976	left Nucleus of the brachium of the inferior colliculus
817	left Nucleus sagulum	SAG-L	807	5	0.049	1081.63	4387.76	877.551	1612.24	1979.59	2857.14	1795.92	1591.84	2551.02	left Nucleus sagulum
818	left Parabigeminal nucleus	PBG-L	807	5	0.0224062	0	1740.59	312.413	490.934	1517.43	580.195	1785.22	1383.54	2543.93	left Parabigeminal nucleus
819	left Midbrain trigeminal nucleus	MEV-L	807	5	0.0048125	1662.34	6441.56	1662.34	2285.71	5610.39	3532.47	5194.81	11428.6	11636.4	left Midbrain trigeminal nucleus
820	left Subcommissural organ	SCO-L	807	5	0.00671875	1041.86	2827.91	297.674	595.349	1786.05	148.837	0	744.186	744.186	left Subcommissural organ
821	left Midbrain, motor related	MBmot-L	806	4	10.638	1710.19	5175.52	2243	1809.56	2025.76	1943.51	1884.57	3059.14	2769.33	left Midbrain, motor related
822	left Substantia nigra, reticular part	SNr-L	821	5	0.773984	246.775	2847.6	102.069	33.5924	509.054	94.3171	926.375	2165.42	562.027	left Substantia nigra, reticular part
823	left Ventral tegmental area	VTA-L	821	5	0.213797	696.923	3947.67	378.864	210.48	2011.25	332.091	645.472	3615.58	3896.22	left Ventral tegmental area
824	left Paranigral nucleus	PN-L	821	5	0.0108437	1291.07	2858.79	184.438	0	92.219	645.533	737.752	3227.67	3965.42	left Paranigral nucleus
825	left Midbrain reticular nucleus, retrorubral area	RR-L	821	5	0.0690469	897.941	6951.8	1535.19	362.073	955.872	1245.53	2577.96	3866.94	7487.67	left Midbrain reticular nucleus, retrorubral area
826	left Midbrain reticular nucleus	MRN-L	821	5	2.57222	841.686	4807.13	778.316	508.899	1198.58	547.776	992.528	2007.22	2120.74	left Midbrain reticular nucleus
830	left Superior colliculus, motor related	SCm-L	821	5	2.82333	1974.62	5404.26	3937.91	2825.74	2485.36	2852.31	2639.08	3010.99	2359.27	left Superior colliculus, motor related
831	left Superior colliculus, motor related, deep gray layer	SCdg-L	830	6	0.596406	1259.21	4225.31	3762.54	1926.54	1554.31	2402.72	1267.59	806.497	1825.94	left Superior colliculus, motor related, deep gray layer
832	left Superior colliculus, motor related, deep white layer	SCdw-L	830	6	0.165531	1486.12	4851.05	2585.61	1921.09	2929.96	4295.26	1413.63	1045.12	2881.63	left Superior colliculus, motor related, deep white layer
833	left Superior colliculus, motor related, intermediate white layer	SCiw-L	830	6	1.04506	1807.55	5683.87	3691.65	2725.2	2622.81	2778.78	2396.99	2616.11	2498.42	left Superior colliculus, motor related, intermediate white layer
834	left Superior colliculus, motor related, intermediate gray layer	SCig-L	830	6	1.01633	2645.8	5898.69	4514.29	3604.15	2817.99	2956.72	3892.44	5030.86	2444.09	left Superior colliculus, motor related, intermediate gray layer
838	left Periaqueductal gray	PAG-L	821	5	2.34272	3172.38	6803.21	3413.98	3309.4	3205.68	3697.84	2456.12	3395.2	4284.77	left Periaqueductal gray
839	left Precommissural nucleus	PRC-L	838	6	0.0857656	7007.47	6762.62	3381.31	4232.46	4022.59	1935.51	4139.19	6389.51	5398.43	left Precommissural nucleus
840	left Interstitial nucleus of Cajal	INC-L	838	6	0.0395469	960.885	1997.63	75.8593	581.588	379.297	202.292	151.719	1087.32	1289.61	left Interstitial nucleus of Cajal
841	left Nucleus of Darkschewitsch	ND-L	838	6	0.0459219	2830.89	3179.31	65.3283	1263.01	762.164	2155.84	391.97	3375.3	2003.4	left Nucleus of Darkschewitsch
842	left Supraoculomotor periaqueductal gray	Su3-L	838	6	0.0209531	5392.99	5870.25	3006.71	1097.69	4247.58	3722.6	2481.73	3627.14	5822.52	left Supraoculomotor periaqueductal gray
843	left Pretectal region	PRT-L	821	5	1.03964	1905.47	3733.02	1661.15	1423.57	1613.06	1120.58	2075.72	6043.43	3292.48	left Pretectal region
844	left Anterior pretectal nucleus	APN-L	843	6	0.638281	712.852	3084.85	1077.89	567.148	1096.7	761.42	1240.83	6175.96	1300.37	left Anterior pretectal nucleus
845	left Medial pretectal area	MPT-L	843	6	0.022	4409.09	2863.64	3409.09	2545.45	1500	1272.73	3000	5727.27	11454.5	left Medial pretectal area
846	left Nucleus of the optic tract	NOT-L	843	6	0.102859	427.768	3111.04	2537.44	583.321	943.035	466.657	1779.13	2566.61	2206.9	left Nucleus of the optic tract
847	left Nucleus of the posterior commissure	NPC-L	843	6	0.143984	7667.5	6042.32	2708.63	5639.5	4125.45	2583.61	2791.97	5813.13	8077.27	left Nucleus of the posterior commissure
848	left Olivary pretectal nucleus	OP-L	843	6	0.0292188	958.289	3764.71	2532.62	958.289	1129.41	958.289	5236.36	7084.49	8179.68	left Olivary pretectal nucleus
849	left Posterior pretectal nucleus	PPT-L	843	6	0.0719844	2458.87	4834.38	3042.33	1528.11	2264.38	1958.76	6737.57	10238.3	7446.06	left Posterior pretectal nucleus
850	left Retroparafascicular nucleus	RPF-L	843	6	0.0313125	2427.15	6419.16	638.723	1660.68	1820.36	1980.04	2459.08	5429.14	5620.76	left Retroparafascicular nucleus
852	left Cuneiform nucleus	CUN-L	821	5	0.275516	624.284	7603.92	1811.15	725.912	1938.18	3048.83	2159.59	1655.08	2518.91	left Cuneiform nucleus
853	left Red nucleus	RN-L	821	5	0.393844	345.315	3719.75	403.713	543.363	1734.19	48.2425	700.786	2036.34	2770.13	left Red nucleus
854	left Oculomotor nucleus	III-L	821	5	0.0161875	1173.75	13220.1	185.328	741.313	3150.58	12293.4	2223.94	2779.92	3891.89	left Oculomotor nucleus
855	left Medial accesory oculomotor nucleus	MA3-L	821	5	0.00829688	3495.29	6629	241.055	1807.91	2651.6	3856.87	2410.55	8316.38	964.218	left Medial accesory oculomotor nucleus
856	left Edinger-Westphal nucleus	EW-L	821	5	0.01075	20093	1767.44	930.233	15627.9	1488.37	930.233	6046.51	34604.7	7627.91	left Edinger-Westphal nucleus
857	left Trochlear nucleus	IV-L	821	5	0.00345313	2027.15	6371.04	2027.15	0	2027.15	3764.71	1737.56	2606.33	2316.74	left Trochlear nucleus
858	left Paratrochlear nucleus	Pa4-L	821	5	0.00795313	125.737	125.737	502.947	502.947	1005.89	251.473	377.21	1508.84	2011.79	left Paratrochlear nucleus
859	left Ventral tegmental nucleus	VTN-L	821	5	0.0186875	1284.28	1819.4	1765.89	53.5117	1016.72	963.211	53.5117	1819.4	2675.59	left Ventral tegmental nucleus
860	left Anterior tegmental nucleus	AT-L	821	5	0.0215781	417.089	973.208	370.746	139.03	185.373	278.059	92.6865	741.492	231.716	left Anterior tegmental nucleus
861	left Lateral terminal nucleus of the accessory optic tract	LT-L	821	5	0.00890625	224.561	2919.3	673.684	112.281	336.842	673.684	3480.7	2357.89	561.404	left Lateral terminal nucleus of the accessory optic tract
862	left Dorsal terminal nucleus of the accessory optic tract	DT-L	821	5	0.00567187	352.617	1410.47	1586.78	352.617	1410.47	352.617	2820.94	705.234	881.543	left Dorsal terminal nucleus of the accessory optic tract
863	left Medial terminal nucleus of the accessory optic tract	MT-L	821	5	0.0215469	324.873	4455.4	371.284	649.746	788.978	46.4104	1856.42	2366.93	1299.49	left Medial terminal nucleus of the accessory optic tract
865	left Midbrain, behavioral state related	MBsta-L	806	4	0.901578	1692.59	4848.17	1033.74	676.591	1193.46	879.569	1133.57	2616.52	2463.46	left Midbrain, behavioral state related
866	left Substantia nigra, compact part	SNc-L	865	5	0.0984219	508.017	2387.68	121.924	182.886	629.941	172.726	1005.87	3190.35	1016.03	left Substantia nigra, compact part
867	left Pedunculopontine nucleus	PPN-L	865	5	0.445281	738.859	6618.29	1520.39	276.23	1538.35	756.825	1807.85	1949.33	2879.08	left Pedunculopontine nucleus
868	left Midbrain raphe nuclei	RAmb-L	865	5	0.357875	3205.03	3322.39	679.008	1310.51	919.315	1226.69	329.724	3288.86	2344.39	left Midbrain raphe nuclei
869	left Interfascicular nucleus raphe	IF-L	868	6	0.0425781	4579.82	2466.06	493.211	2372.11	704.587	2419.08	328.807	3969.17	2513.03	left Interfascicular nucleus raphe
870	left Interpeduncular nucleus	IPN-L	868	6	0.175422	3460.23	3169.5	319.23	307.829	313.53	478.846	165.316	3545.74	2240.31	left Interpeduncular nucleus
871	left Interpeduncular nucleus, rostral	IPR-L	870	7	0.038875	9080.39	3344.05	51.4469	643.087	154.341	488.746	0	6482.32	2778.14	left Interpeduncular nucleus, rostral
872	left Interpeduncular nucleus, caudal	IPC-L	870	7	0.0328125	1310.48	1036.19	182.857	30.4762	182.857	304.762	30.4762	2285.71	883.81	left Interpeduncular nucleus, caudal
873	left Interpeduncular nucleus, apical	IPA-L	870	7	0.0119531	7613.07	3932.03	2342.48	920.261	1171.24	1673.2	585.621	9453.59	5688.89	left Interpeduncular nucleus, apical
874	left Interpeduncular nucleus, lateral	IPL-L	870	7	0.031	451.613	1903.23	193.548	64.5161	96.7742	161.29	161.29	1225.81	1322.58	left Interpeduncular nucleus, lateral
875	left Interpeduncular nucleus, intermediate	IPI-L	870	7	0.0165469	1027.38	4351.27	60.4344	0	60.4344	120.869	0	664.778	1269.12	left Interpeduncular nucleus, intermediate
876	left Interpeduncular nucleus, dorsomedial	IPDM-L	870	7	0.00979688	1429.03	4185.01	204.147	204.147	1633.17	612.44	102.073	3674.64	1633.17	left Interpeduncular nucleus, dorsomedial
877	left Interpeduncular nucleus, dorsolateral	IPDL-L	870	7	0.018875	2278.15	6251.66	211.921	105.96	158.94	105.96	423.841	2490.07	2172.19	left Interpeduncular nucleus, dorsolateral
878	left Interpeduncular nucleus, rostrolateral	IPRL-L	870	7	0.00967187	930.533	3411.95	103.393	206.785	103.393	723.748	206.785	2894.99	2584.81	left Interpeduncular nucleus, rostrolateral
879	left Rostral linear nucleus raphe	RL-L	868	6	0.0263594	6335.51	2997.04	796.68	2883.22	569.057	531.12	531.12	2845.29	1972.73	left Rostral linear nucleus raphe
880	left Central linear nucleus raphe	CLI-L	868	6	0.0411562	1482.16	2769.93	558.846	1555.05	826.12	1166.29	1069.1	3085.8	2624.15	left Central linear nucleus raphe
881	left Dorsal nucleus raphe	DR-L	868	6	0.0723594	1616.93	4629.67	1686.03	2404.66	2694.88	2625.78	234.938	2542.86	2473.76	left Dorsal nucleus raphe
882	left Hindbrain	HB-L	639	3	23.7945	241.778	1815.8	583.118	239.971	684.401	340.625	680.913	1414.57	1637.81	left Hindbrain
883	left Pons	P-L	882	4	8.33855	550.096	2594.46	834.198	503.805	1017.44	664.384	1291.59	2079.38	2255.79	left Pons
884	left Pons, sensory related	P-sen-L	883	5	1.9192	237.599	2173.3	1161.94	588.265	687.785	664.338	1588.68	2703.21	1821.59	left Pons, sensory related
885	left Nucleus of the lateral lemniscus	NLL-L	884	6	0.361687	193.537	1802.66	566.788	41.4723	857.093	345.602	815.621	1097.63	1252.46	left Nucleus of the lateral lemniscus
889	left Principal sensory nucleus of the trigeminal	PSV-L	884	6	0.547578	40.1769	1208.96	120.531	23.7409	485.775	330.546	591.696	2284.61	536.91	left Principal sensory nucleus of the trigeminal
890	left Parabrachial nucleus	PB-L	884	6	0.560469	579.872	4505.16	3336.49	1794.93	1270.37	1316.75	3375.75	5698.8	3907.44	left Parabrachial nucleus
891	left Koelliker-Fuse subnucleus	KF-L	890	7	0.0877187	171.001	4343.43	1653.01	387.602	1322.41	570.004	2428.22	7045.24	1949.41	left Koelliker-Fuse subnucleus
902	left Superior olivary complex	SOC-L	884	6	0.449469	86.7691	738.65	198.012	211.361	71.1952	513.94	1196.97	769.798	1243.69	left Superior olivary complex
903	left Superior olivary complex, periolivary region	POR-L	902	7	0.182	208.791	527.473	373.626	417.582	87.9121	769.231	2159.34	1142.86	1868.13	left Superior olivary complex, periolivary region
904	left Superior olivary complex, medial part	SOCm-L	902	7	0.0980469	10.1992	1876.65	81.5936	142.789	71.3944	469.163	152.988	591.554	265.179	left Superior olivary complex, medial part
905	left Superior olivary complex, lateral part	SOCl-L	902	7	0.169422	0	306.926	76.7315	29.5121	53.1218	265.609	767.315	472.194	1139.17	left Superior olivary complex, lateral part
906	left Pons, motor related	P-mot-L	883	5	2.89581	702.394	3124.86	672.35	702.739	1078.8	615.371	1526.69	1977.68	2721.17	left Pons, motor related
907	left Barrington's nucleus	B-L	906	6	0.00767187	2215.89	5474.54	7169.04	1042.77	4431.77	2737.27	7299.39	14859.5	15902.2	left Barrington's nucleus
908	left Dorsal tegmental nucleus	DTN-L	906	6	0.0518438	1215.19	5497.29	327.908	1195.9	1851.72	4089.21	250.753	2970.46	3549.13	left Dorsal tegmental nucleus
910	left Posterodorsal tegmental nucleus	PDTg-L	906	6	0.023875	670.157	6157.07	837.696	460.733	418.848	1130.89	963.351	2680.63	8125.65	left Posterodorsal tegmental nucleus
911	left Pontine central gray	PCG-L	906	6	0.271094	903.746	5186.4	1966.11	2021.44	2146.86	2991.59	2441.96	4614.64	7325.88	left Pontine central gray
912	left Pontine gray	PG-L	906	6	0.481984	2022.89	2051.93	1182.61	1746.94	1049.83	234.447	4431.68	2605.89	4442.05	left Pontine gray
913	left Pontine reticular nucleus, caudal part	PRNc-L	906	6	1.17408	167.791	2507.5	213.785	99.6527	938.609	217.192	324.51	980.344	1006.75	left Pontine reticular nucleus, caudal part
915	left Supragenual nucleus	SG-L	906	6	0.00859375	1163.64	1861.82	2792.73	2210.91	3374.55	4654.55	2327.27	3607.27	11170.9	left Supragenual nucleus
917	left Supratrigeminal nucleus	SUT-L	906	6	0.130219	145.908	3225.34	1221.02	92.1526	890.809	414.687	637.389	2303.82	1182.63	left Supratrigeminal nucleus
918	left Tegmental reticular nucleus	TRN-L	906	6	0.344562	1282.79	5180.48	719.753	1189.91	963.541	655.904	2466.9	3108.29	4579.72	left Tegmental reticular nucleus
919	left Motor nucleus of trigeminal	V-L	906	6	0.177484	129.589	2890.4	169.029	11.2686	591.601	61.9773	185.932	462.013	507.087	left Motor nucleus of trigeminal
920	left Peritrigeminal zone	P5-L	906	6	0.159812	131.404	2384.04	175.205	6.25733	1007.43	56.316	256.551	488.072	800.939	left Peritrigeminal zone
921	left Accessory trigeminal nucleus	Acs5-L	906	6	0.00723438	138.229	1796.98	0	0	276.458	0	138.229	276.458	138.229	left Accessory trigeminal nucleus
922	left Parvicellular motor 5 nucleus	PC5-L	906	6	0.0352656	141.781	1105.89	311.918	85.0687	1077.54	85.0687	3147.54	4253.43	538.768	left Parvicellular motor 5 nucleus
923	left Intertrigeminal nucleus	I5-L	906	6	0.0220937	0	3123.06	45.2617	0	497.878	0	497.878	1041.02	226.308	left Intertrigeminal nucleus
924	left Pons, behavioral state related	P-sat-L	883	5	1.72528	707.131	2592.04	872.322	321.687	1513.38	853.194	909.417	1645.53	2237.32	left Pons, behavioral state related
925	left Superior central nucleus raphe	CS-L	924	6	0.296687	1580.79	3357.07	374.131	387.613	387.613	1088.69	337.055	1712.24	1284.18	left Superior central nucleus raphe
928	left Locus ceruleus	LC-L	924	6	0.00732812	1228.14	7095.95	7505.33	3957.36	8733.48	8733.48	9415.78	8869.94	10507.5	left Locus ceruleus
929	left Laterodorsal tegmental nucleus	LDT-L	924	6	0.102125	1527.54	9086.9	3574.05	1625.46	4984.09	4181.15	3701.35	6031.82	9155.45	left Laterodorsal tegmental nucleus
930	left Nucleus incertus	NI-L	924	6	0.0519219	1001.5	2080.05	962.985	674.09	3620.82	3871.2	1848.93	3158.59	8281.67	left Nucleus incertus
931	left Pontine reticular nucleus	PRNr-L	924	6	1.18208	359.536	1917.81	721.611	142.969	1408.54	329.081	728.378	1107.37	1448.3	left Pontine reticular nucleus
932	left Nucleus raphe pontis	RPO-L	924	6	0.0482969	1118.08	1946.3	269.169	186.347	600.453	1118.08	269.169	579.748	2505.34	left Nucleus raphe pontis
933	left Subceruleus nucleus	SLC-L	924	6	0.0131719	2657.18	227.758	1897.98	455.516	1290.63	379.597	1366.55	3871.89	4479.24	left Subceruleus nucleus
934	left Sublaterodorsal nucleus	SLD-L	924	6	0.0236719	844.884	1013.86	1394.06	1098.35	1013.86	380.198	1436.3	4139.93	6125.41	left Sublaterodorsal nucleus
935	left Medulla	MY-L	882	4	15.456	75.4401	1395.71	447.659	97.6322	504.724	165.955	351.45	1055.9	1304.42	left Medulla
936	left Medulla, sensory related	MY-sen-L	935	5	3.96677	50.671	1450.3	479.232	91.2582	912.834	206.97	554.356	1601.81	1860.96	left Medulla, sensory related
937	left Area postrema	AP-L	936	6	0.025875	77.2947	3787.44	231.884	3671.5	1275.36	1043.48	966.184	1352.66	1391.3	left Area postrema
938	left Cochlear nuclei	CN-L	936	6	0.815719	23.2923	901.046	838.524	45.3588	278.282	311.382	784.584	1776.35	1168.29	left Cochlear nuclei
941	left Dorsal cochlear nucleus	DCO-L	938	7	0.306	32.6797	2013.07	1444.44	88.2353	493.464	552.288	1571.9	3120.92	1261.44	left Dorsal cochlear nucleus
942	left Ventral cochlear nucleus	VCO-L	938	7	0.509719	17.6568	233.462	474.772	19.6187	149.102	166.759	311.937	969.162	1112.38	left Ventral cochlear nucleus
943	left Dorsal column nuclei	DCN-L	936	6	0.207734	28.883	1540.43	534.336	43.3246	1347.88	163.671	1891.84	1136.07	3350.43	left Dorsal column nuclei
944	left Cuneate nucleus	CU-L	943	7	0.166937	11.9805	1797.08	628.978	29.9513	1359.79	197.679	2066.64	1347.81	3312.62	left Cuneate nucleus
945	left Gracile nucleus	GR-L	943	7	0.0407969	98.0467	490.234	147.07	98.0467	1299.12	24.5117	1176.56	269.628	3505.17	left Gracile nucleus
946	left External cuneate nucleus	ECU-L	936	6	0.102594	9.74718	4220.53	760.28	0	497.106	97.4718	1920.19	448.37	2105.39	left External cuneate nucleus
947	left Nucleus of the trapezoid body	NTB-L	936	6	0.0773438	0	2896.16	64.6465	0	90.5051	116.364	25.8586	1008.48	25.8586	left Nucleus of the trapezoid body
948	left Nucleus of the solitary tract	NTS-L	936	6	0.423703	125.088	1921.16	759.966	172.29	2527.71	611.277	1038.46	2548.95	4080.69	left Nucleus of the solitary tract
954	left Spinal nucleus of the trigeminal, caudal part	SPVC-L	936	6	0.841281	60.6218	1308.72	172.356	141.451	1439.47	200.884	228.223	2468.85	2922.92	left Spinal nucleus of the trigeminal, caudal part
955	left Spinal nucleus of the trigeminal, interpolar part	SPVI-L	936	6	0.922719	48.7689	1205.13	175.568	20.5913	445.423	53.1039	210.248	747.79	625.326	left Spinal nucleus of the trigeminal, interpolar part
956	left Spinal nucleus of the trigeminal, oral part	SPVO-L	936	6	0.498703	48.1248	1261.27	747.94	14.0364	647.68	2.0052	118.307	1283.33	1251.25	left Spinal nucleus of the trigeminal, oral part
962	left Paratrigeminal nucleus	Pa5-L	936	6	0.0510938	0	5617.13	293.578	58.7156	137.003	176.147	1115.6	450.153	1761.47	left Paratrigeminal nucleus
964	left Medulla, motor related	MY-mot-L	935	5	8.74534	80.9574	1570.21	477.168	117.091	401.928	156.312	265.97	956.623	1258.04	left Medulla, motor related
965	left Abducens nucleus	VI-L	964	6	0.0152187	131.417	1774.13	722.793	197.125	197.125	131.417	65.7084	788.501	5716.63	left Abducens nucleus
967	left Facial motor nucleus	VII-L	964	6	0.458547	4.3616	536.477	41.4352	15.2656	137.391	198.453	21.808	824.343	1415.34	left Facial motor nucleus
968	left Accessory facial motor nucleus	ACVII-L	964	6	0.00276562	0	1807.91	723.164	0	0	0	0	2892.66	1084.75	left Accessory facial motor nucleus
970	left Nucleus ambiguus	AMB-L	964	6	0.0215937	0	138.929	46.3097	0	324.168	0	463.097	2685.96	740.955	left Nucleus ambiguus
971	left Nucleus ambiguus, dorsal division	AMBd-L	970	7	0.010625	0	94.1176	0	0	188.235	0	376.471	1600	1129.41	left Nucleus ambiguus, dorsal division
972	left Nucleus ambiguus, ventral division	AMBv-L	970	7	0.0109687	0	182.336	91.1681	0	455.84	0	547.009	3737.89	364.672	left Nucleus ambiguus, ventral division
973	left Dorsal motor nucleus of the vagus nerve	DMX-L	964	6	0.0870156	321.781	1149.22	896.391	91.9375	838.93	2482.31	103.43	2930.51	2838.57	left Dorsal motor nucleus of the vagus nerve
975	left Gigantocellular reticular nucleus	GRN-L	964	6	1.30662	90.309	2254.66	300.775	82.6557	231.895	64.2878	88.013	244.906	741.605	left Gigantocellular reticular nucleus
976	left Infracerebellar nucleus	ICB-L	964	6	0.027125	0	1511.52	258.065	0	0	36.8664	405.53	700.461	36.8664	left Infracerebellar nucleus
977	left Inferior olivary complex	IO-L	964	6	0.255203	50.9398	39.1845	50.9398	31.3476	3.91845	35.266	164.575	227.27	348.742	left Inferior olivary complex
978	left Intermediate reticular nucleus	IRN-L	964	6	1.38789	59.803	2137.78	192.378	15.1309	427.267	51.1568	115.283	838.683	1151.39	left Intermediate reticular nucleus
979	left Inferior salivatory nucleus	ISN-L	964	6	0.00359375	0	2782.61	1113.04	0	1113.04	0	0	278.261	1113.04	left Inferior salivatory nucleus
980	left Linear nucleus of the medulla	LIN-L	964	6	0.0308594	0	3143.29	97.2152	0	388.861	0	32.4051	421.266	745.316	left Linear nucleus of the medulla
981	left Lateral reticular nucleus	LRN-L	964	6	0.284969	277.223	228.095	10.5275	150.894	168.44	56.1465	403.553	631.648	659.721	left Lateral reticular nucleus
982	left Lateral reticular nucleus, magnocellular part	LRNm-L	981	7	0.256437	308.067	253.473	11.6988	109.188	183.281	62.3934	401.657	686.327	698.026	left Lateral reticular nucleus, magnocellular part
983	left Lateral reticular nucleus, parvicellular part	LRNp-L	981	7	0.0285313	0	0	0	525.739	35.0493	0	420.591	140.197	315.444	left Lateral reticular nucleus, parvicellular part
984	left Magnocellular reticular nucleus	MARN-L	964	6	0.265781	357.437	210.7	45.1499	18.8125	11.2875	165.55	105.35	647.149	1531.33	left Magnocellular reticular nucleus
985	left Medullary reticular nucleus	MDRN-L	964	6	1.01602	61.0227	642.707	158.462	79.7232	629.912	225.39	321.845	1749.97	2595.43	left Medullary reticular nucleus
986	left Medullary reticular nucleus, dorsal part	MDRNd-L	985	7	0.546172	95.2081	703.075	179.431	113.517	1083.91	261.822	289.286	2209.93	3357.92	left Medullary reticular nucleus, dorsal part
987	left Medullary reticular nucleus, ventral part	MDRNv-L	985	7	0.469844	21.2837	572.531	134.087	40.439	102.162	183.04	359.694	1215.3	1709.08	left Medullary reticular nucleus, ventral part
988	left Parvicellular reticular nucleus	PARN-L	964	6	1.12547	45.3145	1616.22	234.569	20.4359	585.534	18.6589	139.497	948.049	807.663	left Parvicellular reticular nucleus
989	left Parasolitary nucleus	PAS-L	964	6	0.0140156	0	4138.24	499.443	0	1070.23	499.443	3995.54	1426.98	5493.87	left Parasolitary nucleus
990	left Paragigantocellular reticular nucleus	PGRN-L	964	6	0.47425	96.9953	506.062	94.8867	21.0859	158.144	96.9953	356.352	782.288	2020.03	left Paragigantocellular reticular nucleus
991	left Paragigantocellular reticular nucleus, dorsal part	PGRNd-L	990	7	0.119266	134.154	1567.93	259.924	67.0772	25.1539	67.0772	33.5386	628.848	1391.85	left Paragigantocellular reticular nucleus, dorsal part
992	left Paragigantocellular reticular nucleus, lateral part	PGRNl-L	990	7	0.354984	84.5108	149.302	39.4384	5.63405	202.826	107.047	464.809	833.84	2231.08	left Paragigantocellular reticular nucleus, lateral part
993	left Perihypoglossal nuclei	PHY-L	964	6	0.135	88.8889	2007.41	762.963	1059.26	674.074	451.852	400	1251.85	1422.22	left Perihypoglossal nuclei
995	left Nucleus of Roller	NR-L	993	7	0.015125	0	3438.02	198.347	0	0	264.463	595.041	132.231	2578.51	left Nucleus of Roller
996	left Nucleus prepositus	PRP-L	993	7	0.119875	100.104	1826.9	834.202	1192.91	759.124	475.495	375.391	1393.12	1276.33	left Nucleus prepositus
998	left Parapyramidal nucleus	PPY-L	964	6	0.0473594	0	147.806	105.576	84.4606	84.4606	1140.22	168.921	274.497	781.26	left Parapyramidal nucleus
1001	left Vestibular nuclei	VNC-L	964	6	1.60419	60.4667	2313.32	1651.93	349.086	551.058	230.023	571.629	1326.53	1055.36	left Vestibular nuclei
1002	left Lateral vestibular nucleus	LAV-L	1001	7	0.143516	13.9358	1337.83	2773.22	167.229	641.045	146.326	397.169	870.985	634.077	left Lateral vestibular nucleus
1003	left Medial vestibular nucleus	MV-L	1001	7	0.909297	64.8853	2086.23	1446.17	488.289	549.875	216.651	490.489	1346.1	1166.84	left Medial vestibular nucleus
1004	left Spinal vestibular nucleus	SPIV-L	1001	7	0.37425	29.3921	3120.91	1592.52	213.761	665.331	368.737	943.22	1421.51	1047.43	left Spinal vestibular nucleus
1005	left Superior vestibular nucleus	SUV-L	1001	7	0.177125	141.143	2563.16	1925.19	67.7488	242.766	73.3945	344.39	1394.5	841.214	left Superior vestibular nucleus
1006	left Nucleus x	x-L	964	6	0.0285156	0	841.644	2419.73	0	771.507	315.616	2174.25	2104.11	4558.9	left Nucleus x
1007	left Hypoglossal nucleus	XII-L	964	6	0.141641	141.202	2421.62	112.962	0	105.902	247.104	451.848	783.673	409.487	left Hypoglossal nucleus
1008	left Nucleus y	y-L	964	6	0.0117031	0	2819.76	3417.89	0	0	170.895	854.473	939.92	2563.42	left Nucleus y
1010	left Medulla, behavioral state related	MY-sat-L	935	5	0.100828	386.797	852.937	119.014	9.91787	99.1787	99.1787	138.85	1150.47	347.125	left Medulla, behavioral state related
1011	left Nucleus raphe magnus	RM-L	1010	6	0.0538438	668.601	1411.49	167.15	18.5723	167.15	167.15	222.867	1912.94	315.728	left Nucleus raphe magnus
1012	left Nucleus raphe pallidus	RPA-L	1010	6	0.0303281	98.9181	164.863	0	0	32.9727	0	65.9454	230.809	0	left Nucleus raphe pallidus
1013	left Nucleus raphe obscurus	RO-L	1010	6	0.0166563	0	300.188	180.113	0	0	60.0375	0	360.225	1080.68	left Nucleus raphe obscurus
1014	left Cerebellum	CB-L	1	2	26.8748	42.3072	3955.15	3648.06	357.1	1196.29	1591.3	1008.42	2085.22	1127.19	left Cerebellum
1015	left Cerebellar cortex	CBX-L	1014	3	25.5713	43.1344	4004.61	3715.38	369.907	1242.21	1651.23	1024.2	2149.8	1163.3	left Cerebellar cortex
1019	left Vermal regions	VERM-L	1015	4	10.0952	53.1935	5086.57	3605.27	537.779	682.997	1661.48	1024.74	1783.81	1278.43	left Vermal regions
1020	left Lingula (I)	LING-L	1019	5	0.0598906	0	2003.65	868.249	2638.14	133.577	116.88	784.764	300.548	918.341	left Lingula (I)
1024	left Central lobule	CENT-L	1019	5	2.02745	35.5125	5533.05	4334.01	1032.82	1159.58	1585.73	887.32	2148.51	2979.6	left Central lobule
1025	left Lobule II	CENT2-L	1024	6	0.662844	48.2768	3762.58	3349.21	1389.47	796.568	1059.07	1274.81	2333.88	6235.26	left Lobule II
1029	left Lobule III	CENT3-L	1024	6	1.36461	29.3124	6393.04	4812.37	859.587	1335.91	1841.55	699.101	2058.46	1398.2	left Lobule III
1033	left Culmen	CUL-L	1019	5	3.35369	45.6214	5852.07	3994.11	540.003	919.585	2501.72	1468.23	1989.15	858.16	left Culmen
1042	left Lobules IV-V	CUL4, 5-L	1033	6	3.35369	45.6214	5852.07	3994.11	540.003	919.585	2501.72	1468.23	1989.15	858.16	left Lobules IV-V
1046	left Declive (VI)	DEC-L	1019	5	1.66122	48.7594	4178.26	2388.01	381.648	260.652	2262.19	1245.47	651.931	523.712	left Declive (VI)
1050	left Folium-tuber vermis (VII)	FOTU-L	1019	5	0.525641	55.1708	3146.64	4598.2	372.878	291.073	515.561	663.952	848.488	901.757	left Folium-tuber vermis (VII)
1054	left Pyramus (VIII)	PYR-L	1019	5	0.621172	67.6141	3189.13	5772.96	334.851	297.824	679.361	674.532	1252.47	1057.68	left Pyramus (VIII)
1058	left Uvula (IX)	UVU-L	1019	5	1.09052	92.6167	4975.63	2150.36	77.9448	298.024	259.51	484.175	3218.66	1082.06	left Uvula (IX)
1062	left Nodulus (X)	NOD-L	1019	5	0.755641	78.0794	5801.7	2444.28	321.581	471.123	565.083	277.91	1516.59	993.859	left Nodulus (X)
1066	left Hemispheric regions	HEM-L	1015	4	15.476	36.5726	3298.84	3787.21	260.402	1607	1644.54	1023.84	2388.53	1088.2	left Hemispheric regions
1067	left Simple lobule	SIM-L	1066	5	2.84681	53.7443	4612.88	5716.57	170.366	2318.38	3311.77	1323.94	2156.8	1531.89	left Simple lobule
1071	left Ansiform lobule	AN-L	1066	5	5.40478	23.6827	3824.21	5096.97	503.258	2241.53	1752.89	1162.3	2716.67	676.623	left Ansiform lobule
1072	left Crus 1	ANcr1-L	1071	6	2.84861	21.0629	3986.16	6822.63	897.982	2284.97	1992.2	1429.82	1896.71	484.096	left Crus 1
1076	left Crus 2	ANcr2-L	1071	6	2.55617	26.6023	3643.73	3173.89	63.376	2193.12	1486.21	864.183	3630.43	891.176	left Crus 2
1080	left Paramedian lobule	PRM-L	1066	5	2.44102	20.4833	3027.84	2773.44	45.0632	1642.76	1562.46	636.211	2609.98	1078.24	left Paramedian lobule
1084	left Copula pyramidis	COPY-L	1066	5	1.25378	12.7614	3452.76	2553.87	55.8311	313.452	682.735	1069.56	1938.14	913.237	left Copula pyramidis
1088	left Paraflocculus	PFL-L	1066	5	2.86209	25.8552	1686.88	1582.76	198.107	587.682	458.755	541.212	1378.36	1391.99	left Paraflocculus
1092	left Flocculus	FL-L	1066	5	0.667562	217.208	1054.58	429.922	116.843	104.859	847.861	2023.78	5087.16	1590.86	left Flocculus
1096	left Cerebellar nuclei	CBN-L	1014	3	0.892047	6.7261	3094.01	2952.76	12.3312	160.305	297.07	612.075	559.388	289.222	left Cerebellar nuclei
1097	left Fastigial nucleus	FN-L	1096	4	0.250656	0	3315.3	3243.49	23.9372	287.246	43.8848	283.256	1089.14	247.351	left Fastigial nucleus
1098	left Interposed nucleus	IP-L	1096	4	0.430734	9.28647	2788.26	2881.13	2.32162	134.654	520.042	919.36	464.323	348.242	left Interposed nucleus
1099	left Dentate nucleus	DN-L	1096	4	0.168	0	3470.24	3380.95	11.9048	71.4286	83.3333	119.048	83.3333	214.286	left Dentate nucleus
1100	left Vestibulocerebellar nucleus	VeCB-L	1096	4	0.0426562	46.8864	3399.27	281.319	46.8864	23.4432	375.092	1383.15	281.319	234.432	left Vestibulocerebellar nucleus
1101	left fiber tracts	fiber tracts-L	0	1	23.4365	704.458	2603.04	1957.59	754.551	1031.77	1368.04	1256.12	1600.88	992.172	left fiber tracts
1102	left cranial nerves	cm-L	1101	2	6.16372	392.458	1414.89	678.649	619.431	479.581	964.515	823.529	1035.74	1338.15	left cranial nerves
1104	left vomeronasal nerve	von-L	1102	3	0.00679687	147.126	1618.39	147.126	294.253	147.126	1324.14	735.632	588.506	147.126	left vomeronasal nerve
1105	left olfactory nerve	In-L	1102	3	2.97655	537.872	1329.06	805.632	1087.17	474.375	1516.52	1096.57	1098.59	1961	left olfactory nerve
1106	left olfactory nerve layer of main olfactory bulb	onl-L	1105	4	2.0662	489.303	324.75	302.003	983.446	32.4266	1428.22	530.442	984.898	879.391	left olfactory nerve layer of main olfactory bulb
1107	left lateral olfactory tract, general	lotg-L	1105	4	0.530797	491.714	2599.86	2066.7	1772.81	1510.94	1375.29	1576.87	1292.4	3658.65	left lateral olfactory tract, general
1108	left lateral olfactory tract, body	lot-L	1107	5	0.452328	198.971	475.319	579.226	203.392	252.029	300.667	630.074	457.632	1496.7	left lateral olfactory tract, body
1109	left dorsal limb	lotd-L	1107	5	0.0784688	2179.21	14846.7	10641.2	10819.6	8767.82	7569.89	7034.65	6104.34	16121.1	left dorsal limb
1111	left anterior commissure, olfactory limb	aco-L	1105	4	0.379547	866.823	5019.14	1783.71	692.932	1430.65	2194.72	3506.81	1446.46	5474.95	left anterior commissure, olfactory limb
1112	left optic nerve	IIn-L	1102	3	0.649859	344.69	823.255	884.807	344.69	430.862	236.974	610.901	792.479	312.375	left optic nerve
1114	left brachium of the superior colliculus	bsc-L	1112	4	0.0994531	392.145	1337.31	3750.51	462.529	693.794	734.014	935.114	744.069	261.43	left brachium of the superior colliculus
1115	left superior colliculus commissure	csc-L	1112	4	0.0132656	4447.59	1055.36	678.445	9045.94	753.828	301.531	75.3828	1055.36	3618.37	left superior colliculus commissure
1116	left optic chiasm	och-L	1112	4	0.152062	578.709	249.897	203.864	322.236	729.963	164.406	999.589	1354.71	151.254	left optic chiasm
1117	left optic tract	opt-L	1112	4	0.349609	105.832	998.257	463.374	22.8827	254.57	148.737	411.888	597.81	300.335	left optic tract
1119	left oculomotor nerve	IIIn-L	1102	3	0.102938	1224.04	1923.5	485.732	952.034	1185.19	1049.18	330.298	1729.2	1496.05	left oculomotor nerve
1120	left medial longitudinal fascicle	mlf-L	1119	4	0.0734063	544.913	1907.19	435.93	258.834	504.044	1266.92	163.474	1743.72	1498.51	left medial longitudinal fascicle
1121	left posterior commissure	pc-L	1119	4	0.0254531	3378.76	1846.53	628.607	3064.46	3143.03	432.167	667.894	1453.65	1689.38	left posterior commissure
1122	left trochlear nerve	IVn-L	1102	3	0.00346875	0	8936.94	1153.15	2594.59	864.865	6918.92	1441.44	3459.46	5765.77	left trochlear nerve
1125	left trigeminal nerve	Vn-L	1102	3	1.19086	61.3003	325.815	174.664	14.2754	127.639	150.312	125.959	354.366	159.549	left trigeminal nerve
1126	left motor root of the trigeminal nerve	moV-L	1125	4	0.0298594	234.432	33.4903	66.9806	0	368.394	167.452	33.4903	267.923	200.942	left motor root of the trigeminal nerve
1127	left sensory root of the trigeminal nerve	sV-L	1125	4	1.161	56.8475	333.333	177.433	14.6425	121.447	149.871	128.338	356.589	158.484	left sensory root of the trigeminal nerve
1129	left spinal tract of the trigeminal nerve	sptV-L	1127	5	0.813609	33.1855	475.658	249.505	13.52	109.389	62.6836	157.324	269.171	199.113	left spinal tract of the trigeminal nerve
1130	left facial nerve	VIIn-L	1102	3	0.0538281	371.553	1597.68	445.864	92.8882	557.329	334.398	92.8882	1170.39	1671.99	left facial nerve
1132	left genu of the facial nerve	gVIIn-L	1130	4	0.0144063	624.729	1527.11	1318.87	69.4143	1318.87	1110.63	138.829	2637.74	4373.1	left genu of the facial nerve
1133	left vestibulocochlear nerve	VIIIn-L	1102	3	0.831172	244.233	2199.3	1011.82	163.624	766.388	926.403	1108.07	1537.59	1014.23	left vestibulocochlear nerve
1135	left vestibular nerve	vVIIIn-L	1133	4	0.125125	7.99201	423.576	735.265	31.968	343.656	47.952	655.345	919.081	199.8	left vestibular nerve
1136	left cochlear nerve	cVIIIn-L	1133	4	0.706047	286.1	2514	1060.84	186.956	841.304	1082.08	1188.31	1647.2	1158.56	left cochlear nerve
1137	left trapezoid body	tb-L	1136	5	0.149625	367.586	213.868	46.7836	0	20.0501	113.617	53.467	173.768	147.034	left trapezoid body
1139	left dorsal acoustic stria	das-L	1136	5	0.00603125	0	1658.03	2984.46	165.803	0	497.409	0	1658.03	1492.23	left dorsal acoustic stria
1140	left lateral lemniscus	ll-L	1136	5	0.416703	184.784	3239.72	1252.69	163.186	1012.71	1113.5	1516.67	2102.22	1571.86	left lateral lemniscus
1141	left inferior colliculus commissure	cic-L	1136	5	0.00895312	335.079	111.693	2904.01	0	893.543	1675.39	446.771	781.85	558.464	left inferior colliculus commissure
1142	left brachium of the inferior colliculus	bic-L	1136	5	0.124734	537.141	3062.51	1411	505.073	1290.74	2124.51	1563.32	1956.16	1018.16	left brachium of the inferior colliculus
1144	left vagus nerve	Xn-L	1102	3	0.0046875	0	853.333	0	0	2133.33	0	1280	2133.33	6826.67	left vagus nerve
1145	left solitary tract	ts-L	1144	4	0.0046875	0	853.333	0	0	2133.33	0	1280	2133.33	6826.67	left solitary tract
1149	left dorsal roots	drt-L	1102	3	0.343562	497.726	4901.58	238.676	264.872	899.4	491.905	841.186	1839.55	2555.58	left dorsal roots
1150	left cervicothalamic tract	cett-L	1149	4	0.343562	497.726	4901.58	238.676	264.872	899.4	491.905	841.186	1839.55	2555.58	left cervicothalamic tract
1155	left dorsal column	dc-L	1150	5	0.0111875	0	2681.56	89.3855	0	804.469	89.3855	536.313	2681.56	2949.72	left dorsal column
1156	left cuneate fascicle	cuf-L	1155	6	0.0111875	0	2681.56	89.3855	0	804.469	89.3855	536.313	2681.56	2949.72	left cuneate fascicle
1159	left medial lemniscus	ml-L	1150	5	0.332375	514.479	4976.31	243.701	273.787	902.595	505.453	851.448	1811.21	2542.31	left medial lemniscus
1171	left cerebellum related fiber tracts	cbf-L	1101	2	4.89825	42.0558	3212.98	2948.2	164.344	677.385	740.877	496.708	1157.35	512.428	left cerebellum related fiber tracts
1172	left cerebellar commissure	cbc-L	1171	3	0.0344375	0	2584.39	1219.6	1045.37	58.0762	0	232.305	58.0762	29.0381	left cerebellar commissure
1173	left cerebellar peduncles	cbp-L	1171	3	1.40836	123.548	920.93	553.126	137.039	309.58	307.45	263.427	927.32	482.121	left cerebellar peduncles
1174	left superior cerebelar peduncles	scp-L	1173	4	0.426625	262.526	2086.14	930.56	375.037	578.963	595.371	496.924	1493.11	1143.86	left superior cerebelar peduncles
1175	left superior cerebellar peduncle decussation	dscp-L	1174	5	0.0226094	265.377	442.294	44.2294	221.147	132.688	0	0	530.753	44.2294	left superior cerebellar peduncle decussation
1177	left uncinate fascicle	uf-L	1174	5	0.0423906	23.5901	1509.77	1226.69	235.901	165.131	165.131	165.131	2311.83	990.785	left uncinate fascicle
1178	left ventral spinocerebellar tract	sctv-L	1174	5	0.142484	224.586	1551.05	680.776	231.604	533.392	687.795	414.08	961.509	863.253	left ventral spinocerebellar tract
1179	left middle cerebellar peduncle	mcp-L	1173	4	0.546594	87.8166	268.938	206.735	12.8066	243.325	221.371	239.666	1017.21	107.941	left middle cerebellar peduncle
1180	left inferior cerebellar peduncle	icp-L	1173	4	0.435141	32.1735	597.508	618.191	59.7508	128.694	133.29	64.347	259.686	303.35	left inferior cerebellar peduncle
1181	left dorsal spinocerebellar tract	sctd-L	1180	5	0.0732813	0	218.337	0	109.168	13.6461	13.6461	27.2921	54.5842	0	left dorsal spinocerebellar tract
1188	left arbor vitae	arb-L	1171	3	3.45545	9.26072	4153.44	3941.6	166.693	833.465	924.915	594.423	1262.06	529.598	left arbor vitae
1189	left supra-callosal cerebral white matter	scwm-L	1101	2	0.533922	1670.66	3219.57	4026.81	2009.66	1681.89	4146.67	2455.42	3185.86	899.008	left supra-callosal cerebral white matter
1190	left lateral forebrain bundle system	lfbs-L	1101	2	6.92686	1284.42	2988.08	2435.59	1008.1	1623.39	2222.94	2075.98	2339.3	893.479	left lateral forebrain bundle system
1191	left corpus callosum	cc-L	1190	3	3.89753	1381.39	2865.15	2285.29	1022.44	1486.33	1886.84	1873.24	2250.66	1143.8	left corpus callosum
1192	left corpus callosum, anterior forceps	fa-L	1191	4	0.866141	1961.58	5799.29	2482.28	1183.41	2216.73	1759.53	3194.63	3478.65	2101.28	left corpus callosum, anterior forceps
1193	left external capsule	ec-L	1192	5	0.439016	3255.01	9881.2	3740.19	2024.98	3004.45	2874.61	5362	4712.82	3232.23	left external capsule
1194	left corpus callosum, extreme capsule	ee-L	1191	4	0.0467188	3703.01	4024.08	3232.11	5800.67	2975.25	2696.99	4302.34	4837.46	5929.1	left corpus callosum, extreme capsule
1195	left genu of corpus callosum	ccg-L	1191	4	0.413656	287.678	751.832	1373.12	372.29	546.347	1051.6	846.113	1508.5	217.572	left genu of corpus callosum
1196	left corpus callosum, posterior forceps	fp-L	1191	4	0.681484	2650.1	3262	5452.8	2110.1	1925.21	3822.54	2296.46	1866.51	506.248	left corpus callosum, posterior forceps
1198	left corpus callosum, body	ccb-L	1191	4	1.51739	876.505	1524.99	703.181	481.089	1049.83	1240.95	1428.11	1962.58	969.427	left corpus callosum, body
1199	left corpus callosum, splenium	ccs-L	1191	4	0.372141	690.599	2977.37	3372.38	986.186	1620.36	2098.67	674.476	1770.84	1222.66	left corpus callosum, splenium
1200	left corticospinal tract	cst-L	1190	3	1.84642	89.9036	892.537	221.51	94.7779	176.016	223.676	317.371	736.56	164.643	left corticospinal tract
1201	left internal capsule	int-L	1200	4	1.04997	68.5735	731.45	280.008	71.4307	216.197	343.82	294.294	936.218	116.194	left internal capsule
1202	left cerebal peduncle	cpd-L	1200	4	0.440984	174.609	1532.93	111.115	20.4089	188.215	81.6355	392.304	557.843	170.074	left cerebal peduncle
1207	left pyramid	py-L	1200	4	0.280203	24.9819	60.6703	14.2754	57.1014	14.2754	7.13768	121.341	39.2572	7.13768	left pyramid
1208	left pyramidal decussation	pyd-L	1200	4	0.0332656	90.1832	210.427	90.1832	30.0611	0	30.0611	120.244	180.366	0	left pyramidal decussation
1211	left thalamus related	lfbst-L	1190	3	1.18291	2829.47	6664.1	6386.81	2386.5	4334.24	6451.06	5489.02	5133.12	1206.35	left thalamus related
1212	left external medullary lamina of the thalamus	em-L	1211	4	0.055	36.3636	254.545	309.091	109.091	400	0	109.091	1581.82	236.364	left external medullary lamina of the thalamus
1216	left optic radiation	or-L	1211	4	0.922203	3353.92	7028.82	7055.93	2727.16	4642.14	7194.73	5731.93	5032.51	1064.84	left optic radiation
1217	left auditory radiation	ar-L	1211	4	0.205703	1225.07	6742.73	5012.08	1468.14	4005.77	4841.93	5838.51	6533.69	2100.11	left auditory radiation
1218	left extrapyramidal fiber systems	eps-L	1101	2	0.612609	248.119	1061.04	231.795	146.913	461.958	171.398	409.723	706.813	749.254	left extrapyramidal fiber systems
1219	left cerebral nuclei related	epsc-L	1218	3	0.0560625	588.629	3353.4	463.768	445.931	1230.77	17.8372	1355.63	1498.33	624.303	left cerebral nuclei related
1221	left nigrostriatal tract	nst-L	1219	4	0.0560625	588.629	3353.4	463.768	445.931	1230.77	17.8372	1355.63	1498.33	624.303	left nigrostriatal tract
1226	left tectospinal pathway	tsp-L	1218	3	0.253094	264.724	1066.8	205.457	130.386	371.404	347.697	158.044	588.715	813.928	left tectospinal pathway
1228	left doral tegmental decussation	dtd-L	1226	4	0.00339062	4718.89	2949.31	0	1769.59	0	884.793	884.793	1474.65	3834.1	left doral tegmental decussation
1229	left crossed tectospinal pathway	tspc-L	1226	4	0.249703	204.243	1041.24	208.247	108.128	376.447	340.404	148.176	576.685	772.918	left crossed tectospinal pathway
1230	left rubrospinal tract	rust-L	1218	3	0.303453	171.361	632.717	210.906	105.453	395.448	52.7264	444.879	659.08	718.398	left rubrospinal tract
1231	left ventral tegmental decussation	vtd-L	1230	4	0.0182187	274.443	274.443	54.8885	54.8885	109.777	0	0	329.331	987.993	left ventral tegmental decussation
1238	left medial forebrain bundle system	mfbs-L	1101	2	3.52459	993.873	3496.01	2137.55	1328.66	1454.35	1257.45	1449.53	1766.73	1444.42	left medial forebrain bundle system
1239	left cerebrum related	mfbc-L	1238	3	3.11398	954.083	3437.72	2273.61	1348.43	1489.73	1269.11	1471.11	1755.95	1415.87	left cerebrum related
1240	left amygdalar capsule	amc-L	1239	4	0.0835	1628.74	3628.74	1724.55	1628.74	2754.49	2670.66	2646.71	3844.31	3868.26	left amygdalar capsule
1242	left anterior commissure, temporal limb	act-L	1239	4	0.106016	528.224	2801.47	235.814	235.814	452.763	999.853	1009.29	4093.74	292.41	left anterior commissure, temporal limb
1243	left cingulum bundle	cing-L	1239	4	0.631234	685.958	4774.77	3580.29	2284.41	2078.47	1690.34	2466.6	2099.06	1726.78	left cingulum bundle
1244	left fornix system	fxs-L	1239	4	2.12225	1048.89	3071.27	2118.51	1153.49	1352.81	1097.42	1156.79	1436.68	1244.91	left fornix system
1245	left alveus	alv-L	1244	5	0.699562	1555.26	4664.34	2351.47	1236.49	1292.24	1398.02	1846.87	2375.77	1649.6	left alveus
1246	left dorsal fornix	df-L	1244	5	0.0184219	1031.38	868.533	488.55	1139.95	705.683	814.249	1194.23	651.399	597.116	left dorsal fornix
1247	left fimbria	fi-L	1244	5	0.75725	172.994	767.25	1311.32	1335.09	1207	368.438	475.404	219.214	419.941	left fimbria
1250	left postcommissural fornix	fxpo-L	1244	5	0.138437	1784.2	4377.43	902.935	866.817	1733.63	1856.43	3062.75	2679.91	1704.74	left postcommissural fornix
1251	left medial corticohypothalamic tract	mct-L	1250	6	0.00415625	4812.03	5293.23	0	962.406	1203.01	4090.23	8180.45	5293.23	2165.41	left medial corticohypothalamic tract
1252	left columns of the fornix	fx-L	1250	6	0.134281	1690.48	4349.08	930.882	863.859	1750.06	1787.29	2904.35	2599.02	1690.48	left columns of the fornix
1253	left hippocampal commissures	hc-L	1244	5	0.508578	1457	4034.78	3389.84	847.461	1573.01	1573.01	701.957	1647.73	1814.86	left hippocampal commissures
1254	left dorsal hippocampal commissure	dhc-L	1253	6	0.475953	1535.87	4174.78	3615.9	813.105	1638.82	1601	722.76	1737.57	1869.93	left dorsal hippocampal commissure
1255	left ventral hippocampal commissure	vhc-L	1253	6	0.032625	306.513	1992.34	91.954	1348.66	613.027	1164.75	398.467	337.165	1011.49	left ventral hippocampal commissure
1259	left stria terminalis	st-L	1239	4	0.170984	701.819	3351.18	906.516	865.576	1041.03	1327.61	1409.49	1982.64	1889.06	left stria terminalis
1260	left commissural branch of stria terminalis	stc-L	1259	5	0.0177031	1864.08	9433.36	1412.18	1412.18	1129.74	1186.23	3445.72	7964.7	2880.85	left commissural branch of stria terminalis
1261	left hypothalamus related	mfsbshy-L	1238	3	0.410609	1295.64	3938.05	1105.67	1178.74	1186.04	1168.99	1285.89	1848.47	1660.95	left hypothalamus related
1262	left medial forebrain bundle	mfb-L	1261	4	0.0248438	2093.08	7406.29	442.767	2294.34	2012.58	281.761	3099.37	2495.6	2334.59	left medial forebrain bundle
1265	left supraoptic commissures	sup-L	1261	4	0.0131719	0	1822.06	986.951	0	227.758	0	379.597	455.516	303.677	left supraoptic commissures
1277	left mammillary related	mfbsma-L	1261	4	0.130969	1519.45	4802.67	580.291	839.895	664.281	832.26	954.426	2031.02	1908.85	left mammillary related
1278	left principal mammillary tract	pm-L	1277	5	0.0164844	2183.89	3518.48	181.991	1031.28	606.635	545.972	1031.28	3154.5	849.289	left principal mammillary tract
1279	left mammillothalamic tract	mtt-L	1277	5	0.0650625	1629.2	5825.17	876.081	568.684	845.341	584.054	1260.33	1659.94	2566.76	left mammillothalamic tract
1280	left mammillotegmental tract	mtg-L	1277	5	0.0334062	1676.33	5118.8	419.083	1616.46	658.559	1826.01	748.363	1646.4	1466.79	left mammillotegmental tract
1281	left mammillary peduncle	mp-L	1277	5	0.0160156	62.439	1311.22	124.878	124.878	0	62.439	62.439	3184.39	1248.78	left mammillary peduncle
1284	left epithalamus related	mfbse-L	1261	4	0.241625	1162.96	3228.14	1465.08	1311.95	1436.11	1506.47	1328.5	1758.92	1531.3	left epithalamus related
1285	left stria medullaris	sm-L	1284	5	0.134828	979.024	2076.72	1817.13	1609.46	1186.7	1602.04	1809.71	1513.04	801.02	left stria medullaris
1286	left fasciculus retroflexus	fr-L	1284	5	0.0832344	1766.1	5802.89	756.899	1117.33	2138.54	1754.08	780.927	2402.85	2883.42	left fasciculus retroflexus
1287	left habenular commissure	hbc-L	1284	5	0.0235625	84.8806	721.485	1952.25	297.082	381.963	84.8806	509.284	891.247	933.687	left habenular commissure
1292	left ventricular systems	VS-L	0	1	2.95616	1137.29	2245.15	1097.71	1217.12	781.082	830.809	1397.08	1235.73	909.627	left ventricular systems
1293	left lateral ventricle	VL-L	1292	2	1.84667	1200	1836.28	1273.64	1017.51	839.348	744.583	1379.24	1177.79	867.507	left lateral ventricle
1295	left subependymal zone	SEZ-L	1293	3	0.0677031	974.844	1861.07	1787.21	679.437	738.518	413.57	1417.96	2570.04	1004.38	left subependymal zone
1296	left choroid plexus	chpl-L	1293	3	0.716797	606.866	1487.17	618.027	761.722	313.896	260.883	909.602	238.561	438.06	left choroid plexus
1299	left third ventricle	V3-L	1292	2	0.433359	2533.69	3311.34	1109.93	1636.06	1229.93	1520.68	2095.26	2217.56	1548.37	left third ventricle
1300	left cerebral aqueduct	AQ-L	1292	2	0.196719	142.335	1464.02	650.675	1367.43	259.253	686.259	244.003	630.342	549.007	left cerebral aqueduct
1301	left fourth ventricle	V4-L	1292	2	0.479391	41.7196	3176.95	592.419	1545.71	365.047	598.677	1307.91	819.791	642.482	left fourth ventricle
1302	left lateral recess	V4r-L	1301	3	0.231563	60.4588	1416.46	388.664	64.7773	228.88	168.421	613.225	971.66	690.958	left lateral recess
1303	left central canal, spinal cord/medulla	c-L	1292	2	1.56E-05	0	0	0	0	0	0	0	0	0	left central canal, spinal cord/medulla
10000	right root	root-R	-1	0	253.298	2844.32	4908.52	3732.53	4050.36	2125.66	4179.49	2152	3523.21	4602.78	right root
10001	right Basic cell groups and regions	grey-R	10000	1	225.008	3065.68	5243.76	3941.9	4371.42	2293.06	4514.07	2339.98	3799.4	5015.45	right Basic cell groups and regions
10002	right Cerebrum	CH-R	10001	2	137.983	4213.26	6267.04	4715.12	5916.68	3009.38	6296.06	3415.37	5239.4	6760.06	right Cerebrum
10003	right Cerebral cortex	CTX-R	10002	3	110.796	4528.81	6616.34	4940.92	6564.12	3142.92	6970.08	3513.29	5604.9	7032.44	right Cerebral cortex
10004	right Cortical plate	CTXpl-R	10003	4	106.343	4528.53	6617.29	4954.85	6647.03	3170.98	7102.15	3558.01	5620.4	7076.42	right Cortical plate
10005	right Isocortex	Isocortex-R	10004	5	61.6701	4969.41	7461.22	6234.19	7916.25	3507.18	8071.97	4298.03	6778.75	8871.07	right Isocortex
10006	right Frontal pole, cerebral cortex	FRP-R	10005	6	0.486109	1898.75	10384.5	11694.9	6364.82	2478.87	8096.94	2770.98	4373.5	4529.84	right Frontal pole, cerebral cortex
10007	right Frontal pole, layer 1	FRP1-R	10006	7	0.126672	1918.34	1957.81	2455.16	3781.42	592.081	8715.43	473.665	655.236	126.311	right Frontal pole, layer 1
10008	right Frontal pole, layer 2/3	FRP2/3-R	10006	7	0.117	2794.87	16059.8	13871.8	10717.9	1316.24	9461.54	2230.77	5384.62	2555.56	right Frontal pole, layer 2/3
10009	right Frontal pole, layer 5	FRP5-R	10006	7	0.18575	1749.66	13055.2	17857.3	6718.71	4925.98	8053.84	4624.5	6309.56	9755.05	right Frontal pole, layer 5
10010	right Frontal pole, layer 6a	FRP6a-R	10006	7	0.0561562	498.609	8779.08	7692.82	1994.44	1086.25	4077.91	2973.85	4273.79	1335.56	right Frontal pole, layer 6a
10011	right Frontal pole, layer 6b	FRP6b-R	10006	7	0.00053125	0	5647.06	3764.71	1882.35	0	0	0	1882.35	0	right Frontal pole, layer 6b
10012	right Somatomotor areas	MO-R	10005	6	12.2264	2750.77	5541.7	5570.49	5064.62	2888.67	7188.79	3708.7	5277.19	5469.23	right Somatomotor areas
10018	right Primary motor area	MOp-R	10012	7	5.67636	2414.58	4303.29	3553.16	3880.83	2378.81	8032.97	4303.64	6139.32	5161.94	right Primary motor area
10019	right Primary motor area, Layer 1	MOp1-R	10018	8	0.665328	36.0724	106.714	405.815	255.513	72.1449	456.917	867.241	181.865	136.775	right Primary motor area, Layer 1
10020	right Primary motor area, Layer 2/3	MOp2/3-R	10018	8	1.84464	1909.86	3972.05	3910.79	5312.15	2852.05	7945.18	5202.64	5984.91	4367.79	right Primary motor area, Layer 2/3
10021	right Primary motor area, Layer 5	MOp5-R	10018	8	1.63656	2731.33	5547.6	3723.66	4480.12	2595.68	11208.9	4645.1	7477.26	6379.22	right Primary motor area, Layer 5
10022	right Primary motor area, Layer 6a	MOp6a-R	10018	8	1.43817	3798.57	5438.15	4360.4	3181.12	2652.67	8291.78	4483.47	7673.63	7285.64	right Primary motor area, Layer 6a
10023	right Primary motor area, Layer 6b	MOp6b-R	10018	8	0.0916562	2465.73	1407.43	3491.31	1669.28	1429.25	4025.91	2236.62	4527.79	2563.93	right Primary motor area, Layer 6b
10024	right Secondary motor area	MOs-R	10012	7	6.55003	3042.12	6614.93	7318.74	6090.51	3330.52	6457.22	3193.11	4530.05	5735.55	right Secondary motor area
10025	right Secondary motor area, layer 1	MOs1-R	10024	8	1.15986	300.899	1170.83	1477.77	927.699	388.84	1873.5	358.664	227.614	977.705	right Secondary motor area, layer 1
10026	right Secondary motor area, layer 2/3	MOs2/3-R	10024	8	1.90286	1851.42	6026.72	7882.87	6712	3425.37	5679.87	2998.65	3795.34	6655.25	right Secondary motor area, layer 2/3
10027	right Secondary motor area, layer 5	MOs5-R	10024	8	2.2612	4239.34	9393.23	10480.3	8474.25	4653.28	9096.48	4073.94	6111.79	6552.71	right Secondary motor area, layer 5
10028	right Secondary motor area, layer 6a	MOs6a-R	10024	8	1.18892	5314.9	7704.46	6232.54	5676.57	3577.19	7281.39	4598.28	6915.51	7421.01	right Secondary motor area, layer 6a
10029	right Secondary motor area, layer 6b	MOs6b-R	10024	8	0.0371875	4006.72	2742.86	3119.33	3603.36	1909.24	2366.39	3065.55	3872.27	3495.8	right Secondary motor area, layer 6b
10030	right Somatosensory areas	SS-R	10005	6	16.666	3795.93	4414.43	5301.39	6769.64	1975.7	8673.34	3298.45	6925.83	7882.51	right Somatosensory areas
10037	right Primary somatosensory area	SSp-R	10030	7	12.1554	3997.22	4562.73	6033.02	7215.37	2041.47	8507.72	3924.5	6929.74	8162.85	right Primary somatosensory area
10044	right Primary somatosensory area, nose	SSp-n-R	10037	8	1.50956	2286.76	4539.06	4656.32	5373.08	1037.39	5647.33	1231.48	3573.22	3679.21	right Primary somatosensory area, nose
10045	right Primary somatosensory area, nose, layer 1	SSp-n1-R	10044	9	0.202516	4.93789	44.441	24.6895	256.77	0	34.5652	34.5652	74.0684	49.3789	right Primary somatosensory area, nose, layer 1
10046	right Primary somatosensory area, nose, layer 2/3	SSp-n2/3-R	10044	9	0.320156	462.274	2954.81	1580.48	2133.33	630.942	4444.7	696.535	1224.4	752.757	right Primary somatosensory area, nose, layer 2/3
10047	right Primary somatosensory area, nose, layer 4	SSp-n4-R	10044	9	0.273953	1153.48	4471.57	7136.26	7921.06	1814.18	10082	784.806	2624.54	1321.39	right Primary somatosensory area, nose, layer 4
10048	right Primary somatosensory area, nose, layer 5	SSp-n5-R	10044	9	0.283516	3259.08	5467.07	8814.33	5699.86	1357.95	6408.82	701.901	4253.73	5068.5	right Primary somatosensory area, nose, layer 5
10049	right Primary somatosensory area, nose, layer 6a	SSp-n6a-R	10044	9	0.402547	4983.27	7479.87	4963.4	8654.89	1135.27	6026.63	2948.72	7474.91	8401.51	right Primary somatosensory area, nose, layer 6a
10050	right Primary somatosensory area, nose, layer 6b	SSp-n6b-R	10044	9	0.026875	2120.93	4130.23	2455.81	3944.19	930.233	3348.84	1041.86	1972.09	4539.53	right Primary somatosensory area, nose, layer 6b
10051	right Primary somatosensory area, barrel field	SSp-bfd-R	10037	8	3.14452	4215.28	5645.38	11238.9	12010.4	4634.74	9297.14	3193.5	5467.3	11236.7	right Primary somatosensory area, barrel field
10052	right Primary somatosensory area, barrel field, layer 1	SSp-bfd1-R	10051	9	0.419469	11.9198	28.6076	30.9916	212.173	11.9198	40.5275	26.2236	52.4473	26.2236	right Primary somatosensory area, barrel field, layer 1
10053	right Primary somatosensory area, barrel field, layer 2/3	SSp-bfd2/3-R	10051	9	0.758094	2262.25	2979.84	6690.47	9556.87	2386.25	5016.53	1644.92	2530.03	5471.62	right Primary somatosensory area, barrel field, layer 2/3
10054	right Primary somatosensory area, barrel field, layer 4	SSp-bfd4-R	10051	9	0.641375	4446.7	7582.15	15911.1	20095.9	6163.32	11933.7	2734.75	7209.51	12162.9	right Primary somatosensory area, barrel field, layer 4
10055	right Primary somatosensory area, barrel field, layer 5	SSp-bfd5-R	10051	9	0.604187	4215.58	7356.99	16600.8	12689.8	6398.68	11562.6	3015.62	7373.54	13169.8	right Primary somatosensory area, barrel field, layer 5
10056	right Primary somatosensory area, barrel field, layer 6a	SSp-bfd6a-R	10051	9	0.64875	8710.6	8823.12	14259.7	14077.8	7038.15	15431.2	7483.62	8847.78	22259.7	right Primary somatosensory area, barrel field, layer 6a
10057	right Primary somatosensory area, barrel field, layer 6b	SSp-bfd6b-R	10051	9	0.0726406	6676.7	6181.11	10600.1	10242.2	5162.4	10517.5	4859.54	5960.85	13436	right Primary somatosensory area, barrel field, layer 6b
10065	right Primary somatosensory area, lower limb	SSp-ll-R	10037	8	1.17609	10268.7	6430.61	5836.27	6068.39	1800.03	11674.2	9659.94	15899.2	11847.7	right Primary somatosensory area, lower limb
10066	right Primary somatosensory area, lower limb, layer 1	SSp-ll1-R	10065	9	0.149969	6.66806	33.3403	333.403	113.357	86.6847	460.096	473.432	260.054	26.6722	right Primary somatosensory area, lower limb, layer 1
10067	right Primary somatosensory area, lower limb, layer 2/3	SSp-ll2/3-R	10065	9	0.323344	6578.14	3077.22	5003.96	8133.76	3049.39	10270.8	11634.7	14742.8	7243.07	right Primary somatosensory area, lower limb, layer 2/3
10068	right Primary somatosensory area, lower limb, layer 4	SSp-ll4-R	10065	9	0.136344	12607.8	4620.67	3227.14	7686.45	997.479	14698.1	11207	15387.6	9322.03	right Primary somatosensory area, lower limb, layer 4
10069	right Primary somatosensory area, lower limb, layer 5	SSp-ll5-R	10065	9	0.277687	10292.1	6093.18	7205.94	5815.89	1101.96	16360.1	9287.42	21416.2	16252.1	right Primary somatosensory area, lower limb, layer 5
10070	right Primary somatosensory area, lower limb, layer 6a	SSp-ll6a-R	10065	9	0.263781	19144.7	15581.1	9799.79	6285.51	2460.37	13659	12263.9	21279	21567.1	right Primary somatosensory area, lower limb, layer 6a
10071	right Primary somatosensory area, lower limb, layer 6b	SSp-ll6b-R	10065	9	0.0249688	12896.1	5246.56	6808.51	6768.46	1081.35	7609.51	7449.31	9411.76	4605.76	right Primary somatosensory area, lower limb, layer 6b
10072	right Primary somatosensory area, mouth	SSp-m-R	10037	8	3.1075	1540.47	2066.93	1733.23	2608.85	720.837	3432.98	603.701	4102.33	2601.13	right Primary somatosensory area, mouth
10073	right Primary somatosensory area, mouth, layer 1	SSp-m1-R	10072	9	0.392219	17.8472	10.1984	68.8391	247.311	45.8928	25.496	35.6944	48.4424	71.3887	right Primary somatosensory area, mouth, layer 1
10074	right Primary somatosensory area, mouth, layer 2/3	SSp-m2/3-R	10072	9	0.749703	288.114	537.546	521.54	1427.23	380.15	1576.62	254.768	1609.97	744.295	right Primary somatosensory area, mouth, layer 2/3
10075	right Primary somatosensory area, mouth, layer 4	SSp-m4-R	10072	9	0.473422	904.056	2029.9	1763.75	4478.04	580.877	4579.43	580.877	4638.57	1506.06	right Primary somatosensory area, mouth, layer 4
10076	right Primary somatosensory area, mouth, layer 5	SSp-m5-R	10072	9	0.60925	2036.93	3085.76	2808.37	2488.31	860.074	4306.93	800.985	5109.56	3697.99	right Primary somatosensory area, mouth, layer 5
10077	right Primary somatosensory area, mouth, layer 6a	SSp-m6a-R	10072	9	0.825562	3346.81	3662.96	2832.01	3794.99	1317.89	5473.84	1061.09	7208.42	5210.99	right Primary somatosensory area, mouth, layer 6a
10078	right Primary somatosensory area, mouth, layer 6b	SSp-m6b-R	10072	9	0.0573437	2301.91	2633.24	1464.85	2982.02	871.935	2877.38	558.038	4568.94	3993.46	right Primary somatosensory area, mouth, layer 6b
10079	right Primary somatosensory area, upper limb	SSp-ul-R	10037	8	1.88616	4189.47	4814.02	4504.93	7039.18	1127.16	13106.5	6862.1	10396.8	9751.05	right Primary somatosensory area, upper limb
10080	right Primary somatosensory area, upper limb, layer 1	SSp-ul1-R	10079	9	0.231266	12.9721	147.017	224.85	259.442	69.1845	717.789	229.174	25.9442	134.045	right Primary somatosensory area, upper limb, layer 1
10081	right Primary somatosensory area, upper limb, layer 2/3	SSp-ul2/3-R	10079	9	0.489344	2096.69	3521.04	4054.41	11542	1471.36	13172.7	5507.38	7520.28	7700.11	right Primary somatosensory area, upper limb, layer 2/3
10082	right Primary somatosensory area, upper limb, layer 4	SSp-ul4-R	10079	9	0.261641	3948.16	4005.49	3829.68	11500.5	1096.92	21728.3	10346.3	14164.5	9574.2	right Primary somatosensory area, upper limb, layer 4
10083	right Primary somatosensory area, upper limb, layer 5	SSp-ul5-R	10079	9	0.396188	4343.9	5451.96	5371.19	5363.62	853.131	18279.2	7539.36	12943.4	12102.9	right Primary somatosensory area, upper limb, layer 5
10084	right Primary somatosensory area, upper limb, layer 6a	SSp-ul6a-R	10079	9	0.470531	8314.01	8492.53	6758.32	5011.36	1566.31	10445.6	9223.62	14585.6	15246.6	right Primary somatosensory area, upper limb, layer 6a
10085	right Primary somatosensory area, upper limb, layer 6b	SSp-ul6b-R	10079	9	0.0371875	5566.39	3200	4060.5	2070.59	752.941	7179.83	4329.41	6104.2	3200	right Primary somatosensory area, upper limb, layer 6b
10086	right Primary somatosensory area, trunk	SSp-tr-R	10037	8	0.700359	4597.64	5988.35	7838.83	7199.16	1843.34	12075.2	5390.09	7494.72	14401.2	right Primary somatosensory area, trunk
10087	right Primary somatosensory area, trunk, layer 1	SSp-tr1-R	10086	9	0.102109	0	19.5868	107.728	186.075	19.5868	0	58.7605	88.1408	68.5539	right Primary somatosensory area, trunk, layer 1
10088	right Primary somatosensory area, trunk, layer 2/3	SSp-tr2/3-R	10086	9	0.211516	2836.67	5488.96	8476.92	5687.52	3408.73	7711.01	6377.78	5583.51	13048.7	right Primary somatosensory area, trunk, layer 2/3
10089	right Primary somatosensory area, trunk, layer 4	SSp-tr4-R	10086	9	0.076625	6877.65	6068.52	9017.94	14681.9	2492.66	19797.7	10492.7	5859.71	20815.7	right Primary somatosensory area, trunk, layer 4
10090	right Primary somatosensory area, trunk, layer 5	SSp-tr5-R	10086	9	0.176766	6618.93	6766.02	10098.1	8112.44	1250.24	16026.9	4401.31	10607.3	19127	right Primary somatosensory area, trunk, layer 5
10091	right Primary somatosensory area, trunk, layer 6a	SSp-tr6a-R	10086	9	0.116234	6951.47	10014.2	9179.73	9807.77	1101.22	19606.9	6400.86	13937.4	19400.5	right Primary somatosensory area, trunk, layer 6a
10092	right Primary somatosensory area, trunk, layer 6b	SSp-tr6b-R	10086	9	0.0171094	6721.46	12040.2	8357.99	7072.15	1636.53	11514.2	5494.06	6721.46	5143.38	right Primary somatosensory area, trunk, layer 6b
10093	right Primary somatosensory area, unassigned	SSp-un-R	10037	8	0.63125	6170.3	5699.8	7488.32	13093.1	1427.33	12798.4	9264.16	8462.57	12419.8	right Primary somatosensory area, unassigned
10094	right Primary somatosensory area, unassigned, layer 1	SSp-un1-R	10093	9	0.0830156	0	48.1837	156.597	614.342	36.1378	277.056	108.413	108.413	144.551	right Primary somatosensory area, unassigned, layer 1
10095	right Primary somatosensory area, unassigned, layer 2/3	SSp-un2/3-R	10093	9	0.165937	4357.06	3537.48	6876.08	20037.7	2356.31	10937.9	5743.13	4369.11	10347.3	right Primary somatosensory area, unassigned, layer 2/3
10096	right Primary somatosensory area, unassigned, layer 4	SSp-un4-R	10093	9	0.093875	7435.42	5912.12	8266.31	21581.9	1778.96	17938.7	15051.9	11749.7	8234.35	right Primary somatosensory area, unassigned, layer 4
10097	right Primary somatosensory area, unassigned, layer 5	SSp-un5-R	10093	9	0.128812	6373.61	8399.81	8958.76	10503.6	1086.85	17599.2	9828.24	12250.4	14944.2	right Primary somatosensory area, unassigned, layer 5
10098	right Primary somatosensory area, unassigned, layer 6a	SSp-un6a-R	10093	9	0.147422	10615.8	8933.55	10480.1	9876.42	1295.6	14719.7	14468.7	12671.1	22595	right Primary somatosensory area, unassigned, layer 6a
10099	right Primary somatosensory area, unassigned, layer 6b	SSp-un6b-R	10093	9	0.0121875	7220.51	4348.72	8041.03	4430.77	738.462	9846.15	6071.79	4841.03	6728.21	right Primary somatosensory area, unassigned, layer 6b
10100	right Supplemental somatosensory area	SSs-R	10030	7	4.51058	3253.46	4014.78	3329.73	5568.47	1798.44	9119.67	1611.32	6915.3	7127.02	right Supplemental somatosensory area
10101	right Supplemental somatosensory area, layer 1	SSs1-R	10100	8	0.623453	38.4953	0	147.565	54.535	19.2476	17.6437	3.20794	25.6635	59.3469	right Supplemental somatosensory area, layer 1
10102	right Supplemental somatosensory area, layer 2/3	SSs2/3-R	10100	8	1.07234	1182.46	1376.42	1002.48	941.862	552.062	4527.47	618.272	3054.06	2210.11	right Supplemental somatosensory area, layer 2/3
10103	right Supplemental somatosensory area, layer 4	SSs4-R	10100	8	0.582656	3810.14	5490.37	4271.82	6635.13	2941.7	11986.5	2368.46	8418.34	8105.98	right Supplemental somatosensory area, layer 4
10104	right Supplemental somatosensory area, layer 5	SSs5-R	10100	8	1.09278	4252.45	6420.32	4950.67	8533.27	2535.73	13684.3	2034.26	9085.08	10110.9	right Supplemental somatosensory area, layer 5
10105	right Supplemental somatosensory area, layer 6a	SSs6a-R	10100	8	1.03634	5756.78	5670.9	5183.61	9552.81	2518.47	12755.4	2555.14	11731.6	12202.5	right Supplemental somatosensory area, layer 6a
10106	right Supplemental somatosensory area, layer 6b	SSs6b-R	10100	8	0.103	5339.81	5252.43	5640.78	9533.98	4009.71	10796.1	3417.48	8834.95	12835	right Supplemental somatosensory area, layer 6b
10107	right Gustatory areas	GU-R	10005	6	0.883828	3237.05	1792.2	1862.35	3363.78	449.182	1943.82	1415.43	5234.05	3616.09	right Gustatory areas
10108	right Gustatory areas, layer 1	GU1-R	10107	7	0.098875	30.3413	70.7965	121.365	333.755	20.2276	10.1138	50.5689	20.2276	151.707	right Gustatory areas, layer 1
10109	right Gustatory areas, layer 2/3	GU2/3-R	10107	7	0.201016	920.326	437.777	427.827	905.402	348.232	348.232	208.939	1945.12	885.503	right Gustatory areas, layer 2/3
10110	right Gustatory areas, layer 4	GU4-R	10107	7	0.0737969	2100.36	948.55	1382.17	2818.55	650.434	420.072	1124.71	7900.06	4200.72	right Gustatory areas, layer 4
10111	right Gustatory areas, layer 5	GU5-R	10107	7	0.272172	3189.16	668.695	1851.77	3773.35	238.82	2189.79	1903.21	6764.11	4864.57	right Gustatory areas, layer 5
10112	right Gustatory areas, layer 6a	GU6a-R	10107	7	0.218688	7096.88	4865.39	3918.83	6548.16	708.774	4302.94	2579.02	7860.53	5761.65	right Gustatory areas, layer 6a
10113	right Gustatory areas, layer 6b	GU6b-R	10107	7	0.0192812	5082.66	8972.45	4408.43	4719.61	2956.24	4097.24	2022.69	4667.75	5653.16	right Gustatory areas, layer 6b
10114	right Visceral area	VISC-R	10005	6	1.17634	1516.56	2885.21	2274	2683.74	425.896	2425.31	976.755	4137.4	2921.77	right Visceral area
10115	right Visceral area, layer 1	VISC1-R	10114	7	0.166906	5.99139	0	5.99139	17.9742	17.9742	29.9569	11.9828	11.9828	35.9483	right Visceral area, layer 1
10116	right Visceral area, layer 2/3	VISC2/3-R	10114	7	0.271078	630.814	210.271	118.047	700.905	180.76	1250.56	118.047	2840.51	778.373	right Visceral area, layer 2/3
10117	right Visceral area, layer 4	VISC4-R	10114	7	0.0911094	1415.88	1350.03	1800.03	3402.5	614.646	2886.64	1064.65	7024.52	4214.71	right Visceral area, layer 4
10118	right Visceral area, layer 5	VISC5-R	10114	7	0.352781	1227.39	3976.97	3208.79	4050.67	345.823	2967.84	1284.08	5660.73	4311.45	right Visceral area, layer 5
10119	right Visceral area, layer 6a	VISC6a-R	10114	7	0.269078	3534.29	6128.33	4619.48	4166.08	858.487	3891.06	1880.49	4838.74	4604.61	right Visceral area, layer 6a
10120	right Visceral area, layer 6b	VISC6b-R	10114	7	0.0253906	3899.08	6380.31	4056.62	4096	1575.38	5986.46	2323.69	6144	2993.23	right Visceral area, layer 6b
10121	right Auditory areas	AUD-R	10005	6	2.89728	3728.32	5335	6247.93	7871.86	3448.06	7659.25	4898.73	8237.72	10635.1	right Auditory areas
10122	right Dorsal auditory area	AUDd-R	10121	7	0.606969	3062.76	4705.35	7995.47	6847.14	3809.09	8923.03	5781.19	8983.99	9720.43	right Dorsal auditory area
10123	right Dorsal auditory area, layer 1	AUDd1-R	10122	8	0.0987187	10.1298	10.1298	0	30.3894	0	10.1298	0	40.5192	0	right Dorsal auditory area, layer 1
10124	right Dorsal auditory area, layer 2/3	AUDd2/3-R	10122	8	0.163453	746.391	1872.1	2728.61	1584.55	501.673	3193.58	1804.8	4111.27	1070.64	right Dorsal auditory area, layer 2/3
10125	right Dorsal auditory area, layer 4	AUDd4-R	10122	8	0.0663906	5091.08	8600.61	12727.7	9338.67	5708.64	14655.7	8329.49	13300.1	11854.1	right Dorsal auditory area, layer 4
10126	right Dorsal auditory area, layer 5	AUDd5-R	10122	8	0.171219	4129.22	9893.78	13094.4	11172.8	5887.21	14852.3	10326	13731	18455.9	right Dorsal auditory area, layer 5
10127	right Dorsal auditory area, layer 6a	AUDd6a-R	10122	8	0.0921406	6294.73	2908.6	12068.5	11884	7727.32	13001.9	7814.14	14586.4	16203.5	right Dorsal auditory area, layer 6a
10128	right Dorsal auditory area, layer 6b	AUDd6b-R	10122	8	0.0150469	7376.95	1063.34	13823.5	17678.1	8706.13	11896.2	11497.4	13225.3	18940.8	right Dorsal auditory area, layer 6b
10136	right Primary auditory area	AUDp-R	10121	7	1.07509	3290.88	4196.84	7708.16	8362.06	3200.65	8024.42	5939.95	7781.65	9547.07	right Primary auditory area
10137	right Primary auditory area, layer 1	AUDp1-R	10136	8	0.188688	15.8993	0	0	21.1991	0	58.2974	0	21.1991	0	right Primary auditory area, layer 1
10138	right Primary auditory area, layer 2/3	AUDp2/3-R	10136	8	0.235719	381.811	1192.1	1573.91	1590.88	33.9388	3402.36	895.135	3003.58	335.145	right Primary auditory area, layer 2/3
10139	right Primary auditory area, layer 4	AUDp4-R	10136	8	0.117359	5564.11	6552.52	10736.3	8904.27	2130.21	12576.8	7515.38	12125.1	6467.31	right Primary auditory area, layer 4
10140	right Primary auditory area, layer 5	AUDp5-R	10136	8	0.357094	3970.95	7591.84	13657.5	13965.5	4937.08	11537.6	9983.37	12960.2	18631	right Primary auditory area, layer 5
10141	right Primary auditory area, layer 6a	AUDp6a-R	10136	8	0.149031	7870.83	4529.25	10091.8	14231.9	7924.51	12702	10058.3	9092.05	15654.4	right Primary auditory area, layer 6a
10142	right Primary auditory area, layer 6b	AUDp6b-R	10136	8	0.0272031	7388.86	2793.8	10109.1	16836.3	8785.76	11947.2	8418.15	9116.6	16174.6	right Primary auditory area, layer 6b
10143	right Posterior auditory area	AUDpo-R	10121	7	0.305312	3629.07	8768.07	6157.63	13753.1	3285.16	8974.41	5099.69	9953.74	12724.7	right Posterior auditory area
10144	right Posterior auditory area, layer 1	AUDpo1-R	10143	8	0.056125	0	195.991	0	481.069	0	427.617	17.8174	587.973	0	right Posterior auditory area, layer 1
10145	right Posterior auditory area, layer 2/3	AUDpo2/3-R	10143	8	0.07325	791.809	6484.64	3017.06	8027.3	573.379	7808.87	2320.82	11194.5	3890.78	right Posterior auditory area, layer 2/3
10146	right Posterior auditory area, layer 4	AUDpo4-R	10143	8	0.0371875	4867.23	18958	10621.8	26191.6	4786.55	18742.9	10110.9	19522.7	19011.8	right Posterior auditory area, layer 4
10147	right Posterior auditory area, layer 5	AUDpo5-R	10143	8	0.0907031	4806.89	12546.4	9426.36	20087.5	4553.32	11741.6	8136.43	9977.61	22072	right Posterior auditory area, layer 5
10148	right Posterior auditory area, layer 6a	AUDpo6a-R	10143	8	0.0393125	9589.83	7096.98	9131.96	15949.1	7580.29	8496.03	6130.37	10887.1	18467.4	right Posterior auditory area, layer 6a
10149	right Posterior auditory area, layer 6b	AUDpo6b-R	10143	8	0.00873438	6411.45	7899.82	5724.51	18432.9	8243.29	5495.53	3549.19	14540.3	18890.9	right Posterior auditory area, layer 6b
10150	right Ventral auditory area	AUDv-R	10121	7	0.909906	4722.46	5947.87	3387.16	6002.82	3554.21	5943.47	3012.4	7702.99	11829.8	right Ventral auditory area
10151	right Ventral auditory area, layer 1	AUDv1-R	10150	8	0.14425	83.1889	20.7972	48.5269	13.8648	0	90.1213	0	97.0537	6.93241	right Ventral auditory area, layer 1
10152	right Ventral auditory area, layer 2/3	AUDv2/3-R	10150	8	0.191938	1844.35	1094.11	234.451	448.063	78.1504	2177.79	265.711	2698.8	916.965	right Ventral auditory area, layer 2/3
10153	right Ventral auditory area, layer 4	AUDv4-R	10150	8	0.107203	7583.73	6455.04	3283.49	5139.78	2910.36	6044.6	2005.54	12527.6	10139.6	right Ventral auditory area, layer 4
10154	right Ventral auditory area, layer 5	AUDv5-R	10150	8	0.302016	5787.78	10376.9	5489.78	9807.44	5181.85	8370.43	3460.09	11820.6	21038.6	right Ventral auditory area, layer 5
10155	right Ventral auditory area, layer 6a	AUDv6a-R	10150	8	0.141203	8519.64	8597.54	6260.48	11479.9	7924.75	11069.2	8491.31	9312.83	18951.4	right Ventral auditory area, layer 6a
10156	right Ventral auditory area, layer 6b	AUDv6b-R	10150	8	0.0232969	7168.34	6824.95	5837.69	10301.8	9572.1	10216	9915.49	10688.1	20174.4	right Ventral auditory area, layer 6b
10157	right Visual areas	VIS-R	10005	6	6.72689	6262.03	10859.3	8461.86	12486.6	6593.83	10275.2	5201.81	6758.4	13626.5	right Visual areas
10164	right Anterolateral visual area	VISal-R	10157	7	0.377266	5447.09	5529.26	2539.32	11405.8	4516.71	7485.44	3854.05	7607.37	14019.3	right Anterolateral visual area
10165	right Anterolateral visual area, layer 1	VISal1-R	10164	8	0.0582969	51.4607	0	0	34.3072	0	17.1536	34.3072	68.6143	0	right Anterolateral visual area, layer 1
10166	right Anterolateral visual area, layer 2/3	VISal2/3-R	10164	8	0.0990313	2019.56	4099.72	373.619	6220.26	1918.59	3221.21	2645.63	5129.69	3120.23	right Anterolateral visual area, layer 2/3
10167	right Anterolateral visual area, layer 4	VISal4-R	10164	8	0.0520625	7971.19	9066.03	2535.41	19438.2	6684.27	14367.3	5896.76	14136.9	22665.1	right Anterolateral visual area, layer 4
10168	right Anterolateral visual area, layer 5	VISal5-R	10164	8	0.101531	7396.74	7160.36	3397.97	17019.4	6136.04	10430.3	4195.75	8450.6	24426	right Anterolateral visual area, layer 5
10169	right Anterolateral visual area, layer 6a	VISal6a-R	10164	8	0.0553594	9953.15	7243.58	6539.09	13854.9	7839.68	10766	6647.47	11723.4	19111.5	right Anterolateral visual area, layer 6a
10170	right Anterolateral visual area, layer 6b	VISal6b-R	10164	8	0.0109844	12290.2	7283.07	7465.15	16204.8	9923.19	9194.88	8102.42	10469.4	23852.1	right Anterolateral visual area, layer 6b
10171	right Anteromedial visual area	VISam-R	10157	7	0.395453	4157.26	25211.6	12046.9	6359.79	3484.61	13822.1	14444.2	5621.4	18027.4	right Anteromedial visual area
10172	right Anteromedial visual area, layer 1	VISam1-R	10171	8	0.0675469	0	177.654	118.436	3020.12	29.6091	14.8045	103.632	74.0227	162.85	right Anteromedial visual area, layer 1
10173	right Anteromedial visual area, layer 2/3	VISam2/3-R	10171	8	0.103828	1810.68	25994.9	8090.29	6761.17	4806.02	7435.36	15487.1	8225.13	21516.3	right Anteromedial visual area, layer 2/3
10174	right Anteromedial visual area, layer 4	VISam4-R	10171	8	0.030125	2058.09	51784.2	18921.2	10755.2	5211.62	17560.2	30904.6	4315.35	24995.9	right Anteromedial visual area, layer 4
10175	right Anteromedial visual area, layer 5	VISam5-R	10171	8	0.113469	4811.9	30387.2	19802.8	5569.82	3692.65	21732.9	14929.2	3675.02	17996.1	right Anteromedial visual area, layer 5
10176	right Anteromedial visual area, layer 6a	VISam6a-R	10171	8	0.0681719	10869.6	28618.8	13627.3	8023.84	3491.18	21211.1	18468	10077.5	26931.9	right Anteromedial visual area, layer 6a
10177	right Anteromedial visual area, layer 6b	VISam6b-R	10171	8	0.0123125	8690.36	24365.5	13807.1	8609.14	5116.75	20467	17299.5	10558.4	20548.2	right Anteromedial visual area, layer 6b
10178	right Lateral visual area	VISl-R	10157	7	0.612828	7467.02	6824.1	8424.87	12729.5	9059.64	10503.8	2522.73	7932.08	15534.5	right Lateral visual area
10179	right Lateral visual area, layer 1	VISl1-R	10178	8	0.0924062	681.772	140.683	32.4653	400.406	2770.38	1904.63	162.327	1136.29	422.049	right Lateral visual area, layer 1
10180	right Lateral visual area, layer 2/3	VISl2/3-R	10178	8	0.150922	6943.99	7672.84	4174.35	9375.71	9468.47	11111.7	2988.3	7513.82	13748.8	right Lateral visual area, layer 2/3
10181	right Lateral visual area, layer 4	VISl4-R	10178	8	0.0896094	6952.4	11751	8670.97	18045	11818	18245.9	3403.66	11427.4	30365.1	right Lateral visual area, layer 4
10182	right Lateral visual area, layer 5	VISl5-R	10178	8	0.157219	8872.99	6761.28	11601.7	15723.3	9967	12339.5	2868.61	10329.6	18661.9	right Lateral visual area, layer 5
10183	right Lateral visual area, layer 6a	VISl6a-R	10178	8	0.103656	12088	7544.17	15763.6	19622.6	10689.2	9020.2	2894.18	8692.19	15339.2	right Lateral visual area, layer 6a
10184	right Lateral visual area, layer 6b	VISl6b-R	10178	8	0.0190156	10202.1	5942.48	15513.6	11885	6994.25	3891.54	1262.12	3838.95	8466.72	right Lateral visual area, layer 6b
10185	right Primary visual area	VISp-R	10157	7	3.53517	6302.66	11414.2	9000.41	14834.9	7167.69	10862.6	4851.53	6696.7	13568.5	right Primary visual area
10186	right Primary visual area, layer 1	VISp1-R	10185	8	0.631125	2145.38	1654.19	1232.72	2793.42	391.365	3156.27	470.588	1232.72	1039.41	right Primary visual area, layer 1
10187	right Primary visual area, layer 2/3	VISp2/3-R	10185	8	1.00002	6688.9	12713.8	6569.9	14646.8	6505.9	8324.87	4534.93	7058.89	16253.7	right Primary visual area, layer 2/3
10188	right Primary visual area, layer 4	VISp4-R	10185	8	0.512188	5187.55	15996.1	12870.3	18590.8	10043.2	13124.1	6111.04	8455.89	23034.5	right Primary visual area, layer 4
10189	right Primary visual area, layer 5	VISp5-R	10185	8	0.776031	6607.98	11993.1	11638.7	17029	8792.17	14072.9	5087.42	6189.18	12775.3	right Primary visual area, layer 5
10190	right Primary visual area, layer 6a	VISp6a-R	10185	8	0.534531	10953.5	14990.7	14717.6	22531.9	11295.9	17609.8	8918.09	11170.5	16204.9	right Primary visual area, layer 6a
10191	right Primary visual area, layer 6b	VISp6b-R	10185	8	0.0812812	7357.17	13287.2	12044.6	15415.6	7148.02	12647.4	5831.6	9005.77	8402.92	right Primary visual area, layer 6b
10192	right Posterolateral visual area	VISpl-R	10157	7	0.39575	7893.87	2660.77	9513.58	11699.3	5053.7	6984.21	1950.73	6991.79	2878.08	right Posterolateral visual area
10193	right Posterolateral visual area, layer 1	VISpl1-R	10192	8	0.0943594	1027.98	2077.17	1568.47	2002.98	1133.96	8637.19	127.173	3062.76	137.771	right Posterolateral visual area, layer 1
10194	right Posterolateral visual area, layer 2/3	VISpl2/3-R	10192	8	0.10425	6944.84	3270.98	9573.14	13093.5	6733.81	8527.58	2014.39	7529.98	2935.25	right Posterolateral visual area, layer 2/3
10195	right Posterolateral visual area, layer 4	VISpl4-R	10192	8	0.017875	15272.7	3244.76	16167.8	18517.5	8000	7832.17	2853.15	15104.9	7272.73	right Posterolateral visual area, layer 4
10196	right Posterolateral visual area, layer 5	VISpl5-R	10192	8	0.121453	11947	3104.08	13379.6	15767.4	6636.31	6241.09	2939.41	9633.35	4495.56	right Posterolateral visual area, layer 5
10197	right Posterolateral visual area, layer 6a	VISpl6a-R	10192	8	0.0535938	10411.7	1511.37	12333.5	14740.5	4422.16	3004.08	2500.29	4720.7	2574.93	right Posterolateral visual area, layer 6a
10198	right Posterolateral visual area, layer 6b	VISpl6b-R	10192	8	0.00421875	4977.78	0	10429.6	9481.48	1185.19	237.037	1896.3	0	1422.22	right Posterolateral visual area, layer 6b
10199	right posteromedial visual area	VISpm-R	10157	7	0.522547	2047.66	22132	9321.65	6141.08	3861.85	11639.1	11765.5	5304.79	18375.4	right posteromedial visual area
10200	right posteromedial visual area, layer 1	VISpm1-R	10199	8	0.0943281	0	0	31.8039	265.032	21.2026	0	42.4052	31.8039	2311.08	right posteromedial visual area, layer 1
10201	right posteromedial visual area, layer 2/3	VISpm2/3-R	10199	8	0.146563	1084.86	19425.2	6481.88	5526.65	4339.45	5533.48	8637.95	6052.03	19077.2	right posteromedial visual area, layer 2/3
10202	right posteromedial visual area, layer 4	VISpm4-R	10199	8	0.04925	1441.62	38558.4	14192.9	10314.7	6294.42	15451.8	22111.7	6233.5	22802	right posteromedial visual area, layer 4
10203	right posteromedial visual area, layer 5	VISpm5-R	10199	8	0.143078	1670.42	29256.7	14984.8	6248.33	4235.45	18954.7	16291.8	3725.24	18423.5	right posteromedial visual area, layer 5
10204	right posteromedial visual area, layer 6a	VISpm6a-R	10199	8	0.0756094	6771.65	28819.2	11943	10726.2	5065.51	19653.6	16267.8	11374.3	33699.5	right posteromedial visual area, layer 6a
10205	right posteromedial visual area, layer 6b	VISpm6b-R	10199	8	0.0137188	6487.47	33093.4	12537.6	11735.8	5904.33	22742.6	16619.6	13266.5	20482.9	right posteromedial visual area, layer 6b
10206	right Laterointermediate area	VISli-R	10157	7	0.246344	5244.7	6596.47	5963.21	11609.8	7647.85	12174	2297.6	6182.42	16931.6	right Laterointermediate area
10207	right Laterointermediate area, layer 1	VISli1-R	10206	8	0.0373125	241.206	294.807	107.203	268.007	1688.44	2814.07	214.405	616.415	402.01	right Laterointermediate area, layer 1
10208	right Laterointermediate area, layer 2/3	VISli2/3-R	10206	8	0.0584375	2994.65	9086.63	3319.79	7255.61	6502.67	15880.2	3251.34	8812.83	10729.4	right Laterointermediate area, layer 2/3
10209	right Laterointermediate area, layer 4	VISli4-R	10206	8	0.0285469	4904.21	11419.8	6760.81	18425.8	6830.87	21473.5	3082.65	7461.41	30090.9	right Laterointermediate area, layer 4
10210	right Laterointermediate area, layer 5	VISli5-R	10206	8	0.0742969	5989.48	6339.43	7173.92	14899.7	9098.63	12988.4	2113.14	6985.49	23742.6	right Laterointermediate area, layer 5
10211	right Laterointermediate area, layer 6a	VISli6a-R	10206	8	0.0395312	11206.3	6197.63	11484.6	17479.8	12496.4	9207.91	2757.31	6172.33	20085.4	right Laterointermediate area, layer 6a
10212	right Laterointermediate area, layer 6b	VISli6b-R	10206	8	0.00821875	9733.84	4988.59	11072.2	12410.6	9247.15	2920.15	1703.42	1095.06	13627.4	right Laterointermediate area, layer 6b
10213	right Postrhinal area	VISpor-R	10157	7	0.641531	9480.44	3455.79	6412.78	9717.38	6984.85	6464.22	2561.06	7440.01	10672.9	right Postrhinal area
10214	right Postrhinal area, layer 1	VISpor1-R	10213	8	0.125312	319.202	335.162	111.721	127.681	1588.03	2010.97	119.701	5163.09	143.641	right Postrhinal area, layer 1
10215	right Postrhinal area, layer 2/3	VISpor2/3-R	10213	8	0.186906	8041.46	4226.72	3076.41	5687.34	6361.48	5371.68	2482.53	8854.71	7945.16	right Postrhinal area, layer 2/3
10216	right Postrhinal area, layer 4	VISpor4-R	10213	8	0.03025	8528.93	5586.78	8000	12826.4	11140.5	13619.8	6214.88	6148.76	22545.5	right Postrhinal area, layer 4
10217	right Postrhinal area, layer 5	VISpor5-R	10213	8	0.192594	13827	5327.28	9808.21	14777.2	10311.9	9569.37	3478.83	10208	16745.1	right Postrhinal area, layer 5
10218	right Postrhinal area, layer 6a	VISpor6a-R	10213	8	0.0900938	16360.7	1920.22	13119.7	20156.8	8158.17	4750.61	3385.36	3429.76	15051	right Postrhinal area, layer 6a
10219	right Postrhinal area, layer 6b	VISpor6b-R	10213	8	0.016375	8793.89	1038.17	12946.6	6412.21	2137.4	12702.3	61.0687	610.687	4946.56	right Postrhinal area, layer 6b
10220	right Anterior cingulate area	ACA-R	10005	6	2.78553	12209.9	10316.9	6978.56	10228.9	6778.96	9182.45	4065.65	7601.42	12869.4	right Anterior cingulate area
10226	right Anterior cingulate area, dorsal part	ACAd-R	10220	7	1.57336	12550.9	12491.7	9198.15	12935.4	8239.06	11551.1	4375.99	8375.07	16458.4	right Anterior cingulate area, dorsal part
10227	right Anterior cingulate area, dorsal part, layer 1	ACAd1-R	10226	8	0.306203	3752.41	7645.25	2593.05	2645.3	1841.91	2949.02	483.339	646.63	1933.36	right Anterior cingulate area, dorsal part, layer 1
10228	right Anterior cingulate area, dorsal part, layer 2/3	ACAd2/3-R	10226	8	0.306781	7702.56	13576.4	9629.01	17980.2	9492.11	11526.1	2933.69	6157.48	17494.6	right Anterior cingulate area, dorsal part, layer 2/3
10229	right Anterior cingulate area, dorsal part, layer 5	ACAd5-R	10226	8	0.597719	18057	15746.5	12586.2	17821.1	11553.9	18304.6	5616.35	11826.6	23404	right Anterior cingulate area, dorsal part, layer 5
10230	right Anterior cingulate area, dorsal part, layer 6a	ACAd6a-R	10226	8	0.350187	15140.5	10540.1	9018.03	9549.17	7258.97	7950.03	7033.37	11405.3	16916.7	right Anterior cingulate area, dorsal part, layer 6a
10231	right Anterior cingulate area, dorsal part, layer 6b	ACAd6b-R	10226	8	0.0124688	11228.1	3609.02	3448.62	2406.02	3127.82	802.005	1363.41	2165.41	1844.61	right Anterior cingulate area, dorsal part, layer 6b
10232	right Anterior cingulate area, ventral part	ACAv-R	10220	7	1.21217	11767.3	7493.99	4097.6	6716.04	4883.8	6108.04	3662.85	6597.25	8210.88	right Anterior cingulate area, ventral part
10233	right Anterior cingulate area, ventral part, layer 1	ACAv1-R	10232	8	0.239359	3467.59	7047.98	1169.79	1290.95	1575.04	2402.25	279.914	1048.63	1011.03	right Anterior cingulate area, ventral part, layer 1
10234	right Anterior cingulate area, ventral part, layer 2/3	ACAv2/3-R	10232	8	0.261859	6514.95	10979.2	3463.69	10215.4	5182.17	9149.95	2730.47	6862.46	9848.8	right Anterior cingulate area, ventral part, layer 2/3
10235	right Anterior cingulate area, ventral part, layer 5	ACAv5-R	10232	8	0.498219	17988.1	7974.41	5567.84	8889.67	6964.81	7719.5	5146.33	9345.29	11743.8	right Anterior cingulate area, ventral part, layer 5
10236	right Anterior cingulate area, ventral part, 6a	ACAv6a-R	10232	8	0.181672	13084	2977.9	5196.18	3985.21	3897.14	3181.56	5988.82	6919.07	7029.16	right Anterior cingulate area, ventral part, 6a
10237	right Anterior cingulate area, ventral part, 6b	ACAv6b-R	10232	8	0.0310625	12523.1	257.545	1995.98	128.773	257.545	289.738	193.159	1158.95	128.773	right Anterior cingulate area, ventral part, 6b
10238	right Prelimbic area	PL-R	10005	6	1.20953	10751.3	15768.9	9045.65	14046.8	7604.6	10786.8	6750.55	11392.8	14576.7	right Prelimbic area
10239	right Prelimbic area, layer 1	PL1-R	10238	7	0.264469	4722.68	13483.6	3274.49	8295.88	3206.43	3977.79	2200.64	4873.92	3735.79	right Prelimbic area, layer 1
10241	right Prelimbic area, layer 2/3	PL2/3-R	10238	7	0.211391	13685.6	18009.3	9432.77	17413.3	10284.3	14262.7	5610.47	11348.7	18141.8	right Prelimbic area, layer 2/3
10242	right Prelimbic area, layer 5	PL5-R	10238	7	0.490953	13221.2	20044.7	12443.1	18822.6	10726.1	15366	10039.7	15899.7	20248.4	right Prelimbic area, layer 5
10243	right Prelimbic area, layer 6a	PL6a-R	10238	7	0.232	10168.1	8008.62	8400.86	8064.66	3913.79	6176.72	6323.28	9771.55	12353.4	right Prelimbic area, layer 6a
10244	right Prelimbic area, layer 6b	PL6b-R	10238	7	0.0107188	1119.53	93.2945	2145.77	279.883	186.589	279.883	93.2945	1772.59	93.2945	right Prelimbic area, layer 6b
10245	right Infralimbic area	ILA-R	10005	6	0.423375	10888.7	12853.9	4811.34	10782.4	5971.07	8788.9	7071.74	12105.1	12582.2	right Infralimbic area
10246	right Infralimbic area, layer 1	ILA1-R	10245	7	0.077	6246.75	10441.6	415.584	4961.04	2571.43	2454.55	1246.75	8532.47	4753.25	right Infralimbic area, layer 1
10248	right Infralimbic area, layer 2/3	ILA2/3-R	10245	7	0.0715156	10738.9	13955	1999.56	11703.7	5858.86	9354.6	5705.05	12528.7	13535.5	right Infralimbic area, layer 2/3
10249	right Infralimbic area, layer 5	ILA5-R	10245	7	0.166922	13359.5	14419.9	6242.44	13994.6	7853.97	10909.3	9890.85	15234.7	16528.7	right Infralimbic area, layer 5
10250	right Infralimbic area, layer 6a	ILA6a-R	10245	7	0.102484	11016.3	11865.2	7728.01	9825.89	5854.55	10128.4	8186.61	9894.19	12031.1	right Infralimbic area, layer 6a
10251	right Infralimbic area, layer 6b	ILA6b-R	10245	7	0.00545312	366.762	3117.48	5134.67	550.143	0	733.524	0	2750.72	183.381	right Infralimbic area, layer 6b
10252	right Orbital area	ORB-R	10005	6	2.95495	9960.9	16543.7	13540.7	14648.6	6712.12	12779.9	13973.1	14750.5	13295	right Orbital area
10258	right Orbital area, lateral part	ORBl-R	10252	7	1.36358	6141.2	13843	10523.8	10112.4	3602.29	6078.86	10443.8	10527.4	7968.01	right Orbital area, lateral part
10259	right Orbital area, lateral part, layer 1	ORBl1-R	10258	8	0.187266	3689.95	4635.13	5446.81	7481.35	1190.82	6765.79	4207.93	6007.51	1751.52	right Orbital area, lateral part, layer 1
10260	right Orbital area, lateral part, layer 2/3	ORBl2/3-R	10258	8	0.310641	6766.66	13491.5	12007.4	13314.4	5604.55	7677.68	15120.4	13176	12654.5	right Orbital area, lateral part, layer 2/3
10261	right Orbital area, lateral part, layer 5	ORBl5-R	10258	8	0.604094	8205.68	19298.3	13451.6	12210	4154.98	6437.74	13017.8	12206.7	9866.02	right Orbital area, lateral part, layer 5
10262	right Orbital area, lateral part, layer 6a	ORBl6a-R	10258	8	0.238844	2470.23	8746.3	5710.85	3529.5	1712.42	2926.6	3470.89	7042.26	2499.54	right Orbital area, lateral part, layer 6a
10263	right Orbital area, lateral part, layer 6b	ORBl6b-R	10258	8	0.0227344	1495.53	3079.04	4838.49	1451.55	1275.6	2155.33	2771.13	3562.89	2155.33	right Orbital area, lateral part, layer 6b
10264	right Orbital area, medial part	ORBm-R	10252	7	0.703078	14176.2	18956.6	13527.7	18720.5	8856.77	16968.2	14190.5	17151.7	17517.3	right Orbital area, medial part
10265	right Orbital area, medial part, layer 1	ORBm1-R	10264	8	0.215594	11967	16238.9	3789.53	11266.6	7059.57	12829.7	9527.18	7996.52	6428.76	right Orbital area, medial part, layer 1
10267	right Orbital area, medial part, layer 2/3	ORBm2/3-R	10264	8	0.156656	19399.2	24480.4	19424.7	26567.7	11739.1	23733.5	19788.5	20018.4	25061.2	right Orbital area, medial part, layer 2/3
10268	right Orbital area, medial part, layer 5	ORBm5-R	10264	8	0.235687	14103.4	19398.6	19309.5	23913	10963.7	19419.8	17684.4	24074.3	24961	right Orbital area, medial part, layer 5
10269	right Orbital area, medial part, layer 6a	ORBm6a-R	10264	8	0.0932188	10920.5	15125.7	11703.7	10008.7	3014.42	9322.16	7026.48	16262.8	12014.8	right Orbital area, medial part, layer 6a
10270	right Orbital area, medial part, layer 6b	ORBm6b-R	10264	8	0.00192187	3121.95	5203.25	4682.93	1040.65	520.325	0	0	4682.93	520.325	right Orbital area, medial part, layer 6b
10272	right Orbital area, ventrolateral part	ORBvl-R	10252	7	0.888297	12487.9	18779.8	18182	18389.1	9788.39	19751.3	19218.8	19332.5	18130.2	right Orbital area, ventrolateral part
10273	right Orbital area, ventrolateral part, layer 1	ORBvl1-R	10272	8	0.193109	3360.79	3371.15	1082.29	5458.05	3516.14	14484	6436.77	3112.23	978.72	right Orbital area, ventrolateral part, layer 1
10274	right Orbital area, ventrolateral part, layer 2/3	ORBvl2/3-R	10272	8	0.261688	15342.7	18732.3	17157.9	25293.5	11467.9	25541.9	29130.2	20704.1	19225.2	right Orbital area, ventrolateral part, layer 2/3
10275	right Orbital area, ventrolateral part, layer 5	ORBvl5-R	10272	8	0.309406	16134.1	28186.2	29731.1	24152.7	15064.3	23322.1	23700.2	28564.4	29992.9	right Orbital area, ventrolateral part, layer 5
10276	right Orbital area, ventrolateral part, layer 6a	ORBvl6a-R	10272	8	0.119156	11942.3	20032.5	18261.7	9911.36	2954.1	7074.74	7292.95	19117.8	13452.9	right Orbital area, ventrolateral part, layer 6a
10277	right Orbital area, ventrolateral part, layer 6b	ORBvl6b-R	10272	8	0.0049375	2835.44	4253.16	15594.9	1620.25	405.063	1012.66	810.127	7696.2	405.063	right Orbital area, ventrolateral part, layer 6b
10278	right Agranular insular area	AI-R	10005	6	3.94764	3416.22	4483.44	3223.19	5118.75	1497.35	2268.7	2970.64	5332.55	4692.42	right Agranular insular area
10279	right Agranular insular area, dorsal part	AId-R	10278	7	1.86269	2370.23	5162.43	2418.01	4535.92	1257.32	2252.66	2454.52	4582.09	2712.75	right Agranular insular area, dorsal part
10280	right Agranular insular area, dorsal part, layer 1	AId1-R	10279	8	0.230172	26.0675	69.5133	0	612.586	73.8579	82.547	13.0337	108.614	108.614	right Agranular insular area, dorsal part, layer 1
10281	right Agranular insular area, dorsal part, layer 2/3	AId2/3-R	10279	8	0.462531	1924.19	2159.85	616.175	2185.8	793.46	1048.58	1029.12	2499.29	1186.95	right Agranular insular area, dorsal part, layer 2/3
10282	right Agranular insular area, dorsal part, layer 5	AId5-R	10279	8	0.755656	3045.04	7098.47	3366.61	6664.41	1467.6	2428.35	3874.78	6450.02	3901.24	right Agranular insular area, dorsal part, layer 5
10283	right Agranular insular area, dorsal part, layer 6a	AId6a-R	10279	8	0.390562	3011.04	8060.17	4088.97	5428.07	2004.8	4672.75	2880.46	5978.56	3707.47	right Agranular insular area, dorsal part, layer 6a
10284	right Agranular insular area, dorsal part, layer 6b	AId6b-R	10279	8	0.0237656	1767.26	3744.9	3282.05	5932.94	2777.12	1346.48	1683.1	6101.25	3492.44	right Agranular insular area, dorsal part, layer 6b
10285	right Agranular insular area, posterior part	AIp-R	10278	7	1.21788	2355.74	2822.13	2431.28	3426.46	955.763	2112.7	1646.31	5442.27	4250.85	right Agranular insular area, posterior part
10286	right Agranular insular area, posterior part, layer 1	AIp1-R	10285	8	0.211859	33.0408	33.0408	0	141.603	37.7609	66.0816	1326.35	66.0816	37.7609	right Agranular insular area, posterior part, layer 1
10287	right Agranular insular area, posterior part, layer 2/3	AIp2/3-R	10285	8	0.401547	1190.4	1048.45	1397.1	3531.34	361.104	1720.85	1758.2	5984.36	3919.84	right Agranular insular area, posterior part, layer 2/3
10288	right Agranular insular area, posterior part, layer 5	AIp5-R	10285	8	0.376234	3588.19	3202.79	3678.56	4138.38	1825.99	2899.79	1653.22	7588.35	6987.67	right Agranular insular area, posterior part, layer 5
10289	right Agranular insular area, posterior part, layer 6a	AIp6a-R	10285	8	0.217828	4613.73	8098.13	4466.82	5242.67	1450.69	3342.08	1749.09	5990.96	4241.88	right Agranular insular area, posterior part, layer 6a
10290	right Agranular insular area, posterior part, layer 6b	AIp6b-R	10285	8	0.0104063	2786.79	3843.84	4132.13	2498.5	768.769	4708.71	1441.44	4900.9	4036.04	right Agranular insular area, posterior part, layer 6b
10291	right Agranular insular area, ventral part	AIv-R	10278	7	0.867078	7152.76	5358.23	6065.2	8747.77	2773.68	2522.26	5939.49	6790.62	9565.46	right Agranular insular area, ventral part
10292	right Agranular insular area, ventral part, layer 1	AIv1-R	10291	8	0.125094	607.544	2430.18	2182.36	3789.16	663.502	927.305	1191.11	1734.7	1534.85	right Agranular insular area, ventral part, layer 1
10293	right Agranular insular area, ventral part, layer 2/3	AIv2/3-R	10291	8	0.297187	8031.97	3839.33	5346.79	8328.08	2214.09	3297.58	4619.98	5952.47	8270.87	right Agranular insular area, ventral part, layer 2/3
10294	right Agranular insular area, ventral part, layer 5	AIv5-R	10291	8	0.359797	9113.48	6870.54	7865.55	10906.2	3799.37	2309.64	8766.06	8910.58	13268.6	right Agranular insular area, ventral part, layer 5
10295	right Agranular insular area, ventral part, layer 6a	AIv6a-R	10291	8	0.0834687	5475.1	8709.85	6721.08	8506.18	3522.28	3043.06	5594.91	8218.64	10351.2	right Agranular insular area, ventral part, layer 6a
10296	right Agranular insular area, ventral part, layer 6b	AIv6b-R	10291	8	0.00153125	1959.18	1306.12	3918.37	1306.12	1959.18	3918.37	4571.43	6530.61	3918.37	right Agranular insular area, ventral part, layer 6b
10297	right Retrosplenial area	RSP-R	10005	6	5.25716	6851.42	13952	7529.74	9573.62	4376.7	9027.88	4799.36	5180.56	9563.15	right Retrosplenial area
10298	right Retrosplenial area, lateral agranular part	RSPagl-R	10297	7	1.17731	8420.87	20133.1	9879.28	8307.9	5975.47	12218.5	10465.4	8165.21	13923.2	right Retrosplenial area, lateral agranular part
10299	right Retrosplenial area, lateral agranular part, layer 1	RSPagl1-R	10298	8	0.252922	264.904	6377.46	1589.42	984.494	185.828	3285.6	177.921	1257.31	5614.38	right Retrosplenial area, lateral agranular part, layer 1
10300	right Retrosplenial area, lateral agranular part, layer 2/3	RSPagl2/3-R	10298	8	0.335219	6807.5	19390.3	8322.92	7195.3	6025.92	9593.74	10813.8	9280.51	16962.1	right Retrosplenial area, lateral agranular part, layer 2/3
10301	right Retrosplenial area, lateral agranular part, layer 5	RSPagl5-R	10298	8	0.366016	11565.1	27968.8	13422.9	12313.7	8841.15	17829.8	15482.9	9092.51	14816.3	right Retrosplenial area, lateral agranular part, layer 5
10302	right Retrosplenial area, lateral agranular part, layer 6a	RSPagl6a-R	10298	8	0.205266	15175.5	24066.4	16144.9	11945.5	8038.36	17187.5	13543.4	13285.2	17645.4	right Retrosplenial area, lateral agranular part, layer 6a
10303	right Retrosplenial area, lateral agranular part, layer 6b	RSPagl6b-R	10298	8	0.0178906	12129.3	23084.7	11849.8	8999.13	4583.41	15874.2	11402.6	7210.48	13470.7	right Retrosplenial area, lateral agranular part, layer 6b
10325	right Retrosplenial area, dorsal part	RSPd-R	10297	7	1.89639	6502.35	17421.5	7210.01	8222.46	4888.76	10142.4	4643.56	5078.6	8907.45	right Retrosplenial area, dorsal part
10326	right Retrosplenial area, dorsal part, layer 1	RSPd1-R	10325	8	0.412266	317.756	5329.09	1678.53	254.69	295.926	3318.25	383.248	232.86	3514.72	right Retrosplenial area, dorsal part, layer 1
10327	right Retrosplenial area, dorsal part, layer 2/3	RSPd2/3-R	10325	8	0.486953	2226.09	15547.7	4641.1	5448.16	2946.9	6394.87	2587.52	3721.1	10495.9	right Retrosplenial area, dorsal part, layer 2/3
10329	right Retrosplenial area, dorsal part, layer 5	RSPd5-R	10325	8	0.601875	9967.19	23483.3	9071.65	14953.3	7619.52	13403.1	6464.8	6296.99	8338.94	right Retrosplenial area, dorsal part, layer 5
10330	right Retrosplenial area, dorsal part, layer 6a	RSPd6a-R	10325	8	0.379297	13061	23361.6	13456.5	9826.08	7985.83	17089.5	8969.23	10076.5	13617.3	right Retrosplenial area, dorsal part, layer 6a
10331	right Retrosplenial area, dorsal part, layer 6b	RSPd6b-R	10325	8	0.016	10187.5	17187.5	9812.5	6750	6187.5	12687.5	5937.5	6937.5	9250	right Retrosplenial area, dorsal part, layer 6b
10332	right Retrosplenial area, ventral part	RSPv-R	10297	7	2.18345	6308.36	7605.84	6540.56	11429.6	3069.91	6339.5	1879.59	3659.8	7781.71	right Retrosplenial area, ventral part
10333	right Retrosplenial area, ventral part, layer 1	RSPv1-R	10332	8	0.483656	3713.38	6194.48	2365.32	2214.38	2042.77	3738.19	585.126	655.424	3641.02	right Retrosplenial area, ventral part, layer 1
10335	right Retrosplenial area, ventral part, layer 2/3	RSPv2/3-R	10332	8	0.509094	3869.62	6189.43	5499.97	10695.5	3076.05	4942.12	1082.32	2435.7	7676.39	right Retrosplenial area, ventral part, layer 2/3
10336	right Retrosplenial area, ventral part, layer 5	RSPv5-R	10332	8	0.836906	8889.88	8717.82	8468.09	17920.8	3708.9	8214.78	2407.68	4303.95	10109.9	right Retrosplenial area, ventral part, layer 5
10337	right Retrosplenial area, ventral part, layer 6a	RSPv6a-R	10332	8	0.329781	7198.71	9378.94	9145.46	9912.63	3023.22	7817.3	3699.42	8217.57	8438.93	right Retrosplenial area, ventral part, layer 6a
10338	right Retrosplenial area, ventral part, layer 6b	RSPv6b-R	10332	8	0.0240156	8078.07	2956.41	9743.66	7203.64	1998.7	2706.57	1457.38	5080.03	3247.89	right Retrosplenial area, ventral part, layer 6b
10339	right Posterior parietal association areas	PTLp-R	10005	6	1.22687	3000.31	9482.63	6832.81	10226.8	3368.72	10143.7	5598.78	5551.5	19611.6	right Posterior parietal association areas
10346	right Anterior area	VISa-R	10339	7	0.718922	2748.56	12557.7	7943.84	8071.81	2563.56	12691.2	7982.79	4099.19	18092.4	right Anterior area
10347	right Anterior area, layer 1	VISa1-R	10346	8	0.119938	8.33768	8.33768	133.403	416.884	41.6884	0	50.0261	8.33768	41.6884	right Anterior area, layer 1
10348	right Anterior area, layer 2/3	VISa2/3-R	10346	8	0.212922	1253.98	10050.6	8744.99	8444.41	3174.87	6894.55	7157.55	2705.22	17302.1	right Anterior area, layer 2/3
10349	right Anterior area, layer 4	VISa4-R	10346	8	0.077625	1842.19	17597.4	13616.7	18499.2	4830.92	17558.8	18215.8	3220.61	30467	right Anterior area, layer 4
10350	right Anterior area, layer 5	VISa5-R	10346	8	0.177437	4159.21	14754.5	8763.65	5494.89	2417.75	17065.2	6458.61	3415.29	20891.9	right Anterior area, layer 5
10351	right Anterior area, layer 6a	VISa6a-R	10346	8	0.111344	6457.48	21456.1	9035.08	12232.4	2730.28	24895.9	12600.6	11567.8	26108.3	right Anterior area, layer 6a
10352	right Anterior area, layer 6b	VISa6b-R	10346	8	0.0196563	5494.44	26149.4	10938	9259.14	2747.22	25081.1	12515.1	11497.6	17246.4	right Anterior area, layer 6b
10353	right Rostrolateral visual area	VISrl-R	10339	7	0.507953	3356.61	5130.39	5260.33	13276.8	4508.29	6538	2224.61	7607	21761.9	right Rostrolateral visual area
10354	right Rostrolateral area, layer 1	VISrl1-R	10353	8	0.084875	11.782	11.782	94.2563	94.2563	0	11.782	58.9102	35.3461	35.3461	right Rostrolateral area, layer 1
10355	right Rostrolateral area, layer 2/3	VISrl2/3-R	10353	8	0.137844	2423.03	4896.85	2234.41	9735.66	1646.79	2959.87	2089.32	5361.14	11607.3	right Rostrolateral area, layer 2/3
10356	right Rostrolateral area, layer 4	VISrl4-R	10353	8	0.0730625	4338.75	8732.25	6583.4	24075.3	5666.38	8540.63	2518.39	11757.1	37734.8	right Rostrolateral area, layer 4
10357	right Rostrolateral area, layer 5	VISrl5-R	10353	8	0.122328	2664.96	4496.1	8330.05	15499.3	6654.23	7349.09	1152.64	8174.73	32470	right Rostrolateral area, layer 5
10358	right Rostrolateral area, layer 6a	VISrl6a-R	10353	8	0.0756875	7980.18	8469.03	9790.26	19778.7	9486.37	15933.9	5628.41	14374.9	31524.4	right Rostrolateral area, layer 6a
10359	right Rostrolateral area, layer 6b	VISrl6b-R	10353	8	0.0141563	8688.74	7134.66	8123.62	17094.9	8264.9	12927.2	6075.06	12362	23735.1	right Rostrolateral area, layer 6b
10360	right Temporal association areas	TEa-R	10005	6	1.55102	5938.69	6360.35	3477.72	7791.02	3689.2	6574.4	2328.8	7456.4	11836.8	right Temporal association areas
10361	right Temporal association areas, layer 1	TEa1-R	10360	7	0.263969	159.11	68.1899	45.4599	143.956	22.73	439.446	15.1533	723.57	26.5183	right Temporal association areas, layer 1
10362	right Temporal association areas, layer 2/3	TEa2/3-R	10360	7	0.34825	4034.46	3040.92	1263.46	2259.87	964.824	5243.36	867.193	7348.17	3813.35	right Temporal association areas, layer 2/3
10363	right Temporal association areas, layer 4	TEa4-R	10360	7	0.155938	6181.96	9426.85	4379.96	9574.35	4360.72	8330.26	2988.38	11113.4	18103.4	right Temporal association areas, layer 4
10364	right Temporal association areas, layer 5	TEa5-R	10360	7	0.475906	7060.21	9669.97	4597.54	12607.5	4370.61	9033.29	2979.58	8886.2	20130	right Temporal association areas, layer 5
10365	right Temporal association areas, layer 6a	TEa6a-R	10360	7	0.263484	11518.7	8930.32	6687.3	12793.9	8368.62	9158.04	4607.48	9488.23	15112.9	right Temporal association areas, layer 6a
10366	right Temporal association areas, layer 6b	TEa6b-R	10360	7	0.0434688	9317.04	8350.83	7108.55	9086.99	9547.09	5613.23	4785.05	8120.78	14700.2	right Temporal association areas, layer 6b
10367	right Perirhinal area	PERI-R	10005	6	0.395	4382.28	4822.78	4420.25	8577.22	1929.11	5331.65	146.835	5118.99	7336.71	right Perirhinal area
10368	right Perirhinal area, layer 1	PERI1-R	10367	7	0.110937	3776.9	2082.25	739.155	4903.66	712.113	7472.68	0	3181.97	4200.56	right Perirhinal area, layer 1
10369	right Perirhinal area, layer 2/3	PERI2/3-R	10367	7	0.166547	5193.73	7067.08	5541.98	11906.6	2755.98	4797.45	60.0432	7079.09	11180	right Perirhinal area, layer 2/3
10370	right Perirhinal area, layer 5	PERI5-R	10367	7	0.084	3702.38	3750	6404.76	6785.71	1654.76	4238.1	285.714	3916.67	5761.9	right Perirhinal area, layer 5
10371	right Perirhinal area, layer 6a	PERI6a-R	10367	7	0.027	4407.41	5296.3	5777.78	8888.89	2703.7	2444.44	740.741	5481.48	3148.15	right Perirhinal area, layer 6a
10372	right Perirhinal area, layer 6b	PERI6b-R	10367	7	0.00651562	2609.11	5985.61	7213.43	7827.34	1841.73	8594.72	613.909	1995.2	153.477	right Perirhinal area, layer 6b
10373	right Ectorhinal area	ECT-R	10005	6	0.856156	6877.25	4305.29	3167.65	6463.77	1885.17	4979.23	631.894	5606.45	6213.82	right Ectorhinal area
10374	right Ectorhinal area/Layer 1	ECT1-R	10373	7	0.128469	3152.52	108.976	23.352	1408.9	116.76	3510.58	0	1175.38	202.384	right Ectorhinal area/Layer 1
10375	right Ectorhinal area/Layer 2/3	ECT2/3-R	10373	7	0.239047	8107.2	2924.11	1334.47	7546.64	911.955	6354.4	610.759	6438.07	4229.3	right Ectorhinal area/Layer 2/3
10376	right Ectorhinal area/Layer 5	ECT5-R	10373	7	0.264375	6725.3	5681.32	4788.65	8469.03	2076.6	5072.34	960.757	5938.53	10417	right Ectorhinal area/Layer 5
10377	right Ectorhinal area/Layer 6a	ECT6a-R	10373	7	0.194766	8543.6	6623.35	4754.43	6094.5	3717.29	4076.69	600.722	7034.1	7111.11	right Ectorhinal area/Layer 6a
10378	right Ectorhinal area/Layer 6b	ECT6b-R	10373	7	0.0295	3491.53	6135.59	6711.86	4169.49	3661.02	5355.93	813.559	5762.71	4881.36	right Ectorhinal area/Layer 6b
10379	right Olfactory areas	OLF-R	10004	5	23.3463	4000.33	6024.46	2822.46	5206.18	3106.7	7456.6	3486.59	4059.78	4133.71	right Olfactory areas
10380	right Main olfactory bulb	MOB-R	10379	6	8.23128	505.511	4840.07	272.133	2971.83	4088.43	13271	1782.1	555.928	52.4827	right Main olfactory bulb
10386	right Accessory olfactory bulb	AOB-R	10379	6	0.325906	362.067	10938.7	30.6837	770.16	153.418	9904.69	398.888	984.946	33.752	right Accessory olfactory bulb
10387	right Accessory olfactory bulb, glomerular layer	AOBgl-R	10386	7	0.0771562	609.154	8891.05	38.8821	1684.89	12.9607	2929.12	246.254	1646.01	129.607	right Accessory olfactory bulb, glomerular layer
10388	right Accessory olfactory bulb, granular layer	AOBgr-R	10386	7	0.11025	562.358	8997.73	54.4218	752.834	235.828	20408.2	916.1	9.07029	0	right Accessory olfactory bulb, granular layer
10389	right Accessory olfactory bulb, mitral layer	AOBmi-R	10386	7	0.1385	64.9819	13624.5	7.22022	274.368	166.065	5429.6	72.2022	1393.5	7.22022	right Accessory olfactory bulb, mitral layer
10390	right Anterior olfactory nucleus	AON-R	10379	6	2.43503	8727.2	10300.9	6887.8	10495.1	4124.79	6071.38	10322.2	10428.2	5817.58	right Anterior olfactory nucleus
10398	right Taenia tecta	TT-R	10379	6	0.724766	12678.6	9754.88	2824.36	7177.49	4887.1	4809.83	5541.1	6693.2	7116.78	right Taenia tecta
10399	right Taenia tecta, dorsal part	TTd-R	10398	7	0.364328	17887.7	14484.2	4545.35	11832.7	7394.43	7103.49	7877.51	9930.61	10861.1	right Taenia tecta, dorsal part
10405	right Taenia tecta, ventral part	TTv-R	10398	7	0.360438	7413.21	4974.51	1084.79	2472	2352.7	2491.42	3179.47	3420.84	3332.06	right Taenia tecta, ventral part
10410	right Dorsal peduncular area	DP-R	10379	6	0.251672	12877.9	12909.7	4307.2	11618.3	6285.96	7787.92	6981.31	10092.5	10255.4	right Dorsal peduncular area
10416	right Piriform area	PIR-R	10379	6	5.78314	6689.79	6093.4	4806.04	6867.72	2898.94	3742.6	3974.48	7306.41	8684.73	right Piriform area
10421	right Nucleus of the lateral olfactory tract	NLOT-R	10379	6	0.159328	4324.41	9037.95	7738.75	4500.15	414.239	2127.68	5083.85	7010.69	7079.73	right Nucleus of the lateral olfactory tract
10423	right Nucleus of the lateral olfactory tract, molecular layer	NLOT1-R	10421	7	0.0557031	556.522	1507.99	1059.19	538.569	412.903	1525.95	1884.99	520.617	3357.08	right Nucleus of the lateral olfactory tract, molecular layer
10424	right Nucleus of the lateral olfactory tract, pyramidal layer	NLOT2-R	10421	7	0.0746719	6816.49	13472.3	12896.4	6521.87	455.325	3093.53	8209.25	11704.5	9695.75	right Nucleus of the lateral olfactory tract, pyramidal layer
10425	right Nucleus of the lateral olfactory tract, layer 3	NLOT3-R	10421	7	0.0289531	5146.25	12088.5	7287.64	6907.72	310.847	794.387	3177.55	7391.26	7494.87	right Nucleus of the lateral olfactory tract, layer 3
10426	right Cortical amygdalar area	COA-R	10379	6	1.63273	3638.68	4536.56	3099.71	5218.24	1553.22	2822.26	1612.02	2694.87	5959.33	right Cortical amygdalar area
10427	right Cortical amygdalar area, anterior part	COAa-R	10426	7	0.384109	5120.94	5365.66	6060.77	2770.04	1155.92	3053.82	3613.55	5576.54	9317.66	right Cortical amygdalar area, anterior part
10431	right Cortical amygdalar area, posterior part	COAp-R	10426	7	1.24863	3182.7	4281.51	2188.81	5971.37	1675.44	2751.03	996.296	1808.39	4926.22	right Cortical amygdalar area, posterior part
10432	right Cortical amygdalar area, posterior part, lateral zone	COApl-R	10431	8	0.601016	3304.41	2925.05	2197.95	5800.18	1758.69	2387.63	698.817	1575.67	3394.25	right Cortical amygdalar area, posterior part, lateral zone
10438	right Cortical amygdalar area, posterior part, medial zone	COApm-R	10431	8	0.647609	3069.75	5540.38	2180.33	6130.24	1598.19	3088.28	1272.37	2024.37	6347.96	right Cortical amygdalar area, posterior part, medial zone
10444	right Piriform-amygdalar area	PAA-R	10379	6	0.595672	2432.55	1803.01	1997.74	1737.53	152.769	1786.22	1136.53	1203.68	4364.82	right Piriform-amygdalar area
10449	right Postpiriform transition area	TR-R	10379	6	0.699109	1479.02	4395.59	2999.53	4126.68	875.4	3427.22	566.435	3477.28	2624.77	right Postpiriform transition area
10454	right Hippocampal formation	HPF-R	10004	5	21.327	3831.85	4825.89	3589.76	4554.17	2269.19	3909.78	1496.32	3979.27	5108.26	right Hippocampal formation
10455	right Hippocampal region	HIP-R	10454	6	11.8685	2743.14	2992.37	2785.1	3057.08	1351.9	2817.29	1707.88	3025.07	4483.3	right Hippocampal region
10456	right Ammon's horn	CA-R	10455	7	8.47478	2934	2715.23	2726.32	3201.5	1416.56	2661.9	1626.83	3166.57	4814.05	right Ammon's horn
10457	right Field CA1	CA1-R	10456	8	5.10508	2918.27	2853.83	2997.21	3844.21	1635.63	3187.61	1511.24	2761.96	5160.94	right Field CA1
10462	right Field CA2	CA2-R	10456	8	0.237437	1436.17	1271.91	2767.04	1773.1	922.348	1415.11	918.136	2307.98	3032.38	right Field CA2
10467	right Field CA3	CA3-R	10456	8	3.13227	3073.17	2598.76	2281.73	2262.26	1096.97	1899.58	1868.93	3891.11	4383.73	right Field CA3
10473	right Dentate gyrus	DG-R	10455	7	3.29895	2289.51	3740.58	3004.29	2737.23	1204.93	3285.28	1963.35	2739.35	3704.81	right Dentate gyrus
10474	right Dentate gyrus, molecular layer	DG-mo-R	10473	8	2.15652	1016.45	3180.13	2199.38	1441.68	732.663	2783.66	981.212	1586.82	1844.18	right Dentate gyrus, molecular layer
10475	right Dentate gyrus, polymorph layer	DG-po-R	10473	8	0.341859	5946.89	5013.76	4042.6	5815.26	1921.84	4147.9	2887.15	4750.49	9460.03	right Dentate gyrus, polymorph layer
10476	right Dentate gyrus, granule cell layer	DG-sg-R	10473	8	0.800578	4157	4706.6	4729.08	4912.7	2170.93	4268.17	4214.45	4985.15	6259.23	right Dentate gyrus, granule cell layer
10490	right Fasciola cinerea	FC-R	10455	7	0.031125	2281.12	2763.05	1220.88	2698.8	1188.76	642.57	160.643	128.514	5590.36	right Fasciola cinerea
10491	right Induseum griseum	IG-R	10455	7	0.0636406	1068.5	1225.63	15.7132	581.39	439.971	314.265	15.7132	408.544	251.412	right Induseum griseum
10492	right Retrohippocampal region	RHP-R	10454	6	9.24761	5277.8	7183.8	4633.41	6471.62	3424.89	5242.44	1223.56	5210.75	5960.46	right Retrohippocampal region
10493	right Entorhinal area	ENT-R	10492	7	5.70525	6138.21	7577.58	5451.82	6409.36	3911.49	5432.36	954.559	6159.41	6305.6	right Entorhinal area
10494	right Entorhinal area, lateral part	ENTl-R	10493	8	3.19006	6803.63	7747.5	5797.69	6198.62	3699.3	5667.6	1033.52	6795.48	6957.54	right Entorhinal area, lateral part
10495	right Entorhinal area, lateral part, layer 1	ENTl1-R	10494	9	0.490844	3053.93	552.111	38.7089	142.612	1010.5	5182.91	658.051	2469.22	505.252	right Entorhinal area, lateral part, layer 1
10496	right Entorhinal area, lateral part, layer 2	ENTl2-R	10494	9	0.801297	9067.8	11337.9	4679.91	5780.63	4653.71	5698.26	994.638	10033.7	8433.83	right Entorhinal area, lateral part, layer 2
10500	right Entorhinal area, lateral part, layer 3	ENTl3-R	10494	9	0.657828	7178.17	10612.2	11290.2	8274.2	3560.2	5223.25	1006.34	8483.98	11582.1	right Entorhinal area, lateral part, layer 3
10503	right Entorhinal area, lateral part, layer 5	ENTl5-R	10494	9	0.714703	5938.13	7365.3	5693.27	6022.08	4085.61	5733.85	992.02	6327.1	7305.13	right Entorhinal area, lateral part, layer 5
10505	right Entorhinal area, lateral part, layer 6a	ENTl6a-R	10494	9	0.525391	7561.99	5927.02	6147.81	10135.3	4404.34	6539.9	1534.1	4421.47	4470.96	right Entorhinal area, lateral part, layer 6a
10507	right Entorhinal area, medial part, dorsal zone	ENTm-R	10493	8	2.51519	5294.24	7362.08	5013.15	6676.64	4180.6	5134.01	854.409	5352.68	5478.72	right Entorhinal area, medial part, dorsal zone
10508	right Entorhinal area, medial part, dorsal zone, layer 1	ENTm1-R	10507	9	0.622875	942.404	5668.87	1332.53	577.965	2836.85	2647.4	61.0074	3978.33	1531.61	right Entorhinal area, medial part, dorsal zone, layer 1
10509	right Entorhinal area, medial part, dorsal zone, layer 2	ENTm2-R	10507	9	0.629781	6265.67	7137.4	5595.59	5973.5	4685.75	3580.61	593.857	4974.74	7397.81	right Entorhinal area, medial part, dorsal zone, layer 2
10512	right Entorhinal area, medial part, dorsal zone, layer 3	ENTm3-R	10507	9	0.491859	5414.15	8595.95	6322.95	8325.55	3734.81	5814.67	790.876	5375.52	8577.65	right Entorhinal area, medial part, dorsal zone, layer 3
10514	right Entorhinal area, medial part, dorsal zone, layer 5	ENTm5-R	10507	9	0.456719	6218.27	8974.89	7374.34	9185.08	4847.62	7652.41	1031.27	7135.68	4760.04	right Entorhinal area, medial part, dorsal zone, layer 5
10516	right Entorhinal area, medial part, dorsal zone, layer 6	ENTm6-R	10507	9	0.313953	10447.4	6892.75	5660.08	13954.3	5561.34	8453.49	2793.41	6207.93	5650.53	right Entorhinal area, medial part, dorsal zone, layer 6
10523	right Parasubiculum	PAR-R	10492	7	0.466047	1652.19	9443.26	2265.87	2201.5	2319.51	3873	675.898	2637.07	2437.52	right Parasubiculum
10527	right Postsubiculum	POST-R	10492	7	0.540219	1429.05	7111.93	3470.82	10988.1	3045.06	7422.92	3150.58	3596.69	4631.46	right Postsubiculum
10531	right Presubiculum	PRE-R	10492	7	0.462062	2763.7	4759.1	1943.46	3681.32	1320.17	3109.97	1772.49	2449.89	4832.68	right Presubiculum
10535	right Subiculum	SUB-R	10492	7	1.05202	6554.09	4631.11	3896.33	7687.15	3151.09	4038.91	1295.61	4880.16	6809.78	right Subiculum
10544	right Prosubiculum	ProS-R	10492	7	0.649891	4274.57	4262.26	1957.25	6162.58	2224.99	3666.77	1511.02	3503.67	5191.64	right Prosubiculum
10553	right Hippocampo-amygdalar transition area	HATA-R	10492	7	0.210719	5087.35	14298.7	7360.52	8115.08	3165.36	5713.78	825.745	4774.14	11024.2	right Hippocampo-amygdalar transition area
10554	right Area prostriata	APr-R	10492	7	0.161406	1381.61	13035.4	6152.18	5049.37	3667.76	14863.1	3184.51	2013.55	2558.76	right Area prostriata
10555	right Cortical subplate	CTXsp-R	10003	4	4.45275	4535.62	6593.68	4608.16	4584.13	2472.85	3815.84	2445.23	5234.52	5981.92	right Cortical subplate
10557	right Claustrum	CLA-R	10555	5	0.275281	8213.42	13121.1	8838.23	10923.4	4315.59	3995.91	7744.81	8504.03	12020.4	right Claustrum
10558	right Endopiriform nucleus	EP-R	10555	5	1.39473	5602.5	7793.6	5755.93	5819.75	2747.48	4413.74	3534.01	5530.8	7308.2	right Endopiriform nucleus
10559	right Endopiriform nucleus, dorsal part	EPd-R	10558	6	0.908266	6388	8590	6695.18	6905.47	3762.12	4085.81	4952.3	6015.86	8521.74	right Endopiriform nucleus, dorsal part
10560	right Endopiriform nucleus, ventral part	EPv-R	10558	6	0.486469	4135.93	6306.67	4002.31	3792.64	853.087	5026.02	885.977	4625.17	5042.46	right Endopiriform nucleus, ventral part
10561	right Lateral amygdalar nucleus	LA-R	10555	5	0.420141	2725.28	1825.58	2722.9	2513.44	3479.79	3229.87	1154.38	3256.05	4296.18	right Lateral amygdalar nucleus
10562	right Basolateral amygdalar nucleus	BLA-R	10555	5	0.94975	3526.19	4093.71	3504.08	2788.1	1966.83	3590.42	866.544	4145.3	4430.64	right Basolateral amygdalar nucleus
10563	right Basolateral amygdalar nucleus, anterior part	BLAa-R	10562	6	0.385062	5290.05	5256.29	4082.45	3531.89	3087.81	4178.54	1155.66	5843.21	6580.75	right Basolateral amygdalar nucleus, anterior part
10564	right Basolateral amygdalar nucleus, posterior part	BLAp-R	10562	6	0.355422	2304.3	3108.98	3291.86	2225.52	987.559	1766.91	703.389	2788.24	2686.95	right Basolateral amygdalar nucleus, posterior part
10565	right Basolateral amygdalar nucleus, ventral part	BLAv-R	10562	6	0.209266	2355.86	3626.97	2800.27	2374.97	1567.39	5605.32	611.663	3325.92	3435.82	right Basolateral amygdalar nucleus, ventral part
10566	right Basomedial amygdalar nucleus	BMA-R	10555	5	0.743	4917.9	7135.94	4672.95	4037.69	2197.85	4170.93	1721.4	6566.62	5331.09	right Basomedial amygdalar nucleus
10567	right Basomedial amygdalar nucleus, anterior part	BMAa-R	10566	6	0.384156	5010.98	8085.25	5661.76	4883.43	2530.22	5523.79	2176.2	7707.8	6385.42	right Basomedial amygdalar nucleus, anterior part
10568	right Basomedial amygdalar nucleus, posterior part	BMAp-R	10566	6	0.358844	4818.25	6119.66	3614.39	3132.28	1842.03	2722.63	1234.52	5344.94	4202.39	right Basomedial amygdalar nucleus, posterior part
10569	right Posterior amygdalar nucleus	PA-R	10555	5	0.482844	2416.93	7836.9	2657.17	3510.45	1335.84	2495.63	1901.24	4618.47	4989.19	right Posterior amygdalar nucleus
10570	right Cerebral nuclei	CNU-R	10002	3	27.1868	2927.26	4843.52	3794.89	3278.09	2465.13	3549.22	3016.31	3749.87	5650.05	right Cerebral nuclei
10571	right Striatum	STR-R	10570	4	22.4904	3128.09	4972.87	4220.24	3666.14	2848.68	3920.74	3321.73	4033.81	6263.6	right Striatum
10572	right Striatum dorsal region	STRd-R	10571	5	13.0102	2418.8	3761.59	4021.46	3099.72	2970.75	4197.79	2880.44	3338.31	5914.52	right Striatum dorsal region
10573	right Caudoputamen	CP-R	10572	6	13.0102	2418.8	3761.59	4021.46	3099.72	2970.75	4197.79	2880.44	3338.31	5914.52	right Caudoputamen
10574	right Striatum ventral region	STRv-R	10571	5	4.32431	1871.74	4607.9	3832.75	3130.67	1880.99	1473.53	2678.81	3483.56	4993.39	right Striatum ventral region
10575	right Nucleus accumbens	ACB-R	10574	6	2.19873	1976.59	5019.25	5142.5	3273.25	2152.6	1776.48	2476.42	4604.92	7659.86	right Nucleus accumbens
10576	right Fundus of striatum	FS-R	10574	6	0.215703	1446.43	6865.92	1585.51	1743.14	565.592	1070.92	2257.73	3551.18	1817.31	right Fundus of striatum
10577	right Olfactory tubercle	OT-R	10574	6	1.90987	1799.07	3879.31	2578.7	3123.24	1716.87	1170.23	2959.36	2184.96	2282.35	right Olfactory tubercle
10585	right Lateral septal complex	LSX-R	10571	5	1.78611	9739.05	9895.25	7131.7	8984.89	5364.73	8944.02	8559.95	9215.56	13578.7	right Lateral septal complex
10586	right Lateral septal nucleus	LS-R	10585	6	1.527	10477.4	10721	7879.5	9665.36	5971.19	9823.84	9495.09	9861.82	14700.7	right Lateral septal nucleus
10587	right Lateral septal nucleus, caudal (caudodorsal) part	LSc-R	10586	7	0.281172	4491.91	4584.38	1796.05	3606.34	2240.62	1767.6	3268.46	5708.25	9396.39	right Lateral septal nucleus, caudal (caudodorsal) part
10588	right Lateral septal nucleus, rostral (rostroventral) part	LSr-R	10586	7	0.94175	10806.5	11186.6	7270.51	10062.1	6118.4	9426.07	8735.86	9509.95	14902	right Lateral septal nucleus, rostral (rostroventral) part
10589	right Lateral septal nucleus, ventral part	LSv-R	10586	7	0.304078	14992.9	14953.4	15390.8	14039.2	8964.8	18505.1	17604	14792.3	18982	right Lateral septal nucleus, ventral part
10590	right Septofimbrial nucleus	SF-R	10585	6	0.240625	5415.06	5020.26	2825.97	5078.44	1637.4	3748.57	3208.31	5622.86	7019.22	right Septofimbrial nucleus
10591	right Septohippocampal nucleus	SH-R	10585	6	0.0184844	5031.28	5139.48	1406.59	3624.68	3786.98	3895.18	973.795	2596.79	6275.57	right Septohippocampal nucleus
10592	right Striatum-like amygdalar nuclei	sAMY-R	10571	5	2.02428	2899.79	8365.44	4001.42	3130	1802.62	2668.6	2896.83	5148	5062.54	right Striatum-like amygdalar nuclei
10593	right Anterior amygdalar area	AAA-R	10592	6	0.247453	3548.15	10579.8	2570.18	3354.17	553.64	1099.2	3826.99	3034.92	1834.69	right Anterior amygdalar area
10594	right Bed nucleus of the accessory olfactory tract	BA-R	10592	6	0.0124688	0	802.005	481.203	160.401	3368.42	320.802	1523.81	0	2406.02	right Bed nucleus of the accessory olfactory tract
10595	right Central amygdalar nucleus	CEA-R	10592	6	0.658687	2486.76	6596.45	2313.69	3236.74	2365.31	2927.03	1714.01	5085.87	3441.69	right Central amygdalar nucleus
10596	right Central amygdalar nucleus, capsular part	CEAc-R	10595	7	0.154875	4952.38	5669.09	1698.14	4590.8	3105.73	3447.94	1904.76	4500.4	4106.54	right Central amygdalar nucleus, capsular part
10597	right Central amygdalar nucleus, lateral part	CEAl-R	10595	7	0.129906	2994.47	5080.59	2301.66	5534.76	3718.07	6189.08	1924.46	4903.54	2840.51	right Central amygdalar nucleus, lateral part
10598	right Central amygdalar nucleus, medial part	CEAm-R	10595	7	0.373906	1289.09	7507.23	2572.84	1877.48	1588.63	1577.94	1561.89	5391.73	3375.18	right Central amygdalar nucleus, medial part
10599	right Intercalated amygdalar nucleus	IA-R	10592	6	0.0912188	5338.81	6555.67	4483.73	4231.59	1063.38	4538.54	997.602	5963.69	4801.64	right Intercalated amygdalar nucleus
10600	right Medial amygdalar nucleus	MEA-R	10592	6	1.01445	2826.15	9229.6	5446.28	2943.46	1789.14	2744.34	3625.6	5693.71	6958.43	right Medial amygdalar nucleus
10608	right Pallidum	PAL-R	10570	4	4.69641	1965.55	4224.08	1757.94	1419.81	628.353	1770.08	1553.74	2390.13	2711.86	right Pallidum
10609	right Pallidum, dorsal region	PALd-R	10608	5	0.994328	387.196	2640.98	502.852	514.921	97.5533	406.305	242.375	531.012	1443.19	right Pallidum, dorsal region
10610	right Globus pallidus, external segment	GPe-R	10609	6	0.782687	488.062	2694.56	489.34	633.714	111.155	475.285	281.083	586.441	1735.05	right Globus pallidus, external segment
10611	right Globus pallidus, internal segment	GPi-R	10609	6	0.211641	14.175	2442.82	552.824	75.5999	47.2499	151.2	99.2248	326.024	363.824	right Globus pallidus, internal segment
10612	right Pallidum, ventral region	PALv-R	10608	5	1.69628	1144.27	4424.97	1915.37	1263.35	702.124	1064.68	1700.78	2733.04	2743.65	right Pallidum, ventral region
10613	right Substantia innominata	SI-R	10612	6	1.51405	1094.42	4372.39	2015.13	1273.41	770.782	1114.23	1669.04	2891.59	2931.22	right Substantia innominata
10614	right Magnocellular nucleus	MA-R	10612	6	0.182234	1558.43	4861.87	1086.51	1179.8	131.699	653.005	1964.5	1415.76	1185.29	right Magnocellular nucleus
10615	right Pallidum, medial region	PALm-R	10608	5	0.766172	4856.61	3709.35	1353.48	2759.17	965.841	3266.89	1793.33	2712.19	2773.53	right Pallidum, medial region
10616	right Medial septal complex	MSC-R	10615	6	0.586016	5093.72	3863.38	1310.55	2462.39	952.193	3368.51	1704.73	2489.69	2830.98	right Medial septal complex
10617	right Medial septal nucleus	MS-R	10616	7	0.213906	8573.85	5983.93	1252.89	4660.92	1210.81	5974.58	2552.52	4319.65	5193.86	right Medial septal nucleus
10618	right Diagonal band nucleus	NDB-R	10616	7	0.372109	3093.18	2644.38	1343.69	1198.57	803.527	1870.42	1217.38	1437.75	1472.69	right Diagonal band nucleus
10619	right Triangular nucleus of septum	TRS-R	10615	6	0.180156	4085.34	3208.33	1493.15	3724.54	1010.23	2936.34	2081.53	3435.91	2586.64	right Triangular nucleus of septum
10620	right Pallidum, caudal region	PALc-R	10608	5	0.674063	3983.31	7733.7	4164.3	2121.46	1262.49	4900.14	3637.64	5064.81	5618.17	right Pallidum, caudal region
10621	right Bed nuclei of the stria terminalis	BST-R	10620	6	0.670266	3953.66	7729.77	4180.43	2121.55	1266.66	4898.06	3643.33	5077.09	5632.1	right Bed nuclei of the stria terminalis
10638	right Bed nucleus of the anterior commissure	BAC-R	10620	6	0.00379687	9218.11	8427.98	1316.87	2107	526.749	5267.49	2633.74	2897.12	3160.49	right Bed nucleus of the anterior commissure
10639	right Brain stem	BS-R	10001	2	60.0705	1768.19	3817.63	2426.87	2162.66	1317.07	1686.75	805.204	1825.32	2602.76	right Brain stem
10640	right Interbrain	IB-R	10639	3	17.7779	3463.8	5154.72	3953.9	2452.09	1868.78	2317.32	1659.81	3392.75	3927.86	right Interbrain
10641	right Thalamus	TH-R	10640	4	10.1566	2618.98	3885.65	4310.1	2464.01	1509.66	1756.49	1348.68	3469.37	3595.69	right Thalamus
10642	right Thalamus, sensory-motor cortex related	DORsm-R	10641	5	3.34014	1064.93	2356.49	3936.66	1402.93	575.125	887.987	1027.5	3060.65	3187.29	right Thalamus, sensory-motor cortex related
10643	right Ventral group of the dorsal thalamus	VENT-R	10642	6	2.42942	683.29	2014.88	4631.14	1299.49	454.841	673.823	996.122	2005	3248.92	right Ventral group of the dorsal thalamus
10644	right Ventral anterior-lateral complex of the thalamus	VAL-R	10643	7	0.40825	529.088	3610.53	4315.98	2334.35	511.941	747.091	928.353	1810.17	3911.82	right Ventral anterior-lateral complex of the thalamus
10645	right Ventral medial nucleus of the thalamus	VM-R	10643	7	0.463641	1522.73	3366.83	2053.31	1330.77	403.33	867.051	774.307	1494.69	3317.22	right Ventral medial nucleus of the thalamus
10646	right Ventral posterior complex of the thalamus	VP-R	10643	7	1.41741	386.622	1082.96	5915.03	997.597	494.565	614.503	1149.28	1964.86	3065.46	right Ventral posterior complex of the thalamus
10647	right Ventral posterolateral nucleus of the thalamus	VPL-R	10646	8	0.437969	230.61	915.59	3886.12	618.766	66.2148	84.4809	616.482	1223.83	1082.27	right Ventral posterolateral nucleus of the thalamus
10648	right Ventral posterolateral nucleus of the thalamus, parvicellular part	VPLpc-R	10646	8	0.0494375	182.048	2589.13	7726.93	768.647	566.372	728.192	2447.53	2487.99	3479.14	right Ventral posterolateral nucleus of the thalamus, parvicellular part
10649	right Ventral posteromedial nucleus of the thalamus	VPM-R	10646	8	0.822656	455.84	661.273	7216.87	1259.34	685.584	846.04	1401.56	2177.09	4072.17	right Ventral posteromedial nucleus of the thalamus
10650	right Ventral posteromedial nucleus of the thalamus, parvicellular part	VPMpc-R	10646	8	0.107344	586.9	4303.93	3381.66	642.795	745.269	950.218	791.849	3120.82	3251.24	right Ventral posteromedial nucleus of the thalamus, parvicellular part
10651	right Posterior triangular thalamic nucleus	PoT-R	10643	7	0.140125	1355.93	2319.36	1091.88	1234.61	57.0919	421.053	378.234	4667.26	2947.37	right Posterior triangular thalamic nucleus
10652	right Subparafascicular nucleus	SPF-R	10642	6	0.101938	7102.39	7406.5	5140.4	3325.57	1638.26	1520.54	2736.97	7720.42	8201.1	right Subparafascicular nucleus
10653	right Subparafascicular nucleus, magnocellular part	SPFm-R	10652	7	0.0348594	16494.8	15089.2	10987	6311.07	4532.5	2639.18	6970.87	12392.6	13109.8	right Subparafascicular nucleus, magnocellular part
10654	right Subparafascicular nucleus, parvicellular part	SPFp-R	10652	7	0.0670781	2221.29	3413.93	2102.03	1774.05	134.172	939.203	536.688	5292.34	5650.13	right Subparafascicular nucleus, parvicellular part
10655	right Subparafascicular area	SPA-R	10642	6	0.0672344	9221.47	8195.21	2766.44	7749.01	3956.31	1784.8	2126.89	4804.09	2796.19	right Subparafascicular area
10656	right Peripeduncular nucleus	PP-R	10642	6	0.030875	1619.43	4048.58	1230.77	2526.32	97.166	1522.27	777.328	6186.23	1716.6	right Peripeduncular nucleus
10657	right Geniculate group, dorsal thalamus	GENd-R	10642	6	0.710672	707.781	2174	1618.19	831.607	534.705	1416.97	796.429	5700.24	2358.33	right Geniculate group, dorsal thalamus
10658	right Medial geniculate complex	MG-R	10657	7	0.350016	665.685	2559.89	1048.52	1497.08	122.852	974.242	768.537	5751.17	2194.19	right Medial geniculate complex
10659	right Medial geniculate complex, dorsal part	MGd-R	10658	8	0.0861563	452.666	2495.47	789.264	1787.45	69.6409	1009.79	777.657	5443.6	394.632	right Medial geniculate complex, dorsal part
10660	right Medial geniculate complex, ventral part	MGv-R	10658	8	0.138594	598.873	2828.41	909.132	1529.65	144.307	1320.41	916.347	6335.06	1926.49	right Medial geniculate complex, ventral part
10661	right Medial geniculate complex, medial part	MGm-R	10658	8	0.125266	886.117	2307.1	1381.07	1261.32	135.712	566.796	598.728	5316.7	3728.08	right Medial geniculate complex, medial part
10662	right Dorsal part of the lateral geniculate complex	LGd-R	10657	7	0.360656	748.635	1799.5	2171.04	185.772	934.408	1846.63	823.499	5650.81	2517.63	right Dorsal part of the lateral geniculate complex
10663	right Dorsal part of the lateral geniculate complex, shell	LGd-sh-R	10662	8	0.1035	695.652	1806.76	1642.51	357.488	415.459	1140.1	946.86	5516.91	1545.89	right Dorsal part of the lateral geniculate complex, shell
10664	right Dorsal part of the lateral geniculate complex, core	LGd-co-R	10662	8	0.209156	884.506	2065.44	2457.49	114.747	1400.87	2323.62	698.043	5608.25	3456.75	right Dorsal part of the lateral geniculate complex, core
10665	right Dorsal part of the lateral geniculate complex, ipsilateral zone	LGd-ip-R	10662	8	0.048	270.833	625	2062.5	125	20.8333	1291.67	1104.17	6125	520.833	right Dorsal part of the lateral geniculate complex, ipsilateral zone
10666	right Thalamus, polymodal association cortex related	DORpm-R	10641	5	6.35642	3406	4624.61	4584.97	3033.31	2003.96	2225.15	1494.24	3705.7	3829.51	right Thalamus, polymodal association cortex related
10667	right Lateral group of the dorsal thalamus	LAT-R	10666	6	1.5408	1200.68	1948.34	6028.7	1195.49	666.538	896.938	796.99	3739.62	2715.48	right Lateral group of the dorsal thalamus
10668	right Lateral posterior nucleus of the thalamus	LP-R	10667	7	0.602391	1291.52	1487.41	5043.24	841.647	554.458	766.944	971.131	3784.92	1494.05	right Lateral posterior nucleus of the thalamus
10669	right Posterior complex of the thalamus	PO-R	10667	7	0.626047	972.771	2019.02	8866.75	1126.11	1009.51	1102.15	693.239	3324.03	4536.4	right Posterior complex of the thalamus
10670	right Posterior limiting nucleus of the thalamus	POL-R	10667	7	0.102906	2390.53	3692.68	1000.91	3158.21	97.1758	1010.63	670.513	5743.09	1311.87	right Posterior limiting nucleus of the thalamus
10671	right Suprageniculate nucleus	SGN-R	10667	7	0.090875	616.231	1936.73	429.161	2552.96	55.0206	759.285	880.33	6118.29	1595.6	right Suprageniculate nucleus
10672	right Ethmoid nucleus of the thalamus	Eth-R	10667	7	0.118578	1357.75	2411.91	4705.76	615.628	387.93	480.696	505.996	2142.05	1383.05	right Ethmoid nucleus of the thalamus
10674	right Anterior group of the dorsal thalamus	ATN-R	10666	6	1.07933	2281.05	4556.54	4185.94	2823.98	1103.46	1478.7	1269.31	4203.54	3889.46	right Anterior group of the dorsal thalamus
10675	right Anteroventral nucleus of thalamus	AV-R	10674	7	0.208156	2776.76	5712.06	2603.81	4852.12	1676.63	2469.3	2012.91	7407.9	7066.81	right Anteroventral nucleus of thalamus
10676	right Anteromedial nucleus	AM-R	10674	7	0.205437	5412.84	11721.3	5763.31	5846.06	2239.12	2662.61	2326.74	8177.67	9857.01	right Anteromedial nucleus
10677	right Anteromedial nucleus, dorsal part	AMd-R	10676	8	0.122453	4589.51	11302.3	5994.13	5773.64	2825.57	2033.43	1780.27	8484.88	8109.23	right Anteromedial nucleus, dorsal part
10678	right Anteromedial nucleus, ventral part	AMv-R	10676	8	0.0829844	6627.75	12339.7	5422.71	5952.93	1373.75	3591.04	3133.12	7724.35	12436.1	right Anteromedial nucleus, ventral part
10679	right Anterodorsal nucleus	AD-R	10674	7	0.0799062	375.44	1514.27	1138.83	813.453	725.851	550.645	162.691	2365.27	187.72	right Anterodorsal nucleus
10680	right Interanteromedial nucleus of the thalamus	IAM-R	10674	7	0.0215937	7409.55	9956.58	5696.09	6298.12	2963.82	6390.74	2315.48	4723.59	1435.6	right Interanteromedial nucleus of the thalamus
10681	right Interanterodorsal nucleus of the thalamus	IAD-R	10674	7	0.0565156	3839.65	10386.5	4742.05	7113.08	2954.94	4812.83	5361.35	5715.23	5308.27	right Interanterodorsal nucleus of the thalamus
10682	right Lateral dorsal nucleus of thalamus	LD-R	10674	7	0.507719	718.902	783.899	4549.76	460.885	183.172	159.537	210.747	1380.69	701.176	right Lateral dorsal nucleus of thalamus
10683	right Medial group of the dorsal thalamus	MED-R	10666	6	1.01	4504.95	6232.67	5244.55	4574.26	2976.24	3098.02	1736.63	3181.19	4668.32	right Medial group of the dorsal thalamus
10684	right Intermediodorsal nucleus of the thalamus	IMD-R	10683	7	0.0910625	11717.2	11596.4	3656.83	9444.06	6204.53	7379.55	2767.33	5929.99	5051.48	right Intermediodorsal nucleus of the thalamus
10685	right Mediodorsal nucleus of thalamus	MD-R	10683	7	0.689281	3969.35	5090.81	5694.34	5055.99	2984.27	2849.34	1723.53	3381.78	5211.23	right Mediodorsal nucleus of thalamus
10689	right Submedial nucleus of the thalamus	SMT-R	10683	7	0.153922	1007	6184.96	3443.31	662.674	636.687	1260.38	545.731	1195.41	1357.83	right Submedial nucleus of the thalamus
10690	right Perireunensis nucleus	PR-R	10683	7	0.0757344	7816.79	10272.7	6720.86	2284.3	3776.36	3948.01	3036.93	2086.24	5994.64	right Perireunensis nucleus
10691	right Midline group of the dorsal thalamus	MTN-R	10666	6	0.601781	12720.6	13769.1	5879.21	8395.08	7245.16	8119.23	5344.13	7363.14	8677.57	right Midline group of the dorsal thalamus
10692	right Paraventricular nucleus of the thalamus	PVT-R	10691	7	0.227078	19869.8	17712	7288.24	15629	13960	12031.1	9340.4	12555.2	9855.64	right Paraventricular nucleus of the thalamus
10693	right Parataenial nucleus	PT-R	10691	7	0.114766	9933.29	11859	7432.54	7197.28	4156.3	9262.36	5811.84	5663.72	7266.98	right Parataenial nucleus
10694	right Nucleus of reuniens	RE-R	10691	7	0.214156	7181.67	11356.2	4113.82	2722.31	2577.56	3997.08	1573.62	3348.02	7970.82	right Nucleus of reuniens
10695	right Xiphoid thalamic nucleus	Xi-R	10691	7	0.0457813	10157	10288.1	3254.61	2053.24	3516.72	5133.11	1987.71	4652.56	9676.45	right Xiphoid thalamic nucleus
10696	right Intralaminar nuclei of the dorsal thalamus	ILM-R	10666	6	0.805875	4712.89	5897.94	5750.27	4361.72	2036.3	2403.6	1941.99	3696.6	3815.73	right Intralaminar nuclei of the dorsal thalamus
10697	right Rhomboid nucleus	RH-R	10696	7	0.0465469	12675.4	14028.9	5456.86	4124.87	3329.98	4661.97	3394.43	5134.61	2728.43	right Rhomboid nucleus
10698	right Central medial nucleus of the thalamus	CM-R	10696	7	0.127234	9242.79	9950.14	5438.78	6177.58	4880.76	5745.3	3568.22	5682.43	3976.91	right Central medial nucleus of the thalamus
10699	right Paracentral nucleus	PCN-R	10696	7	0.119375	2571.73	6274.35	5788.48	4741.36	2119.37	3442.93	2245.03	3518.32	7514.14	right Paracentral nucleus
10700	right Central lateral nucleus of the thalamus	CL-R	10696	7	0.179891	3163.03	3329.8	8227.22	4686.18	1756.62	1462	1862.24	2818.38	5425.52	right Central lateral nucleus of the thalamus
10701	right Parafascicular nucleus	PF-R	10696	7	0.245109	3765.67	4141.01	5303.75	2961.94	1109.71	844.521	1154.59	1958.31	1958.31	right Parafascicular nucleus
10702	right Posterior intralaminar thalamic nucleus	PIL-R	10696	7	0.0877187	2656.22	5369.43	2473.82	4582.83	273.602	1231.21	763.805	6954.04	1014.61	right Posterior intralaminar thalamic nucleus
10703	right Reticular nucleus of the thalamus	RT-R	10666	6	0.72375	175.475	732.297	877.375	599.655	23.4888	248.705	131.261	699.136	538.86	right Reticular nucleus of the thalamus
10704	right Geniculate group, ventral thalamus	GENv-R	10666	6	0.262094	2831.05	2716.59	1877.19	537.975	2884.46	2136.64	648.623	6314.53	6902.11	right Geniculate group, ventral thalamus
10705	right Intergeniculate leaflet of the lateral geniculate complex	IGL-R	10704	7	0.0345469	3213.03	2344.64	1215.74	607.87	5210.31	3791.95	694.708	6628.67	9494.35	right Intergeniculate leaflet of the lateral geniculate complex
10706	right Intermediate geniculate nucleus	IntG-R	10704	7	0.0114531	4365.62	2095.5	873.124	261.937	873.124	2095.5	1047.75	4627.56	4714.87	right Intermediate geniculate nucleus
10707	right Ventral part of the lateral geniculate complex	LGv-R	10704	7	0.202453	2850.04	2677.16	2035.04	563.093	2785.83	1941.19	617.427	6529.91	6959.64	right Ventral part of the lateral geniculate complex
10710	right Subgeniculate nucleus	SubG-R	10704	7	0.0136406	293.242	4765.18	2052.69	219.931	146.621	879.725	659.794	3738.83	1319.59	right Subgeniculate nucleus
10711	right Epithalamus	EPI-R	10666	6	0.332797	1400.25	2704.35	2226.58	1890.04	2223.58	1424.29	300.484	1418.28	2250.62	right Epithalamus
10712	right Medial habenula	MH-R	10711	7	0.159953	843.997	1781.77	1769.27	1081.57	2000.59	837.745	156.296	925.271	1531.7	right Medial habenula
10713	right Lateral habenula	LH-R	10711	7	0.172844	1915.02	3558.13	2649.79	2638.22	2429.94	1967.09	433.918	1874.53	2915.93	right Lateral habenula
10715	right Hypothalamus	HY-R	10640	4	7.62128	4589.65	6845.96	3479.21	2436.2	2347.37	3064.71	2074.45	3290.65	4370.52	right Hypothalamus
10716	right Periventricular zone	PVZ-R	10715	5	0.395937	8185.64	12726.8	8615	6892.5	7066.77	5099.29	2634.25	5884.77	9089.82	right Periventricular zone
10717	right Supraoptic nucleus	SO-R	10716	6	0.0235938	84.7682	5933.77	3856.95	4492.72	890.066	1737.75	2373.51	5637.09	8476.82	right Supraoptic nucleus
10718	right Accessory supraoptic group	ASO-R	10716	6	0.00301563	3647.67	3647.67	5968.91	331.606	2984.46	1989.64	1326.42	5305.7	12932.6	right Accessory supraoptic group
10720	right Paraventricular hypothalamic nucleus	PVH-R	10716	6	0.0958906	18187.4	17290.5	14662.5	13265.1	13254.7	10021.8	3118.14	9187.55	22880.2	right Paraventricular hypothalamic nucleus
10731	right Periventricular hypothalamic nucleus, anterior part	PVa-R	10716	6	0.02525	13663.4	11366.3	12158.4	6336.63	5029.7	8118.81	1148.51	5227.72	9940.59	right Periventricular hypothalamic nucleus, anterior part
10732	right Periventricular hypothalamic nucleus, intermediate part	PVi-R	10716	6	0.103766	8846.86	16325.3	10649	7362.75	6572.5	4866.74	3806.66	8046.98	4818.55	right Periventricular hypothalamic nucleus, intermediate part
10733	right Arcuate hypothalamic nucleus	ARH-R	10716	6	0.144422	1530.24	8648.27	3351.29	2949.69	4763.82	2084.17	1800.28	2305.74	2873.53	right Arcuate hypothalamic nucleus
10734	right Periventricular region	PVR-R	10715	5	1.03219	7950.11	10250.1	5937.87	3615.62	4554.41	6163.61	3666	5620.1	6631.55	right Periventricular region
10735	right Anterodorsal preoptic nucleus	ADP-R	10734	6	0.049375	7939.24	6481.01	3706.33	1437.97	4212.66	7716.46	4111.39	3483.54	4678.48	right Anterodorsal preoptic nucleus
10737	right Anteroventral preoptic nucleus	AVP-R	10734	6	0.0462344	5190.94	7872.93	2595.47	108.145	2941.53	5580.26	2314.3	3265.97	4693.48	right Anteroventral preoptic nucleus
10738	right Anteroventral periventricular nucleus	AVPV-R	10734	6	0.0927188	4368.05	6082.91	2890.46	1315.81	3041.46	4055.27	1488.37	3591.51	1207.95	right Anteroventral periventricular nucleus
10739	right Dorsomedial nucleus of the hypothalamus	DMH-R	10734	6	0.189938	16658.1	23797.3	16157.9	11072.1	11867.1	11782.8	10887.8	13030.6	18953.6	right Dorsomedial nucleus of the hypothalamus
10743	right Median preoptic nucleus	MEPO-R	10734	6	0.0223281	8240.73	7613.72	2552.83	3851.64	7300.21	5643.11	2866.34	3896.43	2239.33	right Median preoptic nucleus
10744	right Medial preoptic area	MPO-R	10734	6	0.278109	4800.27	6644.87	2146.64	553.739	2103.49	4296.87	1632.45	4340.02	2463.06	right Medial preoptic area
10745	right Vascular organ of the lamina terminalis	OV-R	10734	6	0.00457812	5897.61	3494.88	436.86	436.86	5460.75	1092.15	436.86	1092.15	436.86	right Vascular organ of the lamina terminalis
10746	right Posterodorsal preoptic nucleus	PD-R	10734	6	0.00584375	7187.17	5989.3	1711.23	1197.86	2395.72	3935.83	1711.23	8385.03	6502.67	right Posterodorsal preoptic nucleus
10747	right Parastrial nucleus	PS-R	10734	6	0.0481562	3384.82	5689.81	3114.86	726.801	2201.17	4381.57	3758.6	4755.35	3011.03	right Parastrial nucleus
10749	right Periventricular hypothalamic nucleus, posterior part	PVp-R	10734	6	0.0640156	1577.74	8310.47	421.772	1515.26	2374.42	2468.15	859.165	2702.47	1468.39	right Periventricular hypothalamic nucleus, posterior part
10750	right Periventricular hypothalamic nucleus, preoptic part	PVpo-R	10734	6	0.0725469	13963.4	10765.5	5486.11	9607.58	4865.82	7705.36	3101.44	5527.46	5555.03	right Periventricular hypothalamic nucleus, preoptic part
10751	right Subparaventricular zone	SBPV-R	10734	6	0.0554375	13618.9	8928.97	9812.85	4040.59	2958.29	7323.56	2038.33	3715.9	10570.5	right Subparaventricular zone
10752	right Suprachiasmatic nucleus	SCH-R	10734	6	0.0330781	5199.81	7104.39	11246.1	695.324	3567.31	3083.61	725.555	1541.8	13090.2	right Suprachiasmatic nucleus
10753	right Subfornical organ	SFO-R	10734	6	0.0111719	358.042	805.594	179.021	2058.74	268.531	895.105	0	0	358.042	right Subfornical organ
10754	right Ventromedial preoptic nucleus	VMPO-R	10734	6	0.0250469	5749.22	7066.75	9302.56	798.503	3792.89	7545.85	2754.83	4311.92	5908.92	right Ventromedial preoptic nucleus
10755	right Ventrolateral preoptic nucleus	VLPO-R	10734	6	0.0336094	1933.98	7140.86	2886.1	1874.48	1279.4	3719.2	2112.51	4582.05	2886.1	right Ventrolateral preoptic nucleus
10756	right Hypothalamic medial zone	MEZ-R	10715	5	1.92938	5207.39	7876.64	3575.25	2959.51	2526.21	3428.05	2250.47	3603.76	4962.75	right Hypothalamic medial zone
10757	right Anterior hypothalamic nucleus	AHN-R	10756	6	0.355719	6212.77	6195.91	4028.46	1453.4	1619.26	2985.5	1307.21	3387.51	6766.58	right Anterior hypothalamic nucleus
10762	right Mammillary body	MBO-R	10756	6	0.510859	2487.96	6166.08	1113.81	2765.93	1262.58	2370.52	845.634	2092.55	1759.78	right Mammillary body
10763	right Lateral mammillary nucleus	LM-R	10762	7	0.0385156	960.649	6257.2	77.8905	129.817	77.8905	311.562	311.562	337.525	545.233	right Lateral mammillary nucleus
10764	right Medial mammillary nucleus	MM-R	10762	7	0.272437	2158.29	4122.05	385.409	2217.02	400.092	1115.85	183.528	1662.77	778.16	right Medial mammillary nucleus
10765	right Medial mammillary nucleus, median part	MMme-R	10764	8	0.0401094	2194	2318.66	74.7955	2318.66	199.455	997.273	24.9318	997.273	423.841	right Medial mammillary nucleus, median part
10766	right Medial mammillary nucleus, lateral part	MMl-R	10764	8	0.106844	1843.81	4445.74	187.189	1787.66	290.143	767.476	262.065	1141.85	1141.85	right Medial mammillary nucleus, lateral part
10767	right Medial mammillary nucleus, medial part	MMm-R	10764	8	0.0679063	3872.99	6759.32	957.202	4049.7	677.405	2076.39	206.167	3475.38	485.964	right Medial mammillary nucleus, medial part
10768	right Medial mammillary nucleus, posterior part	MMp-R	10764	8	0.0190937	157.119	314.239	52.3732	314.239	104.746	680.851	52.3732	1256.96	0	right Medial mammillary nucleus, posterior part
10769	right Medial mammillary nucleus, dorsal part	MMd-R	10764	8	0.0384844	961.429	2338.61	415.753	1013.4	571.661	727.568	155.907	805.522	1039.38	right Medial mammillary nucleus, dorsal part
10770	right Supramammillary nucleus	SUM-R	10762	7	0.128078	3732.1	9462.97	2662.44	4372.33	2732.71	4731.49	1920.7	3614.98	4075.64	right Supramammillary nucleus
10773	right Tuberomammillary nucleus	TM-R	10762	7	0.0718281	2338.92	7991.3	1670.65	3397	2547.75	4023.49	1726.34	1949.1	2004.79	right Tuberomammillary nucleus
10774	right Tuberomammillary nucleus, dorsal part	TMd-R	10773	8	0.0177187	6603.17	27315.7	4289.24	13149.9	7280.42	9820.11	5813.05	7788.36	1523.81	right Tuberomammillary nucleus, dorsal part
10775	right Tuberomammillary nucleus, ventral part	TMv-R	10773	8	0.0541094	942.535	1663.3	813.168	203.292	997.979	2125.32	388.103	36.9622	2162.29	right Tuberomammillary nucleus, ventral part
10776	right Medial preoptic nucleus	MPN-R	10756	6	0.203484	6511.56	5027.41	2412.96	1631.57	1951.01	4560.55	1479.23	4413.12	4575.29	right Medial preoptic nucleus
10780	right Dorsal premammillary nucleus	PMd-R	10756	6	0.0659062	3110.48	6008.53	622.096	1486.96	773.826	1744.9	682.788	3125.65	2139.4	right Dorsal premammillary nucleus
10781	right Ventral premammillary nucleus	PMv-R	10756	6	0.0978437	5171.51	17865.2	2463.11	5048.87	2657.3	4568.51	4987.54	2831.04	3066.11	right Ventral premammillary nucleus
10782	right Paraventricular hypothalamic nucleus, descending division	PVHd-R	10756	6	0.0654219	8192.98	10929.1	7077.14	3561.5	5380.46	5334.61	3653.21	4172.92	11693.3	right Paraventricular hypothalamic nucleus, descending division
10787	right Ventromedial hypothalamic nucleus	VMH-R	10756	6	0.275203	2939.65	5058.08	3873.5	2292.85	2496.34	2608.98	2529.04	2605.35	4505.76	right Ventromedial hypothalamic nucleus
10792	right Posterior hypothalamic nucleus	PH-R	10756	6	0.354938	8973.41	12872.7	7308.33	5612.26	5369.96	5026.24	4721.96	6502.55	8147.91	right Posterior hypothalamic nucleus
10793	right Hypothalamic lateral zone	LZ-R	10715	5	2.84278	2227.75	3851.51	1791.2	1049.32	693.335	1343.4	964.548	1974.47	2167.24	right Hypothalamic lateral zone
10794	right Lateral hypothalamic area	LHA-R	10793	6	1.03534	2189.61	4897.89	1577.25	1433.34	613.323	1680.6	920.467	2241.77	2170.29	right Lateral hypothalamic area
10795	right Lateral preoptic area	LPO-R	10793	6	0.277719	3096.66	5401.15	1170.25	1116.24	550.917	1281.87	1130.64	2077.64	1393.5	right Lateral preoptic area
10796	right Preparasubthalamic nucleus	PST-R	10793	6	0.00629688	317.618	3017.37	1746.9	635.236	794.045	952.854	317.618	317.618	1111.66	right Preparasubthalamic nucleus
10797	right Parasubthalamic nucleus	PSTN-R	10793	6	0.082875	1435.9	5321.27	1242.84	651.584	108.597	2389.14	591.252	1701.36	3981.9	right Parasubthalamic nucleus
10798	right Perifornical nucleus	PeF-R	10793	6	0.107453	3899.37	6170.13	2717.46	1637.92	1209.83	1740.29	1116.77	2736.08	3890.07	right Perifornical nucleus
10799	right Retrochiasmatic area	RCH-R	10793	6	0.0737031	1383.93	3758.32	2035.19	312.063	447.742	746.237	434.174	1383.93	1383.93	right Retrochiasmatic area
10800	right Subthalamic nucleus	STN-R	10793	6	0.0974844	461.612	748.838	523.161	61.5483	10.2581	51.2903	143.613	379.548	461.612	right Subthalamic nucleus
10801	right Tuberal nucleus	TU-R	10793	6	0.261656	1501.97	4028.19	2633.23	752.896	2782.28	1467.57	1738.92	722.322	1620.45	right Tuberal nucleus
10802	right Zona incerta	ZI-R	10793	6	0.90025	2361.57	2056.1	2041.66	809.775	307.692	986.393	891.974	2166.06	2444.88	right Zona incerta
10804	right Fields of Forel	FF-R	10802	7	0.120281	3516.76	1280.33	781.502	798.129	24.9415	290.985	615.225	1114.06	1845.67	right Fields of Forel
10805	right Median eminence	ME-R	10715	5	0.040625	172.308	196.923	172.308	24.6154	738.462	24.6154	123.077	0	418.462	right Median eminence
10806	right Midbrain	MB-R	10639	3	18.4108	2083.99	5083.53	3103.67	3776.42	2075.79	2803.73	822.995	1685.15	3277.53	right Midbrain
10807	right Midbrain, sensory related	MBsen-R	10806	4	3.43181	1125.94	7928.17	4351.64	3987.11	3421.22	5566.15	799.577	1544.37	3646.18	right Midbrain, sensory related
10808	right Superior colliculus, sensory related	SCs-R	10807	5	1.08112	2304.08	5266.74	4716.38	6252.75	3509.31	7138.86	756.619	1035.96	3851.54	right Superior colliculus, sensory related
10809	right Superior colliculus, optic layer	SCop-R	10808	6	0.322047	3440.49	6315.85	5868.71	9641.45	4185.73	7228.76	645.869	1301.05	6173.01	right Superior colliculus, optic layer
10810	right Superior colliculus, superficial gray layer	SCsg-R	10808	6	0.576547	1887.1	4953.63	4424.62	5472.24	3330.17	7385.35	813.464	938.345	3059.6	right Superior colliculus, superficial gray layer
10811	right Superior colliculus, zonal layer	SCzo-R	10808	6	0.182531	1616.16	4404.73	3604.86	2739.26	2881.7	6201.68	772.47	876.562	2257.15	right Superior colliculus, zonal layer
10812	right Inferior colliculus	IC-R	10807	5	2.22333	537.932	9453.85	4289.97	3042.74	3510.05	5027.6	777.213	1776.17	3620.25	right Inferior colliculus
10813	right Inferior colliculus, central nucleus	ICc-R	10812	6	0.562953	792.251	12414.9	3558.02	4842.32	4504.82	6631.1	968.109	2733.8	6391.3	right Inferior colliculus, central nucleus
10814	right Inferior colliculus, dorsal nucleus	ICd-R	10812	6	0.661172	592.887	11267.9	8038.76	2893.35	4687.13	7702.99	871.18	1399.03	3192.82	right Inferior colliculus, dorsal nucleus
10815	right Inferior colliculus, external nucleus	ICe-R	10812	6	0.999203	358.286	6585.25	2221.77	2127.7	2170.73	2353.88	607.484	1486.18	2341.87	right Inferior colliculus, external nucleus
10816	right Nucleus of the brachium of the inferior colliculus	NB-R	10807	5	0.0439063	706.05	1708.19	2323.13	2801.42	22.7758	706.05	592.171	979.359	318.861	right Nucleus of the brachium of the inferior colliculus
10817	right Nucleus sagulum	SAG-R	10807	5	0.0492187	2255.24	6115.56	2133.33	304.762	2031.75	2681.9	3128.89	2783.49	4591.75	right Nucleus sagulum
10818	right Parabigeminal nucleus	PBG-R	10807	5	0.0221562	1083.22	3069.11	3294.78	90.268	0	631.876	586.742	677.01	1850.49	right Parabigeminal nucleus
10819	right Midbrain trigeminal nucleus	MEV-R	10807	5	0.00465625	644.295	4510.07	2577.18	3436.24	4295.3	5154.36	859.06	6228.19	3865.77	right Midbrain trigeminal nucleus
10820	right Subcommissural organ	SCO-R	10807	5	0.00742187	1077.89	4042.11	673.684	269.474	2964.21	673.684	134.737	943.158	134.737	right Subcommissural organ
10821	right Midbrain, motor related	MBmot-R	10806	4	10.6577	2360.36	4801.32	3159.22	4396.44	2093.51	2466.48	867.729	1673.06	3652.38	right Midbrain, motor related
10822	right Substantia nigra, reticular part	SNr-R	10821	5	0.774141	307.438	3805.51	696.256	461.157	19.3763	188.596	122.717	998.527	776.345	right Substantia nigra, reticular part
10823	right Ventral tegmental area	VTA-R	10821	5	0.213781	1403.3	2923.55	1127.32	2118.99	177.752	551.966	341.471	1066.51	2254.64	right Ventral tegmental area
10824	right Paranigral nucleus	PN-R	10821	5	0.011125	988.764	1617.98	808.989	1438.2	179.775	359.551	0	1078.65	808.989	right Paranigral nucleus
10825	right Midbrain reticular nucleus, retrorubral area	RR-R	10821	5	0.0691719	1532.41	2688.95	1705.9	2096.23	1257.74	1460.13	491.529	1330.02	4640.61	right Midbrain reticular nucleus, retrorubral area
10826	right Midbrain reticular nucleus	MRN-R	10821	5	2.56911	1124.9	3131.44	1541	2019.77	920.552	823.632	354.598	852.046	2091	right Midbrain reticular nucleus
10830	right Superior colliculus, motor related	SCm-R	10821	5	2.83386	2638.1	6186.26	4640.67	7172.55	2709.73	4749	1046.63	1487.37	5726.82	right Superior colliculus, motor related
10831	right Superior colliculus, motor related, deep gray layer	SCdg-R	10830	6	0.598641	2006.21	6289.25	4523.58	3720.1	2387.07	3447.81	591.34	656.487	4937.85	right Superior colliculus, motor related, deep gray layer
10832	right Superior colliculus, motor related, deep white layer	SCdw-R	10830	6	0.167016	4466.65	4454.67	3526.62	5478.53	4269.06	2742.26	940.032	1910	4436.71	right Superior colliculus, motor related, deep white layer
10833	right Superior colliculus, motor related, intermediate white layer	SCiw-R	10830	6	1.0477	2404.31	6497.07	4366.7	6891.27	1977.66	4718.89	922.017	1174	6647.88	right Superior colliculus, motor related, intermediate white layer
10834	right Superior colliculus, motor related, intermediate gray layer	SCig-R	10830	6	1.0205	2949.53	6090.15	5172.95	9763.84	3395.39	5871.63	1459.09	2227.34	5455.17	right Superior colliculus, motor related, intermediate gray layer
10838	right Periaqueductal gray	PAG-R	10821	5	2.34881	3993.93	7093.8	4720.26	6125.22	4396.69	3522.21	1324.92	2089.99	4777.31	right Periaqueductal gray
10839	right Precommissural nucleus	PRC-R	10838	6	0.0856094	10910	7721.12	3714.55	6716.55	9087.79	3188.9	2382.92	5571.82	4952.73	right Precommissural nucleus
10840	right Interstitial nucleus of Cajal	INC-R	10838	6	0.0399219	2404.7	1502.94	1001.96	3256.36	75.1468	125.245	100.196	475.93	1402.74	right Interstitial nucleus of Cajal
10841	right Nucleus of Darkschewitsch	ND-R	10838	6	0.0458125	3754.43	1287.86	611.187	7705.32	65.4843	283.765	21.8281	349.25	1833.56	right Nucleus of Darkschewitsch
10842	right Supraoculomotor periaqueductal gray	Su3-R	10838	6	0.0210156	4472.86	4092.19	2379.18	9802.23	3473.61	2284.01	475.836	2188.85	6709.29	right Supraoculomotor periaqueductal gray
10843	right Pretectal region	PRT-R	10821	5	1.03975	3657.61	2223.61	2076.46	2890.12	896.369	1326.28	1437.85	3902.86	2860.3	right Pretectal region
10844	right Anterior pretectal nucleus	APN-R	10843	6	0.63775	1765.58	1287.34	931.399	1174.44	79.9686	683.653	842.023	3386.91	2377.11	right Anterior pretectal nucleus
10845	right Medial pretectal area	MPT-R	10843	6	0.0220781	3940.55	2581.74	3125.27	1268.22	3985.85	1947.63	951.168	3034.68	5525.83	right Medial pretectal area
10846	right Nucleus of the optic tract	NOT-R	10843	6	0.10275	2452.55	1917.27	1897.81	2160.58	720.195	2180.05	1576.64	4204.38	2121.65	right Nucleus of the optic tract
10847	right Nucleus of the posterior commissure	NPC-R	10843	6	0.144828	10709.2	5516.88	5358.08	8258.06	4004.75	2706.66	2568.56	3908.08	3155.46	right Nucleus of the posterior commissure
10848	right Olivary pretectal nucleus	OP-R	10843	6	0.0291094	3229.2	1923.78	3366.61	2713.9	1236.71	1477.19	1889.43	7076.76	2404.72	right Olivary pretectal nucleus
10849	right Posterior pretectal nucleus	PPT-R	10843	6	0.0721563	7830.23	4116.07	4226.94	7539.19	1288.87	2785.62	4074.49	7428.32	6666.09	right Posterior pretectal nucleus
10850	right Retroparafascicular nucleus	RPF-R	10843	6	0.0310781	4118.65	2735.04	3925.59	6017.09	321.77	1287.08	1737.56	2928.1	3539.47	right Retroparafascicular nucleus
10852	right Cuneiform nucleus	CUN-R	10821	5	0.275609	765.576	5493.28	3904.08	2605.14	2376.55	1781.51	1625.49	2343.9	3563.01	right Cuneiform nucleus
10853	right Red nucleus	RN-R	10821	5	0.394328	808.971	2459.88	2819.99	4273.09	261.204	329.675	169.909	441.257	1245.16	right Red nucleus
10854	right Oculomotor nucleus	III-R	10821	5	0.016375	1099.24	3969.47	793.893	5190.84	183.206	244.275	0	488.55	1770.99	right Oculomotor nucleus
10855	right Medial accesory oculomotor nucleus	MA3-R	10821	5	0.00795313	2514.73	3520.63	125.737	3017.68	0	251.473	0	880.157	0	right Medial accesory oculomotor nucleus
10856	right Edinger-Westphal nucleus	EW-R	10821	5	0.01525	20655.7	1114.75	2098.36	23541	65.5738	852.459	1573.77	26557.4	5967.21	right Edinger-Westphal nucleus
10857	right Trochlear nucleus	IV-R	10821	5	0.00364063	1373.39	2197.42	1648.07	4120.17	1922.75	1648.07	0	549.356	3570.82	right Trochlear nucleus
10858	right Paratrochlear nucleus	Pa4-R	10821	5	0.0080625	1240.31	2976.74	1116.28	1116.28	1488.37	372.093	124.031	496.124	2604.65	right Paratrochlear nucleus
10859	right Ventral tegmental nucleus	VTN-R	10821	5	0.0190937	418.985	2199.67	2094.93	366.612	3875.61	628.478	104.746	785.597	1885.43	right Ventral tegmental nucleus
10860	right Anterior tegmental nucleus	AT-R	10821	5	0.0215	465.116	465.116	558.14	1255.81	279.07	511.628	0	511.628	744.186	right Anterior tegmental nucleus
10861	right Lateral terminal nucleus of the accessory optic tract	LT-R	10821	5	0.00901562	1663.78	4436.74	443.674	332.756	110.919	554.593	1331.02	3771.23	2218.37	right Lateral terminal nucleus of the accessory optic tract
10862	right Dorsal terminal nucleus of the accessory optic tract	DT-R	10821	5	0.00565625	0	3535.91	530.387	3535.91	0	883.978	353.591	2651.93	353.591	right Dorsal terminal nucleus of the accessory optic tract
10863	right Medial terminal nucleus of the accessory optic tract	MT-R	10821	5	0.0214688	931.587	5030.57	4611.35	1211.06	232.897	465.793	279.476	1583.7	745.269	right Medial terminal nucleus of the accessory optic tract
10865	right Midbrain, behavioral state related	MBsta-R	10806	4	0.921734	1478.73	3307.89	1666.42	1278.03	884.203	1566.61	283.162	1757.56	1668.59	right Midbrain, behavioral state related
10866	right Substantia nigra, compact part	SNc-R	10865	5	0.0989063	576.303	3831.91	717.852	697.63	50.5529	272.986	353.87	1688.47	1304.27	right Substantia nigra, compact part
10867	right Pedunculopontine nucleus	PPN-R	10865	5	0.445141	797.501	3306.82	2632.88	1165.92	896.346	2179.09	334.726	1621.96	2268.95	right Pedunculopontine nucleus
10868	right Midbrain raphe nuclei	RAmb-R	10865	5	0.377688	2517.95	3171.93	775.774	1562.14	1088.2	1183.52	203.872	1935.46	1056.43	right Midbrain raphe nuclei
10869	right Interfascicular nucleus raphe	IF-R	10868	6	0.0442813	3974.59	2258.29	1264.64	3116.44	270.995	1693.72	383.91	1490.47	880.734	right Interfascicular nucleus raphe
10870	right Interpeduncular nucleus	IPN-R	10868	6	0.181094	2932.18	2396.55	408.628	579.81	110.44	254.012	27.61	1822.26	563.244	right Interpeduncular nucleus
10871	right Interpeduncular nucleus, rostral	IPR-R	10870	7	0.041	7121.95	3000	24.3902	853.659	170.732	560.976	48.7805	3829.27	487.805	right Interpeduncular nucleus, rostral
10872	right Interpeduncular nucleus, caudal	IPC-R	10870	7	0.0353594	1244.37	1131.24	424.216	84.8431	28.281	141.405	0	961.555	339.373	right Interpeduncular nucleus, caudal
10873	right Interpeduncular nucleus, apical	IPA-R	10870	7	0.0135312	5099.31	2956.12	2217.09	1478.06	443.418	517.321	73.903	6207.85	1625.87	right Interpeduncular nucleus, apical
10874	right Interpeduncular nucleus, lateral	IPL-R	10870	7	0.0309844	645.487	2226.93	193.646	290.469	64.5487	64.5487	0	322.743	580.938	right Interpeduncular nucleus, lateral
10875	right Interpeduncular nucleus, intermediate	IPI-R	10870	7	0.0163281	2021.05	1898.56	61.244	244.976	122.488	61.244	0	244.976	367.464	right Interpeduncular nucleus, intermediate
10876	right Interpeduncular nucleus, dorsomedial	IPDM-R	10870	7	0.00917187	872.232	1853.49	654.174	1417.38	109.029	218.058	0	872.232	218.058	right Interpeduncular nucleus, dorsomedial
10877	right Interpeduncular nucleus, dorsolateral	IPDL-R	10870	7	0.0190156	1577.65	2734.59	315.53	157.765	52.5883	52.5883	0	578.472	473.295	right Interpeduncular nucleus, dorsolateral
10878	right Interpeduncular nucleus, rostrolateral	IPRL-R	10870	7	0.00945312	423.14	2221.49	105.785	846.281	0	317.355	211.57	211.57	1057.85	right Interpeduncular nucleus, rostrolateral
10879	right Rostral linear nucleus raphe	RL-R	10868	6	0.0290469	3924.69	2995.16	1204.95	4096.83	103.281	791.824	309.844	1927.92	1032.81	right Rostral linear nucleus raphe
10880	right Central linear nucleus raphe	CLI-R	10868	6	0.0422812	1655.58	1773.84	1017	2365.11	402.069	449.372	425.721	1868.44	1513.67	right Central linear nucleus raphe
10881	right Dorsal nucleus raphe	DR-R	10868	6	0.0809844	740.884	6198.73	1049.59	1580.55	4432.95	3506.85	345.746	2469.61	2025.08	right Dorsal nucleus raphe
10882	right Hindbrain	HB-R	10639	3	23.8818	262.501	1846.39	768.368	703.13	321.458	356.255	155.307	766.568	1096.15	right Hindbrain
10883	right Pons	P-R	10882	4	8.36934	557.391	2799.02	1244.3	969.61	539.708	698.024	340.051	1321.01	1714.47	right Pons
10884	right Pons, sensory related	P-sen-R	10883	5	1.92383	274.453	1760.55	1492.34	585.811	309.799	671.058	259.379	1493.9	1586.42	right Pons, sensory related
10885	right Nucleus of the lateral lemniscus	NLL-R	10884	6	0.362187	201.553	1101.64	477.653	44.176	480.414	287.144	190.509	996.721	872.476	right Nucleus of the lateral lemniscus
10889	right Principal sensory nucleus of the trigeminal	PSV-R	10884	6	0.551281	47.1629	1209.91	1150.05	54.4187	65.3024	212.233	101.582	224.931	419.024	right Principal sensory nucleus of the trigeminal
10890	right Parabrachial nucleus	PB-R	10884	6	0.560875	531.313	3817.25	3560.51	1818.59	558.057	1768.67	631.157	3373.3	3408.96	right Parabrachial nucleus
10891	right Koelliker-Fuse subnucleus	KF-R	10890	7	0.087625	79.8859	1768.9	6299.57	445.078	102.71	833.096	593.438	2750.36	2168.33	right Koelliker-Fuse subnucleus
10902	right Superior olivary complex	SOC-R	10884	6	0.449484	291.445	400.459	149.06	135.711	162.408	173.532	44.4954	1105.71	1319.29	right Superior olivary complex
10903	right Superior olivary complex, periolivary region	POR-R	10902	7	0.183031	688.407	305.959	163.906	125.662	114.735	278.641	60.099	1994.19	2540.55	right Superior olivary complex, periolivary region
10904	right Superior olivary complex, medial part	SOCm-R	10902	7	0.0975156	10.2548	974.203	348.662	276.879	440.955	30.7643	0	553.757	461.465	right Superior olivary complex, medial part
10905	right Superior olivary complex, lateral part	SOCl-R	10902	7	0.168937	23.6774	171.661	17.758	65.1128	53.2741	142.064	53.2741	461.709	491.306	right Superior olivary complex, lateral part
10906	right Pons, motor related	P-mot-R	10883	5	2.89745	654.368	3776.07	1286.99	1313.91	755.146	682.669	518.731	1197.26	1897.87	right Pons, motor related
10907	right Barrington's nucleus	B-R	10906	6	0.00785938	3053.68	5980.12	2544.73	2671.97	1399.6	3053.68	1399.6	7379.72	9542.74	right Barrington's nucleus
10908	right Dorsal tegmental nucleus	DTN-R	10906	6	0.0518594	559.205	4801.45	501.356	4994.28	1542.63	1909.01	77.1317	848.448	3605.91	right Dorsal tegmental nucleus
10910	right Posterodorsal tegmental nucleus	PDTg-R	10906	6	0.0239688	709.257	4839.63	1209.91	6299.87	1168.19	1168.19	584.094	1585.4	2044.33	right Posterodorsal tegmental nucleus
10911	right Pontine central gray	PCG-R	10906	6	0.272281	936.532	4682.66	1821.65	4172.16	3782.85	3338.46	639.045	2434.98	5060.94	right Pontine central gray
10912	right Pontine gray	PG-R	10906	6	0.482063	1618.05	3694.54	1041.36	1769.48	852.587	726.047	1250.88	2151.17	2603.4	right Pontine gray
10913	right Pontine reticular nucleus, caudal part	PRNc-R	10906	6	1.17402	137.136	2963.33	628.612	589.43	177.17	142.247	153.32	425.889	690.791	right Pontine reticular nucleus, caudal part
10915	right Supragenual nucleus	SG-R	10906	6	0.00876563	1254.9	912.656	2623.89	7415.33	4791.44	1368.98	342.246	5133.69	12549	right Supragenual nucleus
10917	right Supratrigeminal nucleus	SUT-R	10906	6	0.129781	539.369	1702.87	3436.55	154.105	23.1158	624.127	138.695	1903.2	1641.22	right Supratrigeminal nucleus
10918	right Tegmental reticular nucleus	TRN-R	10906	6	0.345187	1460.08	6897.7	1416.62	1648.38	1060.29	602.571	1329.71	1946.77	3522.72	right Tegmental reticular nucleus
10919	right Motor nucleus of trigeminal	V-R	10906	6	0.177078	45.1778	4184.59	2891.38	129.886	28.2361	96.0028	39.5306	429.189	451.778	right Motor nucleus of trigeminal
10920	right Peritrigeminal zone	P5-R	10906	6	0.16075	205.288	2301.71	1617.42	105.754	24.8834	479.005	49.7667	466.563	472.784	right Peritrigeminal zone
10921	right Accessory trigeminal nucleus	Acs5-R	10906	6	0.00704688	425.721	3405.76	2838.14	141.907	0	283.814	0	141.907	425.721	right Accessory trigeminal nucleus
10922	right Parvicellular motor 5 nucleus	PC5-R	10906	6	0.0348437	28.6996	4161.43	1205.38	0	0	114.798	459.193	200.897	1004.48	right Parvicellular motor 5 nucleus
10923	right Intertrigeminal nucleus	I5-R	10906	6	0.0219531	0	4737.37	5739.5	0	0	0	273.31	273.31	501.068	right Intertrigeminal nucleus
10924	right Pons, behavioral state related	P-sat-R	10883	5	1.73153	783.699	3081.09	1175.84	1058.02	428.522	1011.82	213.106	1472.68	1863.67	right Pons, behavioral state related
10925	right Superior central nucleus raphe	CS-R	10924	6	0.302344	1309.77	3072.66	869.871	1891.89	138.915	267.907	95.9173	764.031	783.876	right Superior central nucleus raphe
10928	right Locus ceruleus	LC-R	10924	6	0.00721875	969.697	4155.84	1246.75	2909.09	1939.39	5264.07	1108.23	6372.29	3740.26	right Locus ceruleus
10929	right Laterodorsal tegmental nucleus	LDT-R	10924	6	0.101844	2052.16	7108.93	3741.02	4575.64	3907.95	3495.55	530.224	3358.09	5390.61	right Laterodorsal tegmental nucleus
10930	right Nucleus incertus	NI-R	10924	6	0.0539531	407.761	1909.06	611.642	1556.91	2557.78	2001.74	889.661	3781.06	5708.66	right Nucleus incertus
10931	right Pontine reticular nucleus	PRNr-R	10924	6	1.18142	575.578	2869.42	1098.68	465.541	110.037	955.628	165.902	1378.85	1613.31	right Pontine reticular nucleus
10932	right Nucleus raphe pontis	RPO-R	10924	6	0.0480156	541.49	2603.32	83.3062	1249.59	104.133	333.225	291.572	728.929	1582.82	right Nucleus raphe pontis
10933	right Subceruleus nucleus	SLC-R	10924	6	0.0132969	526.439	1203.29	752.056	1579.32	150.411	526.439	75.2056	1278.5	1955.35	right Subceruleus nucleus
10934	right Sublaterodorsal nucleus	SLD-R	10924	6	0.0234375	426.667	768	1621.33	2474.67	554.667	725.333	810.667	1962.67	4181.33	right Sublaterodorsal nucleus
10935	right Medulla	MY-R	10882	4	15.5124	103.401	1332.41	511.589	559.358	203.708	171.862	55.6328	467.431	762.549	right Medulla
10936	right Medulla, sensory related	MY-sen-R	10935	5	3.9693	117.401	2047.97	284.433	441.388	282.67	242.108	85.1536	906.962	1048.04	right Medulla, sensory related
10937	right Area postrema	AP-R	10936	6	0.0272031	73.521	2168.87	0	1249.86	919.012	183.802	771.97	955.773	1360.14	right Area postrema
10938	right Cochlear nuclei	CN-R	10936	6	0.813141	39.3536	1061.32	106.993	98.384	19.6768	921.12	125.44	728.041	1823.79	right Cochlear nuclei
10941	right Dorsal cochlear nucleus	DCO-R	10938	7	0.305297	55.6835	2482.83	157.224	222.734	16.3775	1110.39	245.663	1198.83	2666.26	right Dorsal cochlear nucleus
10942	right Ventral cochlear nucleus	VCO-R	10938	7	0.507844	29.5366	206.757	76.7953	23.6293	21.6602	807.335	53.166	445.019	1317.33	right Ventral cochlear nucleus
10943	right Dorsal column nuclei	DCN-R	10936	6	0.207484	33.7375	5243.77	1238.65	3773.78	1527.83	81.9339	53.016	1055.5	968.748	right Dorsal column nuclei
10944	right Cuneate nucleus	CU-R	10943	7	0.166531	36.0293	6161.01	1525.24	3687	1465.19	90.0732	24.0195	1128.92	1128.92	right Cuneate nucleus
10945	right Gracile nucleus	GR-R	10943	7	0.0409531	24.4182	1513.93	73.2545	4126.67	1782.53	48.8363	170.927	756.963	317.436	right Gracile nucleus
10946	right External cuneate nucleus	ECU-R	10936	6	0.102563	19.5003	7449.12	594.759	516.758	185.253	97.5015	19.5003	809.263	58.5009	right External cuneate nucleus
10947	right Nucleus of the trapezoid body	NTB-R	10936	6	0.0772656	25.8847	802.427	0	0	0	90.5966	0	478.868	181.193	right Nucleus of the trapezoid body
10948	right Nucleus of the solitary tract	NTS-R	10936	6	0.425578	390.058	2457.83	970.445	1024.49	805.962	216.177	16.4482	1292.36	2305.1	right Nucleus of the solitary tract
10954	right Spinal nucleus of the trigeminal, caudal part	SPVC-R	10936	6	0.840406	192.764	1832.45	138.028	267.728	239.17	5.9495	170.156	1920.5	790.094	right Spinal nucleus of the trigeminal, caudal part
10955	right Spinal nucleus of the trigeminal, interpolar part	SPVI-R	10936	6	0.92325	77.9854	2007.04	71.4866	56.3228	197.13	28.1614	43.3252	480.91	588.14	right Spinal nucleus of the trigeminal, interpolar part
10956	right Spinal nucleus of the trigeminal, oral part	SPVO-R	10936	6	0.500953	39.9239	1295.53	219.581	163.688	27.9467	99.8097	3.99239	59.8858	437.167	right Spinal nucleus of the trigeminal, oral part
10962	right Paratrigeminal nucleus	Pa5-R	10936	6	0.0514531	19.4352	3984.21	369.268	136.046	97.1758	0	194.352	97.1758	233.222	right Paratrigeminal nucleus
10964	right Medulla, motor related	MY-mot-R	10935	5	8.74478	94.7994	1089.34	701.333	708.079	194.173	145.344	46.3133	303.495	734.838	right Medulla, motor related
10965	right Abducens nucleus	VI-R	10964	6	0.0152344	65.641	1706.67	656.41	1247.18	0	262.564	0	656.41	1444.1	right Abducens nucleus
10967	right Facial motor nucleus	VII-R	10964	6	0.458766	17.4381	69.7524	26.1571	19.6179	37.056	106.808	4.35952	170.021	732.4	right Facial motor nucleus
10968	right Accessory facial motor nucleus	ACVII-R	10964	6	0.00275	0	1818.18	0	0	0	0	0	363.636	363.636	right Accessory facial motor nucleus
10970	right Nucleus ambiguus	AMB-R	10964	6	0.0215781	46.3432	139.03	0	0	46.3432	0	92.6865	973.208	509.776	right Nucleus ambiguus
10971	right Nucleus ambiguus, dorsal division	AMBd-R	10970	7	0.0106094	0	282.769	0	0	0	0	188.513	471.281	377.025	right Nucleus ambiguus, dorsal division
10972	right Nucleus ambiguus, ventral division	AMBv-R	10970	7	0.0109687	91.1681	0	0	0	91.1681	0	0	1458.69	638.177	right Nucleus ambiguus, ventral division
10973	right Dorsal motor nucleus of the vagus nerve	DMX-R	10964	6	0.0870313	379.174	3401.08	677.917	1332.85	471.095	287.253	0	666.427	1171.99	right Dorsal motor nucleus of the vagus nerve
10975	right Gigantocellular reticular nucleus	GRN-R	10964	6	1.31016	26.7144	963.244	303.017	731.21	194.633	75.5635	16.0286	53.4287	441.169	right Gigantocellular reticular nucleus
10976	right Infracerebellar nucleus	ICB-R	10964	6	0.0269062	111.498	631.823	668.99	260.163	0	222.997	966.318	0	520.325	right Infracerebellar nucleus
10977	right Inferior olivary complex	IO-R	10964	6	0.254469	23.5785	102.174	47.1571	19.6488	35.3678	58.9463	19.6488	145.401	180.769	right Inferior olivary complex
10978	right Intermediate reticular nucleus	IRN-R	10964	6	1.38816	76.3603	697.328	283.109	412.778	54.0285	115.981	6.48342	192.341	691.565	right Intermediate reticular nucleus
10979	right Inferior salivatory nucleus	ISN-R	10964	6	0.00359375	0	3060.87	0	278.261	0	0	0	0	5286.96	right Inferior salivatory nucleus
10980	right Linear nucleus of the medulla	LIN-R	10964	6	0.0308281	32.4379	259.503	32.4379	259.503	32.4379	0	32.4379	129.752	486.569	right Linear nucleus of the medulla
10981	right Lateral reticular nucleus	LRN-R	10964	6	0.284797	245.789	186.098	59.6917	66.7142	7.02255	91.2931	3.51127	442.421	2464.91	right Lateral reticular nucleus
10982	right Lateral reticular nucleus, magnocellular part	LRNm-R	10981	7	0.256109	273.321	206.943	66.3779	74.1871	3.90458	101.519	3.90458	488.073	2725.4	right Lateral reticular nucleus, magnocellular part
10983	right Lateral reticular nucleus, parvicellular part	LRNp-R	10981	7	0.0286875	0	0	0	0	34.8584	0	0	34.8584	139.434	right Lateral reticular nucleus, parvicellular part
10984	right Magnocellular reticular nucleus	MARN-R	10964	6	0.267016	146.059	138.569	29.9608	22.4706	14.9804	59.9216	7.4902	89.8824	722.804	right Magnocellular reticular nucleus
10985	right Medullary reticular nucleus	MDRN-R	10964	6	1.01598	248.035	340.556	148.624	76.7728	137.797	70.8672	45.2763	888.793	474.417	right Medullary reticular nucleus
10986	right Medullary reticular nucleus, dorsal part	MDRNd-R	10985	7	0.546406	311.124	581.985	199.485	100.658	184.844	51.2439	80.5262	898.599	578.324	right Medullary reticular nucleus, dorsal part
10987	right Medullary reticular nucleus, ventral part	MDRNv-R	10985	7	0.469578	174.625	59.628	89.442	48.9801	83.0533	93.7011	4.25914	877.383	353.509	right Medullary reticular nucleus, ventral part
10988	right Parvicellular reticular nucleus	PARN-R	10964	6	1.12195	78.4346	1368.15	385.934	131.022	21.3913	32.9782	44.5651	204.108	928.738	right Parvicellular reticular nucleus
10989	right Parasolitary nucleus	PAS-R	10964	6	0.0139531	143.337	2508.4	3583.43	7596.86	1290.03	71.6685	0	358.343	1935.05	right Parasolitary nucleus
10990	right Paragigantocellular reticular nucleus	PGRN-R	10964	6	0.474516	29.5038	408.838	128.552	311.897	124.337	29.5038	29.5038	286.608	739.702	right Paragigantocellular reticular nucleus
10991	right Paragigantocellular reticular nucleus, dorsal part	PGRNd-R	10990	7	0.119438	0	1473.57	460.492	1163.79	318.158	33.4903	0	58.6081	946.102	right Paragigantocellular reticular nucleus, dorsal part
10992	right Paragigantocellular reticular nucleus, lateral part	PGRNl-R	10990	7	0.355078	39.4279	50.6931	16.8977	25.3465	59.1419	28.1628	39.4279	363.3	670.275	right Paragigantocellular reticular nucleus, lateral part
10993	right Perihypoglossal nuclei	PHY-R	10964	6	0.135953	14.711	1257.79	676.704	3155.5	1176.88	411.907	44.1329	338.352	1471.1	right Perihypoglossal nuclei
10995	right Nucleus of Roller	NR-R	10993	7	0.0152344	0	722.051	722.051	459.487	65.641	65.641	0	0	656.41	right Nucleus of Roller
10996	right Nucleus prepositus	PRP-R	10993	7	0.120719	16.5674	1325.39	670.981	3495.73	1317.11	455.604	49.7023	381.051	1573.91	right Nucleus prepositus
10998	right Parapyramidal nucleus	PPY-R	10964	6	0.0472969	84.5722	570.862	211.43	42.2861	0	0	63.4291	84.5722	169.144	right Parapyramidal nucleus
11001	right Vestibular nuclei	VNC-R	10964	6	1.60392	85.4156	2623.57	2689.03	2137.26	503.765	379.071	132.176	366.601	759.389	right Vestibular nuclei
11002	right Lateral vestibular nucleus	LAV-R	11001	7	0.144031	20.8288	3221.52	5491.86	2409.2	0	298.546	48.6006	263.832	749.837	right Lateral vestibular nucleus
11003	right Medial vestibular nucleus	MV-R	11001	7	0.908359	104.584	2180.85	2115.9	2630.02	608.79	522.921	85.8691	449.161	854.287	right Medial vestibular nucleus
11004	right Spinal vestibular nucleus	SPIV-R	11001	7	0.374609	85.4223	3726.55	1951.37	1169.22	675.37	109.447	248.259	205.547	533.889	right Spinal vestibular nucleus
11005	right Superior vestibular nucleus	SUV-R	11001	7	0.176922	39.5655	2074.36	4911.77	1435.66	11.3044	276.958	192.175	367.394	757.396	right Superior vestibular nucleus
11006	right Nucleus x	x-R	10964	6	0.0284531	175.728	4920.37	140.582	386.601	35.1455	70.291	0	421.746	2846.79	right Nucleus x
11007	right Hypoglossal nucleus	XII-R	10964	6	0.139719	128.83	658.466	501.006	679.937	594.051	558.264	7.15724	186.088	114.516	right Hypoglossal nucleus
11008	right Nucleus y	y-R	10964	6	0.01175	340.426	2893.62	1872.34	2297.87	0	170.213	340.426	765.957	170.213	right Nucleus y
11010	right Medulla, behavioral state related	MY-sat-R	10935	5	0.124922	496.31	848.53	96.06	112.07	208.13	48.03	56.035	312.195	408.255	right Medulla, behavioral state related
11011	right Nucleus raphe magnus	RM-R	11010	6	0.0657969	653.526	1535.03	106.388	212.776	258.371	45.5949	30.3966	288.768	440.75	right Nucleus raphe magnus
11012	right Nucleus raphe pallidus	RPA-R	11010	6	0.0374219	427.557	80.167	0	0	106.889	53.4447	133.612	133.612	0	right Nucleus raphe pallidus
11013	right Nucleus raphe obscurus	RO-R	11010	6	0.0217031	138.229	92.1526	230.382	0	230.382	46.0763	0	691.145	1013.68	right Nucleus raphe obscurus
11014	right Cerebellum	CB-R	10001	2	26.9544	82.6952	3183.74	3360.08	1383.48	801.241	1692.75	255.283	827.323	1461.5	right Cerebellum
11015	right Cerebellar cortex	CBX-R	11014	3	25.6495	84.758	3248.45	3419.33	1407.59	832.804	1760.62	244.293	850.387	1493.44	right Cerebellar cortex
11019	right Vermal regions	VERM-R	11015	4	10.172	62.8195	4069.5	3949.86	1962.05	736.925	1844.97	317.342	923.221	1372.69	right Vermal regions
11020	right Lingula (I)	LING-R	11019	5	0.0612188	147.014	1682.49	522.716	1682.49	147.014	294.028	392.037	310.362	375.702	right Lingula (I)
11024	right Central lobule	CENT-R	11019	5	2.04773	101.087	5597.41	3954.61	3954.13	1018.69	3595.68	255.893	1445.99	3293.88	right Central lobule
11025	right Lobule II	CENT2-R	11024	6	0.6715	134.028	6005.96	2628.44	5801.94	1373.05	1958.3	180.194	1708.12	5658.97	right Lobule II
11029	right Lobule III	CENT3-R	11024	6	1.37623	85.0146	5398.06	4601.69	3052.53	845.786	4394.6	292.828	1318.09	2139.9	right Lobule III
11033	right Culmen	CUL-R	11019	5	3.37195	27.5805	4162.57	3544.53	1916.99	835.717	2539.48	540.933	824.448	1175.58	right Culmen
11042	right Lobules IV-V	CUL4, 5-R	11033	6	3.37195	27.5805	4162.57	3544.53	1916.99	835.717	2539.48	540.933	824.448	1175.58	right Lobules IV-V
11046	right Declive (VI)	DEC-R	11019	5	1.67164	49.0536	1958.55	3656.29	967.313	502.5	1046.88	307.482	419.349	488.143	right Declive (VI)
11050	right Folium-tuber vermis (VII)	FOTU-R	11019	5	0.529578	22.6595	1529.52	3861.56	330.452	419.202	375.771	64.202	558.935	379.547	right Folium-tuber vermis (VII)
11054	right Pyramus (VIII)	PYR-R	11019	5	0.626719	92.5455	3971.48	12206.4	2905.61	478.684	574.42	47.8684	577.612	836.101	right Pyramus (VIII)
11058	right Uvula (IX)	UVU-R	11019	5	1.10084	117.183	5844.61	2473.56	677.662	447.838	273.427	186.221	1160.93	1060.1	right Uvula (IX)
11062	right Nodulus (X)	NOD-R	11019	5	0.762312	64.2781	3655.98	2054.28	1226.53	954.989	279.413	95.7613	1303.93	686.07	right Nodulus (X)
11066	right Hemispheric regions	HEM-R	11015	4	15.4775	99.1762	2708.84	3070.65	1043.19	895.817	1705.18	196.285	802.52	1572.8	right Hemispheric regions
11067	right Simple lobule	SIM-R	11066	5	2.84803	93.749	4775.23	3962.74	812.491	683.981	3313.52	156.248	851.816	1634.46	right Simple lobule
11071	right Ansiform lobule	AN-R	11066	5	5.40317	68.6634	2936.24	4849.93	1733.98	1707.52	2026.77	215.799	461.396	1173.38	right Ansiform lobule
11072	right Crus 1	ANcr1-R	11071	6	2.84675	102.222	2886.8	5770.79	2367.96	1602.88	2448.76	277.509	486.871	1211.56	right Crus 1
11076	right Crus 2	ANcr2-R	11071	6	2.55642	31.2937	2991.29	3824.49	1028	1824.03	1556.86	147.081	433.027	1130.88	right Crus 2
11080	right Paramedian lobule	PRM-R	11066	5	2.44105	21.3023	2750.05	2168.74	301.92	528.052	1296.98	300.691	914.362	913.952	right Paramedian lobule
11084	right Copula pyramidis	COPY-R	11066	5	1.25291	12.7703	1703.24	1871.65	513.207	183.573	749.458	323.248	1512.48	933.829	right Copula pyramidis
11088	right Paraflocculus	PFL-R	11066	5	2.86436	127.777	885.015	770.853	961.122	330.615	305.828	57.6045	701.728	2159.3	right Paraflocculus
11092	right Flocculus	FL-R	11066	5	0.667984	693.13	1615.31	281.444	494.024	336.834	1531.47	184.136	2043.46	5631.87	right Flocculus
11096	right Cerebellar nuclei	CBN-R	11014	3	0.891656	24.6732	1957.03	2559.28	709.915	107.665	186.17	418.323	124.487	555.147	right Cerebellar nuclei
11097	right Fastigial nucleus	FN-R	11096	4	0.250312	19.975	3339.83	6076.4	431.461	183.77	163.795	107.865	35.9551	239.7	right Fastigial nucleus
11098	right Interposed nucleus	IP-R	11096	4	0.430734	32.5026	1012.22	1056.34	615.228	90.543	153.227	559.51	208.945	475.931	right Interposed nucleus
11099	right Dentate nucleus	DN-R	11096	4	0.168094	0	2361.78	1356.39	446.18	5.94906	285.555	297.453	17.8472	1308.79	right Dentate nucleus
11100	right Vestibulocerebellar nucleus	VeCB-R	11096	4	0.0425156	70.5623	1787.58	1834.62	4351.34	235.208	258.728	1293.64	211.687	235.208	right Vestibulocerebellar nucleus
11101	right fiber tracts	fiber tracts-R	10000	1	23.4932	1112.66	2282.57	2202.34	1524.82	780.906	1606.76	629.033	1335.87	1348.6	right fiber tracts
11102	right cranial nerves	cm-R	11101	2	6.18367	364.023	1608.59	477.548	512.802	367.743	770.739	287.208	878.928	435.178	right cranial nerves
11104	right vomeronasal nerve	von-R	11102	3	0.00667187	0	749.415	449.649	0	149.883	1348.95	149.883	1798.59	0	right vomeronasal nerve
11105	right olfactory nerve	In-R	11102	3	2.9885	345.324	1756.06	335.62	555.463	325.916	1201.61	279.404	910.156	242.931	right olfactory nerve
11106	right olfactory nerve layer of main olfactory bulb	onl-R	11105	4	2.07667	0.963079	1054.57	104.494	71.2679	291.813	423.755	99.6787	102.568	0.963079	right olfactory nerve layer of main olfactory bulb
11107	right lateral olfactory tract, general	lotg-R	11105	4	0.531312	5.64639	1402.19	30.1141	653.1	178.802	2057.17	197.624	3081.05	39.5248	right lateral olfactory tract, general
11108	right lateral olfactory tract, body	lot-R	11107	5	0.452781	4.41714	223.066	4.41714	622.817	174.477	114.846	187.729	3573.47	46.38	right lateral olfactory tract, body
11109	right dorsal limb	lotd-R	11107	5	0.0785312	12.7338	8200.56	178.273	827.696	203.741	13255.9	254.676	241.942	0	right dorsal limb
11111	right anterior commissure, olfactory limb	aco-R	11105	4	0.380516	2698.97	6078.59	2023.57	3061.64	717.448	4252.12	1374.45	2286.37	1847.49	right anterior commissure, olfactory limb
11112	right optic nerve	IIn-R	11102	3	0.653859	631.634	2017.25	929.864	599.517	448.109	666.81	686.692	1205.15	562.812	right optic nerve
11114	right brachium of the superior colliculus	bsc-R	11112	4	0.0999687	370.116	1830.57	1090.34	1030.32	20.0063	1500.47	570.178	1720.54	730.228	right brachium of the superior colliculus
11115	right superior colliculus commissure	csc-R	11112	4	0.014125	4884.96	6867.26	283.186	6088.5	2123.89	2761.06	141.593	283.186	3044.25	right superior colliculus commissure
11116	right optic chiasm	och-R	11112	4	0.154703	1176.45	381.376	1066.56	142.208	924.351	193.92	691.647	1085.95	361.984	right optic chiasm
11117	right optic tract	opt-R	11112	4	0.349594	328.953	2794.67	921.069	514.883	300.349	617.86	806.651	1270.05	557.79	right optic tract
11119	right oculomotor nerve	IIIn-R	11102	3	0.105359	1471.16	2429.78	683.375	1660.98	1243.36	816.254	113.896	816.254	1490.14	right oculomotor nerve
11120	right medial longitudinal fascicle	mlf-R	11119	4	0.0742812	632.73	1655.87	350.021	901.977	551.956	430.795	40.387	821.203	1373.16	right medial longitudinal fascicle
11121	right posterior commissure	pc-R	11119	4	0.0270156	3960.67	3923.66	1591.67	3997.69	3220.36	1961.83	333.141	925.39	1406.59	right posterior commissure
11122	right trochlear nerve	IVn-R	11102	3	0.00353125	566.372	7362.83	2548.67	3964.6	1415.93	1982.3	849.558	566.372	2265.49	right trochlear nerve
11125	right trigeminal nerve	Vn-R	11102	3	1.19339	38.5456	864.763	77.0913	98.8779	284.903	140.775	25.9764	217.029	237.977	right trigeminal nerve
11126	right motor root of the trigeminal nerve	moV-R	11125	4	0.0297656	67.1916	100.787	0	67.1916	134.383	503.937	0	201.575	167.979	right motor root of the trigeminal nerve
11127	right sensory root of the trigeminal nerve	sV-R	11125	4	1.16362	37.8129	884.306	79.0633	99.6885	288.753	131.486	26.6409	217.424	239.768	right sensory root of the trigeminal nerve
11129	right spinal tract of the trigeminal nerve	sptV-R	11127	5	0.815422	15.9427	1259.47	74.8079	129.994	104.241	44.1489	38.0171	278.384	282.063	right spinal tract of the trigeminal nerve
11130	right facial nerve	VIIn-R	11102	3	0.0540313	55.5234	1462.12	462.695	536.726	37.0156	296.125	0	592.25	1554.66	right facial nerve
11132	right genu of the facial nerve	gVIIn-R	11130	4	0.0144219	208.017	762.73	554.713	1178.76	69.3391	901.408	0	1872.16	4299.02	right genu of the facial nerve
11133	right vestibulocochlear nerve	VIIIn-R	11102	3	0.830344	421.512	1223.59	999.586	574.461	470.889	421.512	434.76	1362.09	791.239	right vestibulocochlear nerve
11135	right vestibular nerve	vVIIIn-R	11133	4	0.125234	0	1014.1	758.578	359.326	31.9401	710.667	71.8653	183.656	918.278	right vestibular nerve
11136	right cochlear nerve	cVIIIn-R	11133	4	0.705109	496.377	1260.8	1042.39	612.671	548.851	370.155	499.213	1571.39	768.675	right cochlear nerve
11137	right trapezoid body	tb-R	11136	5	0.150969	6.62389	99.3583	0	6.62389	33.1194	112.606	33.1194	410.681	390.809	right trapezoid body
11139	right dorsal acoustic stria	das-R	11136	5	0.00604688	0	3307.49	4465.12	1323	0	165.375	0	165.375	330.749	right dorsal acoustic stria
11140	right lateral lemniscus	ll-R	11136	5	0.416953	743.489	1568.52	1211.17	755.481	709.912	371.744	755.481	2345.59	997.714	right lateral lemniscus
11141	right inferior colliculus commissure	cic-R	11136	5	0.00904687	1658.03	110.535	3758.2	331.606	3537.13	2210.71	221.071	663.212	1436.96	right inferior colliculus commissure
11142	right brachium of the inferior colliculus	bic-R	11136	5	0.122094	196.57	1629.9	1384.18	859.995	442.283	556.949	245.713	499.616	425.902	right brachium of the inferior colliculus
11144	right vagus nerve	Xn-R	11102	3	0.00467187	1284.28	2140.47	642.14	642.14	214.047	214.047	0	3424.75	6849.5	right vagus nerve
11145	right solitary tract	ts-R	11144	4	0.00467187	1284.28	2140.47	642.14	642.14	214.047	214.047	0	3424.75	6849.5	right solitary tract
11149	right dorsal roots	drt-R	11102	3	0.343313	710.723	2784.63	897.142	882.578	396.141	297.105	244.675	1133.08	1092.3	right dorsal roots
11150	right cervicothalamic tract	cett-R	11149	4	0.343313	710.723	2784.63	897.142	882.578	396.141	297.105	244.675	1133.08	1092.3	right cervicothalamic tract
11155	right dorsal column	dc-R	11150	5	0.0111094	0	8191.28	450.07	1800.28	450.07	90.0141	0	0	90.0141	right dorsal column
11156	right cuneate fascicle	cuf-R	11155	6	0.0111094	0	8191.28	450.07	1800.28	450.07	90.0141	0	0	90.0141	right cuneate fascicle
11159	right medial lemniscus	ml-R	11150	5	0.332203	734.49	2603.83	912.093	851.888	394.337	304.031	252.857	1170.97	1125.82	right medial lemniscus
11171	right cerebellum related fiber tracts	cbf-R	11101	2	4.90988	25.2552	2509.64	3225.95	731.18	307.136	731.791	110.797	373.94	409.786	right cerebellum related fiber tracts
11172	right cerebellar commissure	cbc-R	11171	3	0.0339687	0	3473.78	3091.08	2149.03	117.755	88.3165	29.4388	29.4388	0	right cerebellar commissure
11173	right cerebellar peduncles	cbp-R	11171	3	1.41009	54.6063	906.323	704.208	491.457	123.396	365.933	102.83	361.678	413.448	right cerebellar peduncles
11174	right superior cerebelar peduncles	scp-R	11173	4	0.430109	134.849	1615.87	1876.27	1299.67	318.524	583.572	258.074	790.497	841.646	right superior cerebelar peduncles
11175	right superior cerebellar peduncle decussation	dscp-R	11174	5	0.0243281	123.314	452.152	82.2094	164.419	0	0	41.1047	575.466	205.523	right superior cerebellar peduncle decussation
11177	right uncinate fascicle	uf-R	11174	5	0.0424687	47.0935	2142.75	2354.67	1530.54	306.107	847.682	94.1869	941.869	965.416	right uncinate fascicle
11178	right ventral spinocerebellar tract	sctv-R	11174	5	0.142875	90.9886	972.878	363.955	517.935	27.9965	363.955	552.931	573.928	783.902	right ventral spinocerebellar tract
11179	right middle cerebellar peduncle	mcp-R	11173	4	0.54575	29.3175	262.025	104.443	73.2936	36.6468	274.851	32.9821	181.402	141.09	right middle cerebellar peduncle
11180	right inferior cerebellar peduncle	icp-R	11173	4	0.434234	6.90871	1013.28	297.075	216.473	39.1494	264.834	36.8465	163.506	331.618	right inferior cerebellar peduncle
11181	right dorsal spinocerebellar tract	sctd-R	11180	5	0.0735313	27.1993	0	40.799	27.1993	0	0	0	108.797	0	right dorsal spinocerebellar tract
11188	right arbor vitae	arb-R	11171	3	3.46581	13.561	3152.51	4253.26	814.816	383.748	886.949	114.836	382.306	412.313	right arbor vitae
11189	right supra-callosal cerebral white matter	scwm-R	11101	2	0.538359	3596.11	4060.48	3859.88	3824.58	1688.46	5836.25	2206.7	3936.03	3523.67	right supra-callosal cerebral white matter
11190	right lateral forebrain bundle system	lfbs-R	11101	2	6.94287	1852.4	2548.66	2935.96	2645.16	1408.64	2469.58	949.463	2098.84	2394.4	right lateral forebrain bundle system
11191	right corpus callosum	cc-R	11190	3	3.90708	1902.96	2414.85	2920.85	2384.9	1138.19	2376.97	863.561	2157.88	1983.07	right corpus callosum
11192	right corpus callosum, anterior forceps	fa-R	11191	4	0.864375	2362.4	4167.17	3787.71	3687.06	2044.25	3308.75	1704.12	3448.73	2408.68	right corpus callosum, anterior forceps
11193	right external capsule	ec-R	11192	5	0.436547	3676.58	6796.52	5516.02	5346.5	2618.28	4787.57	2377.75	4744.05	3951.47	right external capsule
11194	right corpus callosum, extreme capsule	ee-R	11191	4	0.04675	5925.13	6481.28	6459.89	6502.67	3614.97	4513.37	2652.41	6631.02	7657.75	right corpus callosum, extreme capsule
11195	right genu of corpus callosum	ccg-R	11191	4	0.416328	619.704	1342.69	1558.87	1438.77	915.144	1073.67	401.126	2279.45	795.046	right genu of corpus callosum
11196	right corpus callosum, posterior forceps	fp-R	11191	4	0.681094	2592.89	2899.75	5231.29	2864.51	1651.75	3525.21	866.254	1889.61	2058.45	right corpus callosum, posterior forceps
11198	right corpus callosum, body	ccb-R	11191	4	1.52391	1542.75	1407.57	1453.5	1576.21	468.533	1435.13	584.682	1655.61	1861.01	right corpus callosum, body
11199	right corpus callosum, splenium	ccs-R	11191	4	0.374625	1977.98	2271.6	3761.09	2335.67	776.777	3152.49	344.344	1017.02	1972.64	right corpus callosum, splenium
11200	right corticospinal tract	cst-R	11190	3	1.84884	172.54	1636.7	404.577	233.119	71.9369	203.37	164.427	486.791	384.565	right corticospinal tract
11201	right internal capsule	int-R	11200	4	1.0495	204.859	1802.76	533.587	288.709	92.425	216.293	178.18	478.323	468.795	right internal capsule
11202	right cerebal peduncle	cpd-R	11200	4	0.441328	147.283	1846.7	283.236	142.751	2.26589	276.438	145.017	611.79	319.49	right cerebal peduncle
11207	right pyramid	py-R	11200	4	0.280313	28.5396	21.4047	24.9721	32.107	21.4047	32.107	3.56745	39.2419	53.5117	right pyramid
11208	right pyramidal decussation	pyd-R	11200	4	0.0356719	112.133	28.0333	28.0333	84.0999	0	84.0999	56.0666	448.533	308.366	right pyramidal decussation
11211	right thalamus related	lfbst-R	11190	3	1.18695	4302.61	4409.61	6928.66	7258.92	4380.96	6304.38	2455.03	4415.51	6878.96	right thalamus related
11212	right external medullary lamina of the thalamus	em-R	11211	4	0.0556094	107.895	503.512	971.059	431.582	17.9826	0	305.704	683.338	143.861	right external medullary lamina of the thalamus
11216	right optic radiation	or-R	11211	4	0.928094	4608.37	4736.59	7752.45	8128.49	4542.64	6931.41	2310.11	4529.71	7295.6	right optic radiation
11217	right auditory radiation	ar-R	11211	4	0.20325	4054.12	3985.24	4797.05	5156.21	4836.41	5166.05	3704.8	4915.13	6819.19	right auditory radiation
11218	right extrapyramidal fiber systems	eps-R	11101	2	0.616031	301.933	1081.11	306.803	553.543	136.357	215.898	87.6579	396.084	654.188	right extrapyramidal fiber systems
11219	right cerebral nuclei related	epsc-R	11218	3	0.0563125	461.709	1172.03	958.935	230.855	17.758	124.306	248.613	337.403	994.451	right cerebral nuclei related
11221	right nigrostriatal tract	nst-R	11219	4	0.0563125	461.709	1172.03	958.935	230.855	17.758	124.306	248.613	337.403	994.451	right nigrostriatal tract
11226	right tectospinal pathway	tsp-R	11218	3	0.256891	249.133	1210.63	342.558	930.357	221.884	182.957	58.3906	163.494	548.872	right tectospinal pathway
11227	right direct tectospinal pathway	tspd-R	11226	4	1.56E-05	0	0	0	0	0	0	0	0	0	right direct tectospinal pathway
11228	right doral tegmental decussation	dtd-R	11226	4	0.0035625	2526.32	1403.51	280.702	842.105	0	0	0	1684.21	0	right doral tegmental decussation
11229	right crossed tectospinal pathway	tspc-R	11226	4	0.253312	217.123	1207.99	343.449	931.656	225.019	185.542	59.2154	142.117	556.625	right crossed tectospinal pathway
11230	right rubrospinal tract	rust-R	11218	3	0.302828	317.012	954.337	155.204	293.896	85.8573	260.874	82.5551	604.303	680.254	right rubrospinal tract
11231	right ventral tegmental decussation	vtd-R	11230	4	0.0189687	790.774	685.338	158.155	369.028	105.437	52.7183	0	421.746	105.437	right ventral tegmental decussation
11238	right medial forebrain bundle system	mfbs-R	11101	2	3.52559	2317.34	2711.32	2646.93	2239.62	1008.34	2407.25	1164.34	1772.18	2091	right medial forebrain bundle system
11239	right cerebrum related	mfbc-R	11238	3	3.11459	2393.25	2737.76	2755.42	2326.47	1014.58	2590.39	1215.89	1826.56	2099.79	right cerebrum related
11240	right amygdalar capsule	amc-R	11239	4	0.0808906	3313.12	1668.92	5538.34	4870.77	2175.78	4994.4	1532.93	4067.22	5365.27	right amygdalar capsule
11242	right anterior commissure, temporal limb	act-R	11239	4	0.106594	2317.21	5028.44	1425.97	703.606	337.731	919.378	1107.01	1257.11	1482.26	right anterior commissure, temporal limb
11243	right cingulum bundle	cing-R	11239	4	0.633172	5873.6	4655.92	4807.54	3187.13	1558.82	4069.98	2767.02	2519.06	1816.25	right cingulum bundle
11244	right fornix system	fxs-R	11239	4	2.12319	1410.61	2051.16	2184.92	2148.66	881.222	2286.66	750.287	1552.38	2070.94	right fornix system
11245	right alveus	alv-R	11244	5	0.696984	1558.14	2502.21	2952.72	1888.13	1236.76	2255.43	876.634	2030.17	1693.01	right alveus
11246	right dorsal fornix	df-R	11244	5	0.019	3578.95	736.842	1105.26	3210.53	842.105	1526.32	157.895	2210.53	1000	right dorsal fornix
11247	right fimbria	fi-R	11244	5	0.757359	969.157	538.714	1090.63	2168.06	298.405	1073.47	607.373	1113.08	1052.34	right fimbria
11250	right postcommissural fornix	fxpo-R	11244	5	0.13875	4050.45	3481.08	3091.89	1989.19	1412.61	2731.53	1902.7	3524.32	2428.83	right postcommissural fornix
11251	right medial corticohypothalamic tract	mct-R	11250	6	0.004	2000	1250	750	750	2000	3500	0	750	0	right medial corticohypothalamic tract
11252	right columns of the fornix	fx-R	11250	6	0.13475	4111.32	3547.31	3161.41	2025.97	1395.18	2708.72	1959.18	3606.68	2500.93	right columns of the fornix
11253	right hippocampal commissures	hc-R	11244	5	0.511094	1066.34	3337.94	2553.35	2479	1117.21	4034.48	498.93	991.99	4038.4	right hippocampal commissures
11254	right dorsal hippocampal commissure	dhc-R	11253	6	0.477687	1029.96	3435.3	2708.88	2394.87	1151.38	4088.45	527.542	1017.4	4193.12	right dorsal hippocampal commissure
11255	right ventral hippocampal commissure	vhc-R	11253	6	0.0334062	1586.53	1945.74	329.28	3681.95	628.625	3262.86	89.8036	628.625	1826.01	right ventral hippocampal commissure
11259	right stria terminalis	st-R	11239	4	0.17075	1317.72	3238.65	1751.1	1153.73	527.086	784.773	1171.3	1961.93	2348.46	right stria terminalis
11260	right commissural branch of stria terminalis	stc-R	11259	5	0.0177656	2138.96	9456.46	2758.14	2420.4	1294.64	2026.39	2026.39	5459.98	2251.54	right commissural branch of stria terminalis
11261	right hypothalamus related	mfsbshy-R	11238	3	0.411	1742.09	2510.95	1824.82	1581.51	961.071	1019.46	773.723	1360.1	2024.33	right hypothalamus related
11262	right medial forebrain bundle	mfb-R	11261	4	0.0249375	5172.93	5172.93	1243.11	1964.91	521.303	1002.51	601.504	1884.71	1122.81	right medial forebrain bundle
11265	right supraoptic commissures	sup-R	11261	4	0.0129531	386.007	386.007	1003.62	77.2014	0	154.403	540.41	0	77.2014	right supraoptic commissures
11277	right mammillary related	mfbsma-R	11261	4	0.130125	2044.19	3711.82	1252.64	1237.27	660.903	614.793	814.601	1091.26	2697.41	right mammillary related
11278	right principal mammillary tract	pm-R	11277	5	0.01675	1373.13	2686.57	895.522	656.716	358.209	298.507	417.91	2985.07	2746.27	right principal mammillary tract
11279	right mammillothalamic tract	mtt-R	11277	5	0.0643125	2829.93	4695.82	1757.05	901.846	1072.89	932.945	1368.32	917.396	3965.01	right mammillothalamic tract
11280	right mammillotegmental tract	mtg-R	11277	5	0.0328594	1734.66	2738.94	943.414	2252.02	213.029	426.058	304.327	943.414	1217.31	right mammillotegmental tract
11281	right mammillary peduncle	mp-R	11277	5	0.0162031	246.866	2838.96	246.866	1110.9	246.866	61.7165	61.7165	123.433	617.165	right mammillary peduncle
11284	right epithalamus related	mfbse-R	11261	4	0.242984	1300.5	1707.93	2234.71	1806.7	1218.19	1284.03	781.943	1522.73	1860.2	right epithalamus related
11285	right stria medullaris	sm-R	11284	5	0.135375	1647.28	1536.47	2762.7	1669.44	1093.26	2009.23	1152.35	2060.94	2356.42	right stria medullaris
11286	right fasciculus retroflexus	fr-R	11284	5	0.0836563	1016.06	2295.11	1816.96	2271.2	1565.93	346.657	382.518	1051.92	1302.95	right fasciculus retroflexus
11287	right habenular commissure	hbc-R	11284	5	0.0239531	333.986	626.223	709.72	960.209	709.72	459.23	83.4964	125.245	1001.96	right habenular commissure
11292	right ventricular systems	VS-R	10000	1	3.01538	1151.1	2083.32	1648.22	1710.24	1103.01	1093.73	972.682	1543.75	1411.43	right ventricular systems
11293	right lateral ventricle	VL-R	11292	2	1.85317	1151.54	1435.38	2063.49	1606.43	1095.96	868.241	1269.71	1672.27	1569.74	right lateral ventricle
11295	right subependymal zone	SEZ-R	11293	3	0.0688281	1583.65	2251.99	1699.89	3951.87	2658.8	1743.47	2469.92	3443.36	1162.32	right subependymal zone
11296	right choroid plexus	chpl-R	11293	3	0.727828	392.95	1365.71	923.295	747.429	376.463	346.236	559.198	513.858	483.631	right choroid plexus
11299	right third ventricle	V3-R	11292	2	0.466687	2702.02	3274.14	1429.22	2144.9	1532.07	1838.49	929.958	2614.17	2102.05	right third ventricle
11300	right cerebral aqueduct	AQ-R	11292	2	0.209484	229.134	2878.5	840.158	510.778	682.628	1833.07	62.0571	305.512	582.382	right cerebral aqueduct
11301	right fourth ventricle	V4-R	11292	2	0.485563	57.6651	3070.67	624.019	2207.75	899.987	920.582	273.909	560.175	502.51	right fourth ventricle
11302	right lateral recess	V4r-R	11301	3	0.231766	30.2029	1536.03	284.77	159.644	56.0911	401.267	163.959	871.57	504.82	right lateral recess
11303	right central canal, spinal cord/medulla	c-R	11292	2	0.00046875	0	0	0	0	0	0	0	0	0	right central canal, spinal cord/medulla

## Sheet: cFos intensity by brain region
id	name	acronym	parent_structure_id	depth	volume_mm3	Hamilton_DN2_antiGFP_NeuN_cFOS mean_intensity	Hamilton_WT4_antiGFP_NeuN_cFOS mean_intensity	Hamilton_VPR2_antiGFP_NeuN_cFOS mean_intensity	Hamilton_VPR4_antiGFP_NeuN_cFOS mean_intensity	Hamilton_DN1_antiGFP_NeuN_cFOS mean_intensity	Hamilton_WT2_antiGFP_NeuN_cFos mean_intensity	Hamilton_VPR3_antiGFP_NeuN_cFOS mean_intensity	Hamilton_WT3_antiGFP_NeuN_cFos mean_intensity	Hamilton_DN3_antiGFP_NeuN_cFOS mean_intensity
10069	right Primary somatosensory area, lower limb, layer 5	SSp-ll5-R	10065	9	0.366212	1218.1	953.661	1104.59	939.434	966.753	1127.15	1099.61	953.829	1198.75
10068	right Primary somatosensory area, lower limb, layer 4	SSp-ll4-R	10065	9	0.182394	1293.2	1058.8	1211.31	1019.29	1121.77	1249.97	1152.92	1010.46	1372.04
10070	right Primary somatosensory area, lower limb, layer 6a	SSp-ll6a-R	10065	9	0.344108	1085.9	823.845	932.953	812.683	875.314	933.069	1041.31	823.089	1073.35
10071	right Primary somatosensory area, lower limb, layer 6b	SSp-ll6b-R	10065	9	0.0341125	995.572	758.365	861.167	743.06	830.81	770.694	1038.07	739.539	1039.88
10073	right Primary somatosensory area, mouth, layer 1	SSp-m1-R	10072	9	0.535504	292.2	239.318	283.304	178.894	806.936	331.411	347.053	274.691	445.455
10074	right Primary somatosensory area, mouth, layer 2/3	SSp-m2/3-R	10072	9	0.982437	1210.79	859.055	1189.6	675.483	1827.79	1408.74	1117.86	1140.98	1629.37
10075	right Primary somatosensory area, mouth, layer 4	SSp-m4-R	10072	9	0.594105	1198.42	979.153	1269.34	919.882	1556.21	1480.5	1199.62	1133.33	1764.14
10076	right Primary somatosensory area, mouth, layer 5	SSp-m5-R	10072	9	0.749916	1148.76	882.777	1190.2	929.046	1401.67	1323.16	1143.32	1049.79	1648.34
10067	right Primary somatosensory area, lower limb, layer 2/3	SSp-ll2/3-R	10065	9	0.445545	1339.17	1032.96	1334.89	1144.87	1181.13	1329.14	1248.6	1100.25	1607.57
500	left Entorhinal area, lateral part, layer 3	ENTl3-L	494	9	1.11692	926.77	780.896	854.453	914.264	795.31	1120.66	1062.38	1149.06	900.82
496	left Entorhinal area, lateral part, layer 2	ENTl2-L	494	9	1.35854	874.711	886.188	911.739	998.75	825.879	1314.32	1250.26	1183.91	917.194
495	left Entorhinal area, lateral part, layer 1	ENTl1-L	494	9	0.829195	607.739	698.875	540.054	911.974	948.427	1015.87	875.935	1272.69	740.38
10066	right Primary somatosensory area, lower limb, layer 1	SSp-ll1-R	10065	9	0.211791	262.249	222.482	776.437	1082.03	325.834	672.97	753.445	655.555	697.15
10098	right Primary somatosensory area, unassigned, layer 6a	SSp-un6a-R	10093	9	0.197467	1153.71	859.305	972.888	876.704	937.621	1053.42	1079.18	918.094	1256.08
10099	right Primary somatosensory area, unassigned, layer 6b	SSp-un6b-R	10093	9	0.016427	1080.43	795.897	926.07	819.911	913.187	955.328	1049.95	809.579	1158.08
10097	right Primary somatosensory area, unassigned, layer 5	SSp-un5-R	10093	9	0.180925	1261.06	941.753	1092.16	988.434	1010.32	1174.7	1171.06	1029.71	1456.65
10096	right Primary somatosensory area, unassigned, layer 4	SSp-un4-R	10093	9	0.133183	1318.06	1054.88	1239.06	1068.85	1154.15	1320.84	1217.11	1095.31	1661.44
10077	right Primary somatosensory area, mouth, layer 6a	SSp-m6a-R	10072	9	0.971496	1047.31	801.792	1043.76	855.921	1201.24	1115.47	1045.89	905.716	1451.24
10078	right Primary somatosensory area, mouth, layer 6b	SSp-m6b-R	10072	9	0.0642015	973.321	732.319	936.668	803.854	1101.91	1008.14	986.022	819.1	1315.02
10080	right Primary somatosensory area, upper limb, layer 1	SSp-ul1-R	10079	9	0.30736	350.683	370.757	843.616	1001.24	454.908	670.618	604.745	507.278	821.874
10081	right Primary somatosensory area, upper limb, layer 2/3	SSp-ul2/3-R	10079	9	0.634649	1521.07	1058.29	1246.15	1118.45	1193.7	1251.9	1141.04	1196.43	1668.05
10082	right Primary somatosensory area, upper limb, layer 4	SSp-ul4-R	10079	9	0.324391	1370.66	1091.67	1229.09	1057.6	1132.53	1329.01	1154.7	1117.4	1515.81
10083	right Primary somatosensory area, upper limb, layer 5	SSp-ul5-R	10079	9	0.478344	1262.93	957.707	1107.35	975.991	997.213	1191.54	1111.61	1029.71	1394.31
10084	right Primary somatosensory area, upper limb, layer 6a	SSp-ul6a-R	10079	9	0.542656	1145.44	852.618	963.191	863.961	926.398	1053.79	1051.13	904.429	1253
10085	right Primary somatosensory area, upper limb, layer 6b	SSp-ul6b-R	10079	9	0.0438853	1078.52	786.604	903.113	806.886	894.834	897.94	1042.4	790.397	1166.25
10087	right Primary somatosensory area, trunk, layer 1	SSp-tr1-R	10086	9	0.161468	285.12	237.988	580.586	833.296	252.635	288.247	483.554	565.5	368.03
10088	right Primary somatosensory area, trunk, layer 2/3	SSp-tr2/3-R	10086	9	0.338436	1301.09	977.418	1385.78	1196.55	1195.49	1345.18	1382.74	1215.43	1628.13
10089	right Primary somatosensory area, trunk, layer 4	SSp-tr4-R	10086	9	0.126347	1250.38	1027.07	1236.26	1072.17	1155.26	1252.46	1253.41	1116.02	1441.31
10090	right Primary somatosensory area, trunk, layer 5	SSp-tr5-R	10086	9	0.291357	1137.88	944.444	1084.04	970.205	1011.64	1132.35	1178.84	1006	1243.22
10091	right Primary somatosensory area, trunk, layer 6a	SSp-tr6a-R	10086	9	0.194346	1055.41	834.286	942.38	869.848	894.709	951.732	1096.94	895.925	1122.94
10092	right Primary somatosensory area, trunk, layer 6b	SSp-tr6b-R	10086	9	0.0284555	1011.73	773.846	877.53	830.973	877.679	826.267	1077.68	818.294	1126.13
10094	right Primary somatosensory area, unassigned, layer 1	SSp-un1-R	10093	9	0.120497	253.476	287.303	706.104	926.83	399.213	586.475	501.366	305.442	908.419
10095	right Primary somatosensory area, unassigned, layer 2/3	SSp-un2/3-R	10093	9	0.239627	1380.12	995.48	1291.45	1092.08	1245.54	1247.89	1147.56	1171.6	1729.41
503	left Entorhinal area, lateral part, layer 5	ENTl5-L	494	9	1.20492	945.845	718.514	788.758	855.717	762.065	1043.95	986.223	1189.49	855.852
505	left Entorhinal area, lateral part, layer 6a	ENTl6a-L	494	9	0.888087	930.383	745.403	754.863	858.91	740.605	978.737	997.481	1131.87	845.042
10503	right Entorhinal area, lateral part, layer 5	ENTl5-R	10494	9	1.01013	774.622	591.572	1161.26	723.852	1126.39	711.495	970.852	638.12	1338.3
10505	right Entorhinal area, lateral part, layer 6a	ENTl6a-R	10494	9	0.751375	786.425	559.013	1098.82	685.431	1053.09	716.117	959.821	649.924	1318.56
10508	right Entorhinal area, medial part, dorsal zone, layer 1	ENTm1-R	10507	9	0.823897	1038.63	701.202	1266.39	669.803	1197.32	918.14	585.732	773.03	1248.35
10509	right Entorhinal area, medial part, dorsal zone, layer 2	ENTm2-R	10507	9	0.837861	1022.63	702.891	1189.97	824.987	1199.17	872.609	629.867	747.316	1314.92
10516	right Entorhinal area, medial part, dorsal zone, layer 6	ENTm6-R	10507	9	0.415091	924.998	643.975	1114.61	757.734	1157.54	778.884	858.711	738.047	1325.8
10514	right Entorhinal area, medial part, dorsal zone, layer 5	ENTm5-R	10507	9	0.612006	943.285	642.248	1089.23	785.615	1148.49	794.927	781.093	727.319	1306.73
10512	right Entorhinal area, medial part, dorsal zone, layer 3	ENTm3-R	10507	9	0.660914	984.367	669.303	1138.2	812.336	1173.86	838.709	706.399	730.401	1320.93
10500	right Entorhinal area, lateral part, layer 3	ENTl3-R	10494	9	0.93306	835.984	648.78	1297.5	794.118	1230.37	783.775	890.349	682.567	1420.56
516	left Entorhinal area, medial part, dorsal zone, layer 6	ENTm6-L	507	9	0.491698	1014.97	823.505	861.065	958.265	812.819	1081.78	1128.27	1070.38	1004.35
514	left Entorhinal area, medial part, dorsal zone, layer 5	ENTm5-L	507	9	0.685098	965.909	803.953	854.352	940.966	815.931	1139.74	1064.18	1084.07	994.679
512	left Entorhinal area, medial part, dorsal zone, layer 3	ENTm3-L	507	9	0.704524	916.773	834.9	886.832	978.945	850.479	1223.25	1091	1051.43	1014.17
509	left Entorhinal area, medial part, dorsal zone, layer 2	ENTm2-L	507	9	0.863887	851.296	867.018	921.877	984.455	887.287	1362.81	1101.09	1048.88	1010.84
508	left Entorhinal area, medial part, dorsal zone, layer 1	ENTm1-L	507	9	0.820235	602.784	797.928	852.829	933.923	918.593	1353.71	1033.78	1015.7	959.645
10496	right Entorhinal area, lateral part, layer 2	ENTl2-R	10494	9	1.1374	928.502	738.286	1546.94	896.292	1370.75	875.861	804.132	757.275	1473.64
10495	right Entorhinal area, lateral part, layer 1	ENTl1-R	10494	9	0.688387	1032.62	689.983	1169.01	560.84	1474.42	1015.22	727.558	790.971	1314.89
10045	right Primary somatosensory area, nose, layer 1	SSp-n1-R	10044	9	0.270586	261.626	242.4	344.869	191.947	383.964	370.475	482.932	385.906	610.178
10046	right Primary somatosensory area, nose, layer 2/3	SSp-n2/3-R	10044	9	0.426129	1332.4	962.853	1316.14	876.808	1298.23	1400.2	1194.18	1133.64	1672.32
10047	right Primary somatosensory area, nose, layer 4	SSp-n4-R	10044	9	0.362952	1275.94	974.81	1303.99	961.039	1286.46	1474.02	1145.61	1103.45	1645.45
10048	right Primary somatosensory area, nose, layer 5	SSp-n5-R	10044	9	0.365883	1162.3	867.39	1213.31	915.068	1198.47	1264.2	1060.62	1000.57	1507.47
10049	right Primary somatosensory area, nose, layer 6a	SSp-n6a-R	10044	9	0.482336	1043.86	793.991	1058.54	825.446	1104.64	1092.01	996.876	875.675	1333.52
10050	right Primary somatosensory area, nose, layer 6b	SSp-n6b-R	10044	9	0.0305519	981.499	740.742	975.305	785.009	1038.9	999.373	990.164	842.903	1218.45
10052	right Primary somatosensory area, barrel field, layer 1	SSp-bfd1-R	10051	9	0.656544	249.637	204.686	339.769	360.791	265.11	239.519	328.711	286.395	533.628
10053	right Primary somatosensory area, barrel field, layer 2/3	SSp-bfd2/3-R	10051	9	1.1891	1193.06	815.281	1334.38	993.837	1135.37	1062.26	1095.92	1195.3	1769.88
10054	right Primary somatosensory area, barrel field, layer 4	SSp-bfd4-R	10051	9	0.99827	1275.17	976.454	1427.49	954.66	1197.23	1249.88	1151.2	1145.43	1748.73
10055	right Primary somatosensory area, barrel field, layer 5	SSp-bfd5-R	10051	9	0.920635	1156.33	875.145	1274.47	895.916	1088.83	1125.81	1095.09	1029.03	1561.38
10056	right Primary somatosensory area, barrel field, layer 6a	SSp-bfd6a-R	10051	9	0.951526	1051.62	800.218	1123.65	815.444	1023.16	966.957	1034.2	917.645	1376.73
10057	right Primary somatosensory area, barrel field, layer 6b	SSp-bfd6b-R	10051	9	0.105506	980.956	737.497	1032.59	769.525	968.137	843.968	1033.91	816.481	1297.43
81	left Primary somatosensory area, upper limb, layer 2/3	SSp-ul2/3-L	79	9	0.654388	1241.76	944.869	1257.64	1042.62	1284.11	1312.09	1138.49	1050.22	1449.18
71	left Primary somatosensory area, lower limb, layer 6b	SSp-ll6b-L	65	9	0.0264615	899.461	669.352	904.306	732.19	900.286	773.879	1009.99	877.488	1072.46
70	left Primary somatosensory area, lower limb, layer 6a	SSp-ll6a-L	65	9	0.270601	947.231	729.307	953.48	786.883	926.834	821.361	992.519	798.658	1042.74
69	left Primary somatosensory area, lower limb, layer 5	SSp-ll5-L	65	9	0.301853	1109.12	852.804	1108.11	880.402	1064.42	1033.35	1045.88	928.297	1107.37
68	left Primary somatosensory area, lower limb, layer 4	SSp-ll4-L	65	9	0.156124	1184.01	905.685	1190.86	932.136	1241.86	1110.48	1079.01	962.317	1214.17
67	left Primary somatosensory area, lower limb, layer 2/3	SSp-ll2/3-L	65	9	0.390184	1297.95	961.484	1297.87	971.899	1275.92	1175.88	1182.86	1027.22	1450.7
66	left Primary somatosensory area, lower limb, layer 1	SSp-ll1-L	65	9	0.186406	1693.4	463.823	1007.04	345.814	1170.27	821.616	737.051	934.556	1079.25
57	left Primary somatosensory area, barrel field, layer 6b	SSp-bfd6b-L	51	9	0.0959858	1063.45	744.811	978.815	900.159	941.97	952.522	1163.72	901.133	1168.97
56	left Primary somatosensory area, barrel field, layer 6a	SSp-bfd6a-L	51	9	0.849534	1136.84	812.274	1047.9	968.824	973.38	1080	1179.82	927.689	1209.67
55	left Primary somatosensory area, barrel field, layer 5	SSp-bfd5-L	51	9	0.850472	1260.09	935.926	1160.89	1078.05	1018.72	1319.84	1286.46	1123	1312.25
54	left Primary somatosensory area, barrel field, layer 4	SSp-bfd4-L	51	9	0.945419	1378.86	1099.28	1270.2	1184.45	1118.72	1461.84	1414.56	1287.44	1419.43
53	left Primary somatosensory area, barrel field, layer 2/3	SSp-bfd2/3-L	51	9	1.1537	1391.55	1099.07	1144.11	1157.79	1168.54	1468.47	1423.97	1350.17	1464.9
52	left Primary somatosensory area, barrel field, layer 1	SSp-bfd1-L	51	9	0.65274	874.234	349.977	340.049	279.999	822.728	848.01	871.416	885.725	912.072
92	left Primary somatosensory area, trunk, layer 6b	SSp-tr6b-L	86	9	0.022728	926.38	657.549	948.341	756.652	880.833	779.713	955.45	855.418	970.758
50	left Primary somatosensory area, nose, layer 6b	SSp-n6b-L	44	9	0.0309193	1162.56	873.311	917.022	949.172	1095.34	1088.2	1175.31	976.064	1172.03
49	left Primary somatosensory area, nose, layer 6a	SSp-n6a-L	44	9	0.511997	1163.03	917.575	961.749	1053.25	1022.82	1218.17	1202.97	1004.47	1223.56
48	left Primary somatosensory area, nose, layer 5	SSp-n5-L	44	9	0.402931	1279.13	1022.52	1034.99	1205.63	1093.71	1525.23	1313.89	1218.21	1373.41
47	left Primary somatosensory area, nose, layer 4	SSp-n4-L	44	9	0.420276	1410.59	1161.66	1117.73	1305.65	1193.16	1771.7	1455.11	1440.57	1561.8
46	left Primary somatosensory area, nose, layer 2/3	SSp-n2/3-L	44	9	0.522642	1365.79	1164.71	1076.71	1272.39	1275.26	1719.34	1453.89	1577.04	1562.19
45	left Primary somatosensory area, nose, layer 1	SSp-n1-L	44	9	0.341911	762.245	568.272	356.202	245.113	956.412	1327.2	665.523	888.44	1020.44
85	left Primary somatosensory area, upper limb, layer 6b	SSp-ul6b-L	79	9	0.0375567	728.587	698.176	967.194	807.551	978.287	916.351	1016.91	786.311	1181.19
94	left Primary somatosensory area, unassigned, layer 1	SSp-un1-L	93	9	0.122273	1323.79	830.488	794.518	343.056	1187.89	1343.01	1000.66	971.86	1286.65
95	left Primary somatosensory area, unassigned, layer 2/3	SSp-un2/3-L	93	9	0.227062	1387.63	983.563	1223.79	1118.48	1138.54	1339.95	1196.09	1155.06	1495.43
96	left Primary somatosensory area, unassigned, layer 4	SSp-un4-L	93	9	0.120458	1337.57	921.388	1262.83	1021.15	1159.43	1312.55	1165.64	1086.63	1436.64
97	left Primary somatosensory area, unassigned, layer 5	SSp-un5-L	93	9	0.157141	1180.13	823.78	1166.19	917.931	1112	1198.87	1112.71	960.295	1353.73
90	left Primary somatosensory area, trunk, layer 5	SSp-tr5-L	86	9	0.230248	1096.6	810.974	1108.49	872.061	1048.85	983.89	1052.99	964.421	1078.15
98	left Primary somatosensory area, unassigned, layer 6a	SSp-un6a-L	93	9	0.166781	1028.32	751.157	1049.86	857.9	1047.8	995.943	1066.58	822.745	1255.46
99	left Primary somatosensory area, unassigned, layer 6b	SSp-un6b-L	93	9	0.0141199	983.396	704.326	979.951	825.598	1013.68	907.001	1082.2	846.036	1183.56
89	left Primary somatosensory area, trunk, layer 4	SSp-tr4-L	86	9	0.103521	1095.11	882.481	1235.92	926.483	1167.79	1044.22	1139.89	1011.93	1228.14
88	left Primary somatosensory area, trunk, layer 2/3	SSp-tr2/3-L	86	9	0.284732	1291.55	964.811	1418.85	975.616	1208.58	1126.58	1302.45	1091.77	1395.92
87	left Primary somatosensory area, trunk, layer 1	SSp-tr1-L	86	9	0.139354	1517.05	229.793	416.654	216.548	517.445	338.03	468.471	615.489	765.139
84	left Primary somatosensory area, upper limb, layer 6a	SSp-ul6a-L	79	9	0.50239	906.2	753.745	1037.93	857.755	1033.03	1022.6	1039.1	799.177	1202.96
83	left Primary somatosensory area, upper limb, layer 5	SSp-ul5-L	79	9	0.468323	1066.5	839.885	1146.97	924.224	1137.43	1223.44	1071.83	920.501	1278.95
82	left Primary somatosensory area, upper limb, layer 4	SSp-ul4-L	79	9	0.33031	1167.65	934.284	1265.83	1012.82	1234.89	1328.2	1120.2	1007.99	1374.34
80	left Primary somatosensory area, upper limb, layer 1	SSp-ul1-L	79	9	0.323478	1381.87	804.7	1078.91	352.465	1224.41	1290.68	801.987	943.797	1321.88
78	left Primary somatosensory area, mouth, layer 6b	SSp-m6b-L	72	9	0.0715049	999.154	745.946	912.436	938.754	963.584	1087.15	1097.52	917.37	1199.54
77	left Primary somatosensory area, mouth, layer 6a	SSp-m6a-L	72	9	1.0906	1112.09	839.858	973.856	1047.85	1028.99	1236.78	1215.53	1059.3	1263.5
76	left Primary somatosensory area, mouth, layer 5	SSp-m5-L	72	9	0.877659	1251.78	958.24	1059.69	1215.81	1088.73	1482.72	1379.25	1317.48	1343.71
75	left Primary somatosensory area, mouth, layer 4	SSp-m4-L	72	9	0.715489	1312.02	1114.45	1083.81	1298.97	1123.78	1640.22	1449.17	1443.24	1408.99
74	left Primary somatosensory area, mouth, layer 2/3	SSp-m2/3-L	72	9	1.18035	1075.02	1060.34	914.401	1240.53	977.446	1429.5	1177.33	1248.53	1336.93
73	left Primary somatosensory area, mouth, layer 1	SSp-m1-L	72	9	0.630979	271.949	305.241	204.442	215.332	297.484	568.415	277.303	257.054	570.047
91	left Primary somatosensory area, trunk, layer 6a	SSp-tr6a-L	86	9	0.151222	986.768	712.612	1006.14	800.868	931.946	875.413	950.771	865.218	986.03
10260	right Orbital area, lateral part, layer 2/3	ORBl2/3-R	10258	8	0.536339	1015.81	768.748	899.367	887.344	687.279	1115.15	976.818	721.523	1027.21
10262	right Orbital area, lateral part, layer 6a	ORBl6a-R	10258	8	0.386362	932.229	713.393	849.72	802.559	873.414	935.797	885.439	711.772	1015.95
10263	right Orbital area, lateral part, layer 6b	ORBl6b-R	10258	8	0.0343235	896.537	707.436	832.785	840.181	860.48	922.359	914.69	703.578	908.549
65	left Primary somatosensory area, lower limb	SSp-ll-L	37	8	1.33163	1217.96	807.439	1125.74	815.818	1132.92	1006.37	1033.9	935.677	1201.18
10265	right Orbital area, medial part, layer 1	ORBm1-R	10264	8	0.351598	773.204	637.158	552.104	704.497	891.923	551.458	711.457	595.06	609.737
10261	right Orbital area, lateral part, layer 5	ORBl5-R	10258	8	1.03923	966.637	753.539	912.211	835.105	822.509	1011.06	934.13	676.197	1039.97
10259	right Orbital area, lateral part, layer 1	ORBl1-R	10258	8	0.32803	1022.1	722.069	888.946	891.337	559.312	1246.04	984.645	730.737	908.348
10494	right Entorhinal area, lateral part	ENTl-R	10493	8	4.52035	867.259	650.944	1276.17	750.764	1252.86	815.639	872.454	702.671	1382.83
10677	right Anteromedial nucleus, dorsal part	AMd-R	10676	8	0.167503	854.913	733.702	836.348	839.125	851.851	821.79	962.281	759.859	884.169
10678	right Anteromedial nucleus, ventral part	AMv-R	10676	8	0.117748	853.383	726.319	811.197	821.654	865.01	830.94	952.254	750.286	871.119
10267	right Orbital area, medial part, layer 2/3	ORBm2/3-R	10264	8	0.247207	800.795	634.819	713.034	730.577	923.069	697.966	784.964	622.771	896.008
10275	right Orbital area, ventrolateral part, layer 5	ORBvl5-R	10272	8	0.495978	885.27	711.665	792.161	797.02	1007	873.696	861.403	703.556	1029.28
10284	right Agranular insular area, dorsal part, layer 6b	AId6b-R	10279	8	0.0322268	837.467	652.633	834.172	731.657	978.851	861.945	878.988	727.38	988.364
10283	right Agranular insular area, dorsal part, layer 6a	AId6a-R	10279	8	0.512309	896.444	674.046	870.448	744.491	1016.35	912.17	886.785	744.205	1023.63
10282	right Agranular insular area, dorsal part, layer 5	AId5-R	10279	8	1.05858	927.488	718.618	950.163	760.248	1114.71	1022.5	916.383	761.779	1002.95
10281	right Agranular insular area, dorsal part, layer 2/3	AId2/3-R	10279	8	0.702822	1010.35	719.742	1001.39	813.633	1240.93	1357.34	1037.38	989.486	996.575
10280	right Agranular insular area, dorsal part, layer 1	AId1-R	10279	8	0.369854	517.55	223.646	360.792	312.066	483.97	1142.45	363.044	499.487	491.616
10231	right Anterior cingulate area, dorsal part, layer 6b	ACAd6b-R	10226	8	0.0165282	960.231	697.22	832.865	780.609	951.799	838.696	1045.86	814.765	1113.49
10277	right Orbital area, ventrolateral part, layer 6b	ORBvl6b-R	10272	8	0.00725555	907.335	664.628	771.453	777.055	806.379	873.096	864.359	646.43	971.778
10276	right Orbital area, ventrolateral part, layer 6a	ORBvl6a-R	10272	8	0.191838	886.596	685.679	772.185	752.769	861.879	872.429	835.057	674.626	1052.97
10663	right Dorsal part of the lateral geniculate complex, shell	LGd-sh-R	10662	8	0.101791	1192.13	926.768	976.955	1032.23	1062.71	1022.36	1161.72	925.871	1197.46
10664	right Dorsal part of the lateral geniculate complex, core	LGd-co-R	10662	8	0.235116	1192.15	944.763	994.557	1051.09	1147.11	1011.95	1213.86	982.386	1316.81
665	left Dorsal part of the lateral geniculate complex, ipsilateral zone	LGd-ip-L	662	8	0.0525068	1095.03	834.302	1236.91	957.388	1175.81	1166.57	1136.34	988.119	1268.17
664	left Dorsal part of the lateral geniculate complex, core	LGd-co-L	662	8	0.221894	1088.58	835.473	1185.03	956.385	1151.33	1121.06	1148.22	987.471	1252.18
663	left Dorsal part of the lateral geniculate complex, shell	LGd-sh-L	662	8	0.109059	1076.21	835.016	1188.63	941.111	1179.07	1165.58	1097.93	956.403	1249.75
661	left Medial geniculate complex, medial part	MGm-L	658	8	0.161613	986.442	831.375	1064.46	924.943	1192.75	1166.74	1093.31	929.34	1151.46
660	left Medial geniculate complex, ventral part	MGv-L	658	8	0.187736	939.853	830.51	1045.33	899.209	1171.42	1090.38	1065.5	926.266	1146.77
659	left Medial geniculate complex, dorsal part	MGd-L	658	8	0.121224	950.882	818.462	1017.09	879.799	1112.42	1027.87	1062.27	896.205	1160.73
10274	right Orbital area, ventrolateral part, layer 2/3	ORBvl2/3-R	10272	8	0.403214	861.26	656.021	782.38	814.782	898.107	808.886	856.936	644.989	844.043
10665	right Dorsal part of the lateral geniculate complex, ipsilateral zone	LGd-ip-R	10662	8	0.0544948	1219.92	958.14	987.228	1064.56	1094.5	1046.17	1209.62	983.086	1337.34
10273	right Orbital area, ventrolateral part, layer 1	ORBvl1-R	10272	8	0.306664	776.939	615.593	686.985	773.611	664.529	665.742	780.169	612.959	509.267
10270	right Orbital area, medial part, layer 6b	ORBm6b-R	10264	8	0.00278764	927.784	664.385	762.378	775.168	796.989	842.691	848.291	648.439	976.13
10269	right Orbital area, medial part, layer 6a	ORBm6a-R	10264	8	0.137507	845.147	639.112	732.106	724.745	817.819	815.526	794.4	619.467	1007.07
10268	right Orbital area, medial part, layer 5	ORBm5-R	10264	8	0.350766	813.127	653.385	743.927	738.535	912.643	770.1	801.698	644.344	991.248
650	left Ventral posteromedial nucleus of the thalamus, parvicellular part	VPMpc-L	646	8	0.145441	791.34	626.614	892.491	797.994	855.335	922.086	880.039	722.246	867.827
649	left Ventral posteromedial nucleus of the thalamus	VPM-L	646	8	0.94061	938.67	881.623	1189.43	1032.78	1175.13	1097.24	1248.08	1054.9	1188.25
648	left Ventral posterolateral nucleus of the thalamus, parvicellular part	VPLpc-L	646	8	0.064376	886.575	777.382	1044.32	937.149	1098.01	1117.75	1067.53	892.409	1072.14
647	left Ventral posterolateral nucleus of the thalamus	VPL-L	646	8	0.483838	907.126	872.938	1123.83	1028.2	1164.04	1077.74	1246.83	1034.34	1192.15
234	left Anterior cingulate area, ventral part, layer 2/3	ACAv2/3-L	232	8	0.2946	987.231	669.403	786.919	756.18	816.209	781.216	922.704	787.7	934.267
10235	right Anterior cingulate area, ventral part, layer 5	ACAv5-R	10232	8	0.616528	902.969	693.688	801.253	761.54	890.067	801.211	975.536	749.295	1003.55
10044	right Primary somatosensory area, nose	SSp-n-R	10037	8	1.93844	1062.93	799.786	1089.14	790.162	1091.69	1161.43	1006.72	930.291	1393.22
10236	right Anterior cingulate area, ventral part, 6a	ACAv6a-R	10232	8	0.230792	941.098	706.375	808.306	781.855	934.93	813.406	990.52	765.441	1064.53
79	left Primary somatosensory area, upper limb	SSp-ul-L	37	8	2.31645	1134.23	857.65	1158.4	875.356	1179.36	1223.7	1051.89	945.104	1327.3
10051	right Primary somatosensory area, barrel field	SSp-bfd-R	10037	8	4.82158	1042.03	773.041	1160.09	840.4	993.442	978.209	990.062	967.231	1469.71
677	left Anteromedial nucleus, dorsal part	AMd-L	676	8	0.159568	832.308	700.804	819.385	819.672	860.006	885.681	971.611	820.93	863.531
10237	right Anterior cingulate area, ventral part, 6b	ACAv6b-R	10232	8	0.0399318	975.815	657.952	837.589	741.776	961.302	787.046	1063.91	754.72	1087.07
86	left Primary somatosensory area, trunk	SSp-tr-L	37	8	0.931804	1196.91	757.696	1092.11	796.466	1008.53	928.488	1033.8	937.428	1129.2
10457	right Field CA1	CA1-R	10456	8	7.064	914.282	637.227	906.82	749.587	953.328	738.832	974.672	734.296	1105.05
10432	right Cortical amygdalar area, posterior part, lateral zone	COApl-R	10431	8	0.746838	669.791	484.441	832.8	635.442	895.352	586.187	885.562	555.341	909.572
10774	right Tuberomammillary nucleus, dorsal part	TMd-R	10773	8	0.0249938	763.047	536.707	728.222	634.183	964.237	682.635	699.939	606.562	815.613
10775	right Tuberomammillary nucleus, ventral part	TMv-R	10773	8	0.0677395	546.441	725.698	1096.76	617.916	1333.45	954.789	741.552	465.183	1047.25
10019	right Primary motor area, Layer 1	MOp1-R	10018	8	0.984602	718.103	355.039	718.261	516.805	852.587	580.842	765.431	482.221	892.39
10020	right Primary motor area, Layer 2/3	MOp2/3-R	10018	8	2.57596	1411	964.702	1158.28	890.148	1424.97	1220.46	1161	1105.71	1432.93
10021	right Primary motor area, Layer 5	MOp5-R	10018	8	2.0991	1169.22	893.798	1048.45	881.568	1195.25	1152.26	1092.57	1000.04	1327.19
10022	right Primary motor area, Layer 6a	MOp6a-R	10018	8	1.66173	1076.89	821.453	955.761	857.877	1027.03	1033.01	1043.13	910.33	1209.27
10023	right Primary motor area, Layer 6b	MOp6b-R	10018	8	0.102843	1010.46	768.693	881.979	814.975	953.106	932.743	1009.21	820.941	1134.23
10025	right Secondary motor area, layer 1	MOs1-R	10024	8	2.01849	1094.17	544.83	827.799	643.166	803.993	847.821	1017.2	703.026	1104.94
10026	right Secondary motor area, layer 2/3	MOs2/3-R	10024	8	3.23076	1491.29	943.024	1032.77	931.448	1135.37	1129.57	1206.99	1088.3	1331.81
10027	right Secondary motor area, layer 5	MOs5-R	10024	8	3.61964	1146.18	872.075	989.868	868.685	1027.02	1026.3	1051.08	931.778	1234.27
10028	right Secondary motor area, layer 6a	MOs6a-R	10024	8	1.65157	1037.45	791.994	909.939	838.763	949.269	935.782	975.752	840.409	1127.4
10029	right Secondary motor area, layer 6b	MOs6b-R	10024	8	0.0482015	968.185	740.825	858.451	808.272	907.9	864.945	957.107	804.099	1073.61
72	left Primary somatosensory area, mouth	SSp-m-L	37	8	4.56659	1042.83	887.156	880.463	1048.71	935.696	1299.41	1140.48	1102.57	1217.93
10233	right Anterior cingulate area, ventral part, layer 1	ACAv1-R	10232	8	0.294358	932.043	669.85	770.02	741.086	841.762	753.524	945.139	773.754	990.463
10234	right Anterior cingulate area, ventral part, layer 2/3	ACAv2/3-R	10232	8	0.319033	894.479	677.851	780.053	727.766	823.266	759.161	941.978	724.721	967.105
10230	right Anterior cingulate area, dorsal part, layer 6a	ACAd6a-R	10226	8	0.475548	928.865	700.412	831.011	767.507	895.303	803.735	939.603	761.896	1034.5
678	left Anteromedial nucleus, ventral part	AMv-L	676	8	0.106995	825.329	702.38	834.9	830.722	884.076	926.878	989.304	836.164	885.818
21	left Primary motor area, Layer 5	MOp5-L	18	8	2.19181	1088.58	846.693	1086.5	949.487	1045.22	1153.3	1101.29	999.173	1202.85
10338	right Retrosplenial area, ventral part, layer 6b	RSPv6b-R	10332	8	0.0343502	1107.24	781.734	999.337	842.706	939.803	953.78	1181.86	953.978	1173.95
10336	right Retrosplenial area, ventral part, layer 5	RSPv5-R	10332	8	1.40986	1114.82	901.691	1095.15	904.615	974.53	996.38	1268.78	1015.76	1163.44
10335	right Retrosplenial area, ventral part, layer 2/3	RSPv2/3-R	10332	8	0.806352	1051.21	943.052	1001.78	843.511	917.949	984.502	1218.13	928.79	1143.51
10507	right Entorhinal area, medial part, dorsal zone	ENTm-R	10493	8	3.34977	992.422	677.695	1169.49	768.726	1179.32	851.715	689.458	745.57	1299.6
28	left Secondary motor area, layer 6a	MOs6a-L	24	8	1.55297	1002.17	760.966	919.298	846.12	963.02	916.722	996.801	842.019	1038.24
29	left Secondary motor area, layer 6b	MOs6b-L	24	8	0.0467033	900.753	710.613	857.054	806.775	975.626	835.735	968.813	804.524	1009.23
775	left Tuberomammillary nucleus, ventral part	TMv-L	773	8	0.0758125	839.635	669.773	805.116	638.043	1174.53	906.308	681.04	713.492	678.57
774	left Tuberomammillary nucleus, dorsal part	TMd-L	773	8	0.0250474	793.38	578.385	758.368	613.411	1023.39	978.196	837.979	674.233	1217.15
769	left Medial mammillary nucleus, dorsal part	MMd-L	764	8	0.0447572	784.673	755.957	869.592	814.247	882.576	935.398	837.791	753.276	825.05
768	left Medial mammillary nucleus, posterior part	MMp-L	764	8	0.0205654	847.799	728.153	992.67	695.085	1061.9	826.245	891.704	872.532	1011.88
767	left Medial mammillary nucleus, medial part	MMm-L	764	8	0.084648	883.724	760.507	866.615	844.884	1045.06	996.967	985.113	845.461	942.532
766	left Medial mammillary nucleus, lateral part	MMl-L	764	8	0.142598	878.042	750.784	884.663	849.066	1001.64	1004.95	903.816	809.609	903.806
765	left Medial mammillary nucleus, median part	MMme-L	764	8	0.0452779	800.762	687.77	855.036	750.825	1043.07	901.533	935.479	809.533	991.702
10333	right Retrosplenial area, ventral part, layer 1	RSPv1-R	10332	8	0.772972	1018.76	916.91	896.359	745.561	804.846	876.51	1052.35	860.32	1067.77
10331	right Retrosplenial area, dorsal part, layer 6b	RSPd6b-R	10325	8	0.0230797	1067.81	771.099	948.214	774.137	896.565	883.356	1102.68	927.008	1145.12
10330	right Retrosplenial area, dorsal part, layer 6a	RSPd6a-R	10325	8	0.607367	1133.99	856.123	1050.75	854.397	979.978	999.778	1184.29	1011.73	1203.73
10337	right Retrosplenial area, ventral part, layer 6a	RSPv6a-R	10332	8	0.56033	1142.39	810.829	1023.79	870.183	944.265	912.313	1199.52	980.626	1111
10286	right Agranular insular area, posterior part, layer 1	AIp1-R	10285	8	0.279059	617.918	323.999	357.451	386.119	278.825	834.553	735.073	579.934	848.148
27	left Secondary motor area, layer 5	MOs5-L	24	8	3.47884	1103.04	840.126	989.646	885.56	1012.27	1028.75	1024.23	951.306	1085.57
10352	right Anterior area, layer 6b	VISa6b-R	10346	8	0.0332181	1072.07	792.457	899.599	868.016	865.478	958.146	1088.26	868.983	1204.66
10351	right Anterior area, layer 6a	VISa6a-R	10346	8	0.187287	1125.83	865.499	959.54	904.437	903.391	1050.68	1130.27	944.128	1282.68
10350	right Anterior area, layer 5	VISa5-R	10346	8	0.297545	1198.17	942.99	1069.68	977.088	1030.67	1158.7	1221.38	1054.2	1444.81
10349	right Anterior area, layer 4	VISa4-R	10346	8	0.132578	1337.93	995.661	1189.06	1032.29	1119.99	1231.2	1307.55	1159.01	1617.62
10348	right Anterior area, layer 2/3	VISa2/3-R	10346	8	0.360024	1491.33	984.743	1311.06	1151.99	1155.7	1286.05	1449.75	1349.72	1778.63
10347	right Anterior area, layer 1	VISa1-R	10346	8	0.202505	320.941	216.681	481.845	829.992	263.621	239.473	583.06	630.734	416.892
22	left Primary motor area, Layer 6a	MOp6a-L	18	8	1.75828	960.568	736.584	1014.06	885.797	1048.87	980.928	1058.62	887.395	1143.65
23	left Primary motor area, Layer 6b	MOp6b-L	18	8	0.109372	905.576	673.974	936.263	822.165	1012.67	886.83	1010.9	809.646	1127.74
10769	right Medial mammillary nucleus, dorsal part	MMd-R	10764	8	0.0434079	829.199	692.415	976.607	774.207	940.307	899.039	793.063	743.522	823.385
10354	right Rostrolateral area, layer 1	VISrl1-R	10353	8	0.133702	247.666	171.229	252.45	247.202	232.314	217.456	269.724	299.48	427.022
10768	right Medial mammillary nucleus, posterior part	MMp-R	10764	8	0.0201198	806.912	750.317	983.551	668.16	1137.45	799.793	876.461	831.937	948.566
25	left Secondary motor area, layer 1	MOs1-L	24	8	1.97731	1107.74	506.949	815.998	635.135	906.285	842.734	806.147	875.567	814.132
26	left Secondary motor area, layer 2/3	MOs2/3-L	24	8	3.13434	1205.16	939.558	1112.28	977.199	931.145	1065.97	1099.47	1007.44	1173.8
10767	right Medial mammillary nucleus, medial part	MMm-R	10764	8	0.0767988	813.424	673.589	958.273	771.206	1121.36	822.615	851.379	754.766	958.553
10329	right Retrosplenial area, dorsal part, layer 5	RSPd5-R	10325	8	0.990283	1254.01	1074.67	1212.52	923.262	1065.96	1197.81	1377.84	1170.81	1412.03
20	left Primary motor area, Layer 2/3	MOp2/3-L	18	8	2.63714	1205.98	930.935	1050.48	1018.8	1061.92	1257.93	1102.04	1031.44	1339.9
19	left Primary motor area, Layer 1	MOp1-L	18	8	0.981847	979.084	385.472	696.365	335.276	1002.91	568.839	481.625	620.369	806.2
10303	right Retrosplenial area, lateral agranular part, layer 6b	RSPagl6b-R	10298	8	0.0265181	1004.92	746.336	864.105	769.821	822.035	832.487	1077.86	834.11	1058.43
10302	right Retrosplenial area, lateral agranular part, layer 6a	RSPagl6a-R	10298	8	0.314476	1055.61	805.739	936.629	829.839	915.297	920.606	1124.2	908.827	1153.96
10301	right Retrosplenial area, lateral agranular part, layer 5	RSPagl5-R	10298	8	0.601332	1222.64	923.025	1103.07	943.834	1000.12	1093.51	1255.29	1068.17	1319.4
10300	right Retrosplenial area, lateral agranular part, layer 2/3	RSPagl2/3-R	10298	8	0.558809	1451.73	1008.77	1345.36	983.98	1027.86	1207.83	1409.8	1186.29	1548.65
10299	right Retrosplenial area, lateral agranular part, layer 1	RSPagl1-R	10298	8	0.429859	664.531	575.177	796.475	685.359	514.971	571.606	934.373	974.4	1429.44
51	left Primary somatosensory area, barrel field	SSp-bfd-L	37	8	4.54785	1235.58	900.479	1035.81	981.355	1039.94	1266.9	1265.36	1140.75	1293.15
10227	right Anterior cingulate area, dorsal part, layer 1	ACAd1-R	10226	8	0.445673	967.405	767.335	922.388	875.117	941.814	813.222	1033.66	911.644	1107.09
10659	right Medial geniculate complex, dorsal part	MGd-R	10658	8	0.0894023	1124.72	775.764	938.621	915.585	1043.15	770.679	1042.23	871.326	1140.28
10228	right Anterior cingulate area, dorsal part, layer 2/3	ACAd2/3-R	10226	8	0.446688	937.153	745.977	898.554	781.559	907.388	776.492	998.351	793.519	1055.41
10296	right Agranular insular area, ventral part, layer 6b	AIv6b-R	10291	8	0.00245133	828.23	662.57	852.532	764.492	907.719	958.812	914.707	729.087	910.407
10295	right Agranular insular area, ventral part, layer 6a	AIv6a-R	10291	8	0.105728	772.669	617.674	839.097	700.19	1028.23	823.021	817.62	643.618	919.538
10294	right Agranular insular area, ventral part, layer 5	AIv5-R	10291	8	0.471972	839.042	677.511	891.543	743.784	1079.55	905.848	881.543	700.782	934.794
10660	right Medial geniculate complex, ventral part	MGv-R	10658	8	0.145461	1136.03	814.62	947.605	944.629	1011.98	899.926	1046.91	909.298	1167.69
10293	right Agranular insular area, ventral part, layer 2/3	AIv2/3-R	10291	8	0.376616	875.096	724.164	1020.17	782.102	1380.33	1071.92	977.897	814.755	967.169
10292	right Agranular insular area, ventral part, layer 1	AIv1-R	10291	8	0.169861	946.245	504.59	897.994	684.716	859.411	1345.54	781.672	737.476	758.633
10229	right Anterior cingulate area, dorsal part, layer 5	ACAd5-R	10226	8	0.855557	918.506	735.414	874.386	778.97	917.63	829.784	973.944	790.955	1047.8
10290	right Agranular insular area, posterior part, layer 6b	AIp6b-R	10285	8	0.0118917	675.025	562.412	956.685	680.345	1087.83	707.991	705.618	612.414	1095.59
10661	right Medial geniculate complex, medial part	MGm-R	10658	8	0.133302	1162.09	874.984	971.716	997.701	1064.31	1043.07	1103.58	933.471	1193.97
10289	right Agranular insular area, posterior part, layer 6a	AIp6a-R	10285	8	0.260053	703.961	567.637	967.668	691.514	1216.34	785.841	643.679	654.166	1082.93
10288	right Agranular insular area, posterior part, layer 5	AIp5-R	10285	8	0.456878	775.974	610.884	1068.01	746.106	1355.68	908.692	615.337	698.069	1136.58
10287	right Agranular insular area, posterior part, layer 2/3	AIp2/3-R	10285	8	0.508832	1001.31	685.913	1225.58	834.489	1335.64	1192.14	703.366	835.433	1216.31
10359	right Rostrolateral area, layer 6b	VISrl6b-R	10353	8	0.0214197	980.503	691.173	1022.21	740.57	880.707	851.944	985.371	770.7	1277.64
10358	right Rostrolateral area, layer 6a	VISrl6a-R	10353	8	0.115366	1020.65	736.706	1101.12	771.631	911.897	911.269	1020.69	836.336	1367.42
10357	right Rostrolateral area, layer 5	VISrl5-R	10353	8	0.18788	1111.82	798.038	1229.2	834.483	1039.27	993.524	1093.51	920.576	1542.04
10219	right Postrhinal area, layer 6b	VISpor6b-R	10213	8	0.0238702	867.315	657.121	1110.47	667.335	1081.75	852.307	1090.12	938.652	1516.18
10766	right Medial mammillary nucleus, lateral part	MMl-R	10764	8	0.120378	788.252	699.867	1039.54	790.812	1121.48	841.789	811.738	709.142	907.397
10765	right Medial mammillary nucleus, median part	MMme-R	10764	8	0.0471271	810.639	650.84	895.098	761.587	1067.04	786.536	859.434	776.726	953.357
10327	right Retrosplenial area, dorsal part, layer 2/3	RSPd2/3-R	10325	8	0.781175	886.214	1136.49	1161.51	813.093	852.079	1204.48	1628.14	1010.78	1576.84
10326	right Retrosplenial area, dorsal part, layer 1	RSPd1-R	10325	8	0.664214	493.947	590.045	528.099	414.357	458.669	637.881	872.406	551.379	1210.62
10462	right Field CA2	CA2-R	10456	8	0.34022	911.484	666.931	878.544	742.962	1009.4	760.376	971.223	736.02	1102.05
10647	right Ventral posterolateral nucleus of the thalamus	VPL-R	10646	8	0.496455	1159.82	954.008	986.402	1069.79	1211.56	1094.88	1242.01	1041.37	1183.71
10648	right Ventral posterolateral nucleus of the thalamus, parvicellular part	VPLpc-R	10646	8	0.0686897	1032.13	876.844	948.892	980.629	1072.67	1021.95	1106.46	875.494	1112.31
10649	right Ventral posteromedial nucleus of the thalamus	VPM-R	10646	8	0.968387	1177.69	988.324	1021.03	1095.11	1226.21	1106.17	1264.68	1048.84	1218.84
10650	right Ventral posteromedial nucleus of the thalamus, parvicellular part	VPMpc-R	10646	8	0.154559	839.437	717.688	828.219	828.222	915.75	836.112	940.303	704.336	883.109
10218	right Postrhinal area, layer 6a	VISpor6a-R	10213	8	0.134291	909.661	599.818	1106.47	696.208	989.308	787.861	1005.49	805.762	1516.49
10356	right Rostrolateral area, layer 4	VISrl4-R	10353	8	0.113184	1238.72	839.603	1294.22	889.702	1134.76	1059.94	1139.85	1004.57	1694.05
10355	right Rostrolateral area, layer 2/3	VISrl2/3-R	10353	8	0.215671	1284.88	731.797	1105.58	980.291	996.996	929.093	1117.96	1212.85	1765.3
44	left Primary somatosensory area, nose	SSp-n-L	37	8	2.23068	1216.71	987.278	935.144	1056.71	1114.7	1507.95	1248.49	1235.92	1359.76
233	left Anterior cingulate area, ventral part, layer 1	ACAv1-L	232	8	0.284369	954.348	732.974	753.442	747.859	796.782	700.666	891.882	783.32	901.374
93	left Primary somatosensory area, unassigned	SSp-un-L	37	8	0.807834	1248.89	870.34	1115.3	891.993	1123.86	1230.73	1117.59	1007.94	1372.95
10139	right Primary auditory area, layer 4	AUDp4-R	10136	8	0.16031	1277.05	846.03	1298.47	917.888	1244.42	1115.5	1070.1	983.423	1630.85
335	left Retrosplenial area, ventral part, layer 2/3	RSPv2/3-L	332	8	0.786499	1240.52	943.361	1202.5	857.032	970.904	943.526	1163.16	1073.19	1117.01
336	left Retrosplenial area, ventral part, layer 5	RSPv5-L	332	8	1.35812	1239.73	858.544	1175.74	867.239	988.532	1081.62	1112.9	1077.89	1179.88
337	left Retrosplenial area, ventral part, layer 6a	RSPv6a-L	332	8	0.529616	1160.36	811.104	1038.59	806.083	920.265	1041.13	1064.49	1002.76	1176.22
338	left Retrosplenial area, ventral part, layer 6b	RSPv6b-L	332	8	0.0339966	1037.69	797.498	1033.61	797.363	922.401	990.037	1043.28	955.664	1139.13
10142	right Primary auditory area, layer 6b	AUDp6b-R	10136	8	0.035938	902.451	638.496	1096.97	714.886	993.154	734.276	936.272	723.488	1290.96
10141	right Primary auditory area, layer 6a	AUDp6a-R	10136	8	0.197254	946.372	664.848	1136.7	741.301	1013.52	819.83	919.991	775.479	1314.56
10140	right Primary auditory area, layer 5	AUDp5-R	10136	8	0.482863	1145.03	782.548	1300.66	858.731	1121.13	997.491	990.593	921.334	1482.61
10138	right Primary auditory area, layer 2/3	AUDp2/3-R	10136	8	0.322998	953.493	522.857	973.644	614.057	514.383	1108.7	997.533	880.371	1074.89
193	left Posterolateral visual area, layer 1	VISpl1-L	192	8	0.157064	1438.73	1049.75	939.352	908.447	934.847	1315.12	1157.59	1237.09	1284.28
10137	right Primary auditory area, layer 1	AUDp1-R	10136	8	0.259885	188.135	133.597	206.401	149.436	181.689	299.521	246.875	230.672	242.337
208	left Laterointermediate area, layer 2/3	VISli2/3-L	206	8	0.0843182	1823.08	1085.46	862.481	1183.53	1059.37	1211.17	1399.66	1318.09	1301.04
207	left Laterointermediate area, layer 1	VISli1-L	206	8	0.0525967	346.359	465.775	204.484	279.101	260.435	254.86	317.208	301.89	1117.74
347	left Anterior area, layer 1	VISa1-L	346	8	0.177748	880.441	186.213	274.481	180.933	236.54	258.785	410.791	385.431	577.679
348	left Anterior area, layer 2/3	VISa2/3-L	346	8	0.31201	1270.74	993.766	1316.24	953.604	1067.3	1187.91	1380.6	1228.04	1406.12
349	left Anterior area, layer 4	VISa4-L	346	8	0.114077	1134.75	881.476	1216.19	909.543	1132.72	1168.58	1168.54	1071.64	1226.21
350	left Anterior area, layer 5	VISa5-L	346	8	0.249853	1089.03	824.766	1106.68	851.082	1056.88	1096.31	1092.05	990.886	1120.46
333	left Retrosplenial area, ventral part, layer 1	RSPv1-L	332	8	0.71428	1207.81	872.116	1143.05	735.53	876.531	801.654	1116.12	1002.17	1028.78
209	left Laterointermediate area, layer 4	VISli4-L	206	8	0.0418772	1666.77	1066.08	1078.67	1206.74	944.933	1320.04	1523.38	1214.47	1241.03
331	left Retrosplenial area, dorsal part, layer 6b	RSPd6b-L	325	8	0.0209051	1037.61	751.939	1009.7	769.374	883.828	997.576	999.005	920.005	1096.83
217	left Postrhinal area, layer 5	VISpor5-L	213	8	0.304467	1295.88	995.624	927.011	1056.35	844.324	1317.73	1387.57	1225.79	1108.02
216	left Postrhinal area, layer 4	VISpor4-L	213	8	0.0462642	1458.37	1082.29	994.555	1124.5	906.975	1412.96	1522.6	1318.61	1221.23
215	left Postrhinal area, layer 2/3	VISpor2/3-L	213	8	0.27736	1525.85	1111.19	970.976	1264.29	976.777	1625.21	1587.15	1513.97	1216.56
214	left Postrhinal area, layer 1	VISpor1-L	213	8	0.183679	356.996	983.773	316.778	727.551	728.908	484.052	786.192	928.722	1162.96
10183	right Lateral visual area, layer 6a	VISl6a-R	10178	8	0.12305	902.174	663.943	1132.06	710.048	992.337	730.668	992.276	776.565	1525.85
212	left Laterointermediate area, layer 6b	VISli6b-L	206	8	0.0114259	1229.47	898.74	882.886	1024.15	762.177	1064.5	1270.02	997.377	1065.85
211	left Laterointermediate area, layer 6a	VISli6a-L	206	8	0.0591662	1289.16	863.187	928.659	1048.7	787.434	1103.69	1300.76	1030.5	1069.99
210	left Laterointermediate area, layer 5	VISli5-L	206	8	0.110637	1487.35	976.52	1054.98	1148.41	871.365	1258.99	1449.89	1145.45	1139.32
10144	right Posterior auditory area, layer 1	AUDpo1-R	10143	8	0.0790256	232.856	268.44	352.241	376.511	225.01	649.136	536.265	737.933	376.482
326	left Retrosplenial area, dorsal part, layer 1	RSPd1-L	325	8	0.631188	1217.61	466.025	748.783	482.832	513.229	417.772	770.699	912.967	800.417
327	left Retrosplenial area, dorsal part, layer 2/3	RSPd2/3-L	325	8	0.738211	1507.24	692.933	1454.3	975.325	1055.61	968.685	1398.09	1343.57	1500.4
329	left Retrosplenial area, dorsal part, layer 5	RSPd5-L	325	8	0.939265	1261.54	941.995	1213.23	994.416	1084.53	1272.1	1228.7	1161.86	1423.81
330	left Retrosplenial area, dorsal part, layer 6a	RSPd6a-L	325	8	0.570262	1118.41	832.741	1067.98	848.968	993.978	1093.93	1075.25	1013.42	1215.11
351	left Anterior area, layer 6a	VISa6a-L	346	8	0.15565	1071.04	755.373	1045.75	794.988	944.096	1023.6	1001.47	890.664	1011.7
352	left Anterior area, layer 6b	VISa6b-L	346	8	0.0282035	1018.93	696.287	990.863	751.761	893.282	948.142	965.687	832.959	980.311
10184	right Lateral visual area, layer 6b	VISl6b-R	10178	8	0.0221274	889.9	647.436	1092.09	684.143	987.26	766.506	1029.43	805.079	1482.71
198	left Posterolateral visual area, layer 6b	VISpl6b-L	192	8	0.00763455	1190.73	871.264	867.068	949.708	759.071	970.674	1223.86	1015.58	1174.55
10474	right Dentate gyrus, molecular layer	DG-mo-R	10473	8	2.91423	974.189	670.409	851.192	791.892	900.495	750.903	980.616	781.694	1018.86
197	left Posterolateral visual area, layer 6a	VISpl6a-L	192	8	0.0945406	1177.05	835.276	917.363	942.344	806.119	1066.19	1186.03	1031.33	1209.31
10475	right Dentate gyrus, polymorph layer	DG-po-R	10473	8	0.465277	939.3	655.937	815.329	784.674	867.271	745.682	962.285	764.607	997.835
10476	right Dentate gyrus, granule cell layer	DG-sg-R	10473	8	1.0695	935.943	662.675	815.879	772.554	870.096	754.31	953.761	773.34	1014.9
10106	right Supplemental somatosensory area, layer 6b	SSs6b-R	10100	8	0.125076	852.783	687.646	1039.13	751.672	1101.63	903.04	897.856	756.251	1205.62
10105	right Supplemental somatosensory area, layer 6a	SSs6a-R	10100	8	1.2957	909.962	729.406	1085.8	783.81	1200.54	1015.61	924.586	821.188	1258.79
10104	right Supplemental somatosensory area, layer 5	SSs5-R	10100	8	1.41864	1027.58	812.045	1199.91	865.525	1332.28	1211.21	1025.51	946.226	1410.81
10103	right Supplemental somatosensory area, layer 4	SSs4-R	10100	8	0.780528	1094.9	841.985	1262.32	878.793	1447.54	1321.89	1097.36	1036.11	1502.07
10102	right Supplemental somatosensory area, layer 2/3	SSs2/3-R	10100	8	1.48895	1067.5	630.882	1070.42	599.537	1609.78	1276.09	1039.68	1056.44	1375.2
10101	right Supplemental somatosensory area, layer 1	SSs1-R	10100	8	0.893612	234.975	143.356	197.1	146.108	619.803	225.093	238.274	295.622	463.375
196	left Posterolateral visual area, layer 5	VISpl5-L	192	8	0.213705	1313.86	890.317	966.176	1019.28	856.276	1247.14	1303.16	1115.93	1201.25
195	left Posterolateral visual area, layer 4	VISpl4-L	192	8	0.031243	1445.08	989.006	1011.01	1125.83	954.103	1307.1	1424.77	1180.11	1325.99
10438	right Cortical amygdalar area, posterior part, medial zone	COApm-R	10431	8	0.767211	774.677	577.305	796.96	810.247	816.336	729.148	830.617	636.593	887.759
201	left posteromedial visual area, layer 2/3	VISpm2/3-L	199	8	0.243833	1606.26	930.642	1427.95	729.477	985.795	985.596	1325.26	1332.1	1805.05
354	left Rostrolateral area, layer 1	VISrl1-L	353	8	0.135355	287.49	227.563	228.436	199.488	208.577	245.146	529.684	265.095	467.346
10123	right Dorsal auditory area, layer 1	AUDd1-R	10122	8	0.139095	214.894	143.581	205.919	158.228	213.791	222.998	235.378	238.698	266.576
355	left Rostrolateral area, layer 2/3	VISrl2/3-L	353	8	0.219536	1354.31	1086.68	962.727	916.532	992.688	1283.34	1509.51	1244.33	1588.17
356	left Rostrolateral area, layer 4	VISrl4-L	353	8	0.115452	1428.25	1004.53	1176.18	1112.8	1004.93	1392.13	1375.83	1183.22	1483.36
357	left Rostrolateral area, layer 5	VISrl5-L	353	8	0.187851	1364.17	926.634	1143.37	1045.7	922.868	1316.8	1271.92	1105.38	1369.09
358	left Rostrolateral area, layer 6a	VISrl6a-L	353	8	0.113335	1248.98	809.986	1086.67	956.569	842.924	1147.76	1147.43	967.53	1248.64
359	left Rostrolateral area, layer 6b	VISrl6b-L	353	8	0.0215361	1179.09	740.219	1025.2	884.595	803.748	1047.61	1105.3	889.095	1209.76
205	left posteromedial visual area, layer 6b	VISpm6b-L	199	8	0.0226732	1153.48	724.995	958.345	727.497	809.126	833.249	961.677	864.882	1106.39
204	left posteromedial visual area, layer 6a	VISpm6a-L	199	8	0.120313	1178.41	769.069	1021.44	780.399	883.196	897.045	997.061	925.104	1163.26
203	left posteromedial visual area, layer 5	VISpm5-L	199	8	0.232858	1286.48	848.334	1150.91	841.189	1017.73	1016.38	1118.97	1055.63	1319.82
202	left posteromedial visual area, layer 4	VISpm4-L	199	8	0.0816247	1365.71	912.25	1253.12	911.841	1044.97	1112.65	1206	1114.6	1496.49
10128	right Dorsal auditory area, layer 6b	AUDd6b-R	10122	8	0.0199163	917.633	693.737	1128.52	768.26	1028.18	831.497	951.84	751.898	1350.58
10127	right Dorsal auditory area, layer 6a	AUDd6a-R	10122	8	0.121074	969.06	730.027	1174.01	801.425	1053.08	931.594	971.811	826.556	1394.21
10126	right Dorsal auditory area, layer 5	AUDd5-R	10122	8	0.225787	1135.64	866.176	1337.61	940.062	1163.83	1137.12	1075.97	974.757	1591.35
10125	right Dorsal auditory area, layer 4	AUDd4-R	10122	8	0.0893878	1261.57	915.563	1331.45	987.791	1187.21	1254.15	1120.1	1067.99	1679.1
10124	right Dorsal auditory area, layer 2/3	AUDd2/3-R	10122	8	0.224924	1080.69	618.964	915.444	668.818	761.034	1102.85	942.806	1020.94	1153.44
218	left Postrhinal area, layer 6a	VISpor6a-L	213	8	0.154793	1162.18	909.126	834.588	942.006	788.099	1086.19	1247.89	1093.6	1054.14
219	left Postrhinal area, layer 6b	VISpor6b-L	213	8	0.0286647	1122.84	990.419	819.776	936.686	761.478	965.362	1235.23	998.036	1058.07
10182	right Lateral visual area, layer 5	VISl5-R	10178	8	0.199602	997.868	731.274	1249.13	786.775	1127.91	836.986	1066.78	841.963	1608.83
10156	right Ventral auditory area, layer 6b	AUDv6b-R	10150	8	0.0308453	811.982	600.646	1031.54	671.401	978.395	799.212	922.823	679.955	1174.07
10154	right Ventral auditory area, layer 5	AUDv5-R	10150	8	0.401376	970.697	693.012	1178.85	777.603	1092.13	903.304	944.993	815.933	1351.12
259	left Orbital area, lateral part, layer 1	ORBl1-L	258	8	0.350148	949.66	808.041	689.427	924.813	1062.63	878.586	780.523	785.57	746.448
260	left Orbital area, lateral part, layer 2/3	ORBl2/3-L	258	8	0.569601	932.076	823.417	807.319	912.638	1020.25	997.334	905.829	819.771	823.217
261	left Orbital area, lateral part, layer 5	ORBl5-L	258	8	1.10298	990.581	785.544	903.476	876.32	988.378	974.662	934.242	812.824	983.139
262	left Orbital area, lateral part, layer 6a	ORBl6a-L	258	8	0.408708	954.957	720.174	832.975	824.469	965.605	908.863	917.28	768.039	979.725
263	left Orbital area, lateral part, layer 6b	ORBl6b-L	258	8	0.0340173	821.66	729.08	816.131	869.495	885.534	881.495	948.343	778.72	953.904
10153	right Ventral auditory area, layer 4	AUDv4-R	10150	8	0.141803	1089.22	775.361	1282.42	866.775	1197.21	1001.1	1059.03	892.263	1539.55
265	left Orbital area, medial part, layer 1	ORBm1-L	264	8	0.33602	702.9	460.44	439.134	527.279	841.879	486.739	582.924	625.484	533.8
267	left Orbital area, medial part, layer 2/3	ORBm2/3-L	264	8	0.255018	865.059	635.321	608.789	673.44	813.534	634.627	853.646	829.543	808.039
268	left Orbital area, medial part, layer 5	ORBm5-L	264	8	0.365541	942.375	658.21	698.132	736.253	841.412	846.052	885.813	789.218	849.874
269	left Orbital area, medial part, layer 6a	ORBm6a-L	264	8	0.136349	927.597	679.013	717.606	759.857	809.584	766.594	853.946	714.834	887.086
270	left Orbital area, medial part, layer 6b	ORBm6b-L	264	8	0.00227585	876.08	706.802	733.049	796.387	803.529	852.879	885.388	684.681	913.431
10152	right Ventral auditory area, layer 2/3	AUDv2/3-R	10150	8	0.257312	1113.91	417.412	1128.36	556.5	824.205	980.285	1076.45	843.659	1507.93
10151	right Ventral auditory area, layer 1	AUDv1-R	10150	8	0.196336	292.685	167.538	216.402	136.344	184.054	481.886	399.849	255.556	261.115
10155	right Ventral auditory area, layer 6a	AUDv6a-R	10150	8	0.183798	842.94	623.729	1062.89	703.269	1008.26	802.181	916.629	716.392	1208.28
228	left Anterior cingulate area, dorsal part, layer 2/3	ACAd2/3-L	226	8	0.429836	1007.8	764.255	888.589	855.768	857.383	872.759	978.569	974.797	957.379
274	left Orbital area, ventrolateral part, layer 2/3	ORBvl2/3-L	272	8	0.429199	981.162	744.246	591.032	737.122	921.962	868.924	855.86	817.819	779.534
229	left Anterior cingulate area, dorsal part, layer 5	ACAd5-L	226	8	0.798881	994.591	750.365	874.416	833.274	869.333	869.813	925.964	886.861	916.62
235	left Anterior cingulate area, ventral part, layer 5	ACAv5-L	232	8	0.581544	993.242	684.261	791.45	763.971	845.033	822.647	912.743	769.17	955.127
236	left Anterior cingulate area, ventral part, 6a	ACAv6a-L	232	8	0.197079	968.646	694.576	817.428	756.743	868.528	836.451	946.376	779.766	1014.39
237	left Anterior cingulate area, ventral part, 6b	ACAv6b-L	232	8	0.0334335	878.369	729.045	797.053	758.735	917.86	816.327	935.936	731.204	999.865
10174	right Anteromedial visual area, layer 4	VISam4-R	10171	8	0.0521268	1269.55	969.26	1184.96	999.004	990.619	1170.9	1337.42	1138.75	1567.27
10173	right Anteromedial visual area, layer 2/3	VISam2/3-R	10171	8	0.18427	1463.3	1013.57	1326.19	1095.08	1079.83	1250.41	1474.9	1317.58	1731.84
10172	right Anteromedial visual area, layer 1	VISam1-R	10171	8	0.12269	520.025	407.763	701.899	1153.31	440.826	242.028	1140.71	923.445	893.205
10175	right Anteromedial visual area, layer 5	VISam5-R	10171	8	0.186138	1154.95	899.776	1086.42	965.339	949.279	1088.44	1224.98	1041.94	1446.6
10170	right Anterolateral visual area, layer 6b	VISal6b-R	10164	8	0.013739	889.497	662.891	1069.54	702.155	959.009	744.839	926.157	721.034	1293.61
10169	right Anterolateral visual area, layer 6a	VISal6a-R	10164	8	0.070935	927.154	697.285	1155.33	718.679	971.77	805.998	938.68	768.109	1336.52
10168	right Anterolateral visual area, layer 5	VISal5-R	10164	8	0.135462	1072.55	787.44	1286.97	821.493	1082.26	929.489	1024.4	866.62	1501.84
10167	right Anterolateral visual area, layer 4	VISal4-R	10164	8	0.0711945	1189.25	824.913	1303.97	905.354	1218.2	1048.53	1100.68	987.728	1651.72
10166	right Anterolateral visual area, layer 2/3	VISal2/3-R	10164	8	0.136999	1171.14	710.808	945.768	864.9	1061.21	1018.66	1084.92	1120.73	1528.46
10165	right Anterolateral visual area, layer 1	VISal1-R	10164	8	0.081341	228.013	172.214	235.634	187.347	231.738	228.922	267.524	466.478	343.099
231	left Anterior cingulate area, dorsal part, layer 6b	ACAd6b-L	226	8	0.0135846	958.563	708.396	852.269	801.105	940.484	821.234	999.811	745.74	1053.78
230	left Anterior cingulate area, dorsal part, layer 6a	ACAd6a-L	226	8	0.403134	964.701	702.699	837.016	785.811	871.031	842.091	930.873	805.062	943.631
273	left Orbital area, ventrolateral part, layer 1	ORBvl1-L	272	8	0.320499	1044.46	950.353	519.689	532.215	934.273	725.416	742.181	763.509	724.833
275	left Orbital area, ventrolateral part, layer 5	ORBvl5-L	272	8	0.518306	1001.42	720.496	777.443	785.809	922.754	922.12	911.102	790.291	860.373
10181	right Lateral visual area, layer 4	VISl4-R	10178	8	0.119667	1102.84	791.807	1304.11	862.226	1255.59	975.404	1159.19	922.962	1753.8
294	left Agranular insular area, ventral part, layer 5	AIv5-L	291	8	0.57483	813.345	702.567	849.118	915.722	834.506	935.485	911.876	807.239	956.471
296	left Agranular insular area, ventral part, layer 6b	AIv6b-L	291	8	0.00232607	803.418	613.554	823.188	894.25	893.514	805.84	959.476	859.518	950.956
10146	right Posterior auditory area, layer 4	AUDpo4-R	10143	8	0.0518641	1331.07	825.975	1358.66	928.36	1205.51	1076.75	1053.42	1010.29	1722.01
10145	right Posterior auditory area, layer 2/3	AUDpo2/3-R	10143	8	0.102872	1304.19	765.968	1234.91	946.455	1072.65	1160.23	1087.26	1005.62	1759.04
299	left Retrosplenial area, lateral agranular part, layer 1	RSPagl1-L	298	8	0.399693	1630.69	541.718	855.041	457.462	561.271	481.232	882.432	866.287	1165.08
300	left Retrosplenial area, lateral agranular part, layer 2/3	RSPagl2/3-L	298	8	0.512617	1559.42	962.836	1568.74	1037.03	1126.95	1253.84	1394.57	1220.54	1602.84
301	left Retrosplenial area, lateral agranular part, layer 5	RSPagl5-L	298	8	0.536238	1247.33	874.836	1140.27	909.876	1029.34	1148.97	1164.71	1045.51	1309.62
302	left Retrosplenial area, lateral agranular part, layer 6a	RSPagl6a-L	298	8	0.281611	1076.17	751.441	980.326	802.245	928.598	974.927	1012.34	921.444	1131.2
303	left Retrosplenial area, lateral agranular part, layer 6b	RSPagl6b-L	298	8	0.0227951	1039.04	702.405	895.079	729.087	831.332	892.672	945.141	862.203	1023.39
227	left Anterior cingulate area, dorsal part, layer 1	ACAd1-L	226	8	0.41659	1026.57	844.784	869.843	873.337	837.611	785.042	1004.72	988.083	985.375
10176	right Anteromedial visual area, layer 6a	VISam6a-R	10171	8	0.105574	1054.59	819.324	922.906	904.732	848.839	971.113	1125.22	914.358	1248.68
10177	right Anteromedial visual area, layer 6b	VISam6b-R	10171	8	0.0188125	1018.42	756.737	860.124	855.876	808.109	890.649	1110.07	856.556	1174.65
10179	right Lateral visual area, layer 1	VISl1-R	10178	8	0.128704	907.432	372.044	622.704	554.457	876.73	773.504	795.81	811.347	1472.98
10180	right Lateral visual area, layer 2/3	VISl2/3-R	10178	8	0.207521	1223.98	832.783	1240.76	928.856	1286.97	1098.11	1255.21	968.957	1811.44
295	left Agranular insular area, ventral part, layer 6a	AIv6a-L	291	8	0.120303	763.653	614.518	764.652	843.593	839.936	842.678	860.606	766.929	909.872
293	left Agranular insular area, ventral part, layer 2/3	AIv2/3-L	291	8	0.46945	856.77	804.677	914.163	998.293	819.418	1211.92	947.548	855.322	944.954
276	left Orbital area, ventrolateral part, layer 6a	ORBvl6a-L	272	8	0.192117	963.64	690.948	767.052	782.698	873.195	840.246	894.793	734.344	922.089
292	left Agranular insular area, ventral part, layer 1	AIv1-L	291	8	0.207679	1016.68	816.286	1038.28	1149.15	609.785	906.92	952.812	893.611	1051.96
277	left Orbital area, ventrolateral part, layer 6b	ORBvl6b-L	272	8	0.0066373	908.964	689.455	743.193	811.454	834.946	880.566	902.371	701.25	924.561
10467	right Field CA3	CA3-R	10456	8	4.12753	905.171	650.684	843.975	761.156	928.199	724.08	959.15	733.674	1041.83
10149	right Posterior auditory area, layer 6b	AUDpo6b-R	10143	8	0.0112958	924.974	630.811	1045.16	706.555	985.614	721.873	953.528	724.463	1329.22
280	left Agranular insular area, dorsal part, layer 1	AId1-L	279	8	0.438092	816.889	770.159	755.196	985.844	297.011	629.978	815.21	628.697	793.959
281	left Agranular insular area, dorsal part, layer 2/3	AId2/3-L	279	8	0.837957	973.98	889.711	1047.39	1131.5	542.028	1468.78	1055.37	901.985	993.328
282	left Agranular insular area, dorsal part, layer 5	AId5-L	279	8	1.28967	927.61	767.839	905.12	924.953	892.784	1072.07	943.381	879.583	1011.05
283	left Agranular insular area, dorsal part, layer 6a	AId6a-L	279	8	0.590088	861.565	670.928	833.055	862.091	906.259	891.173	923.133	813.47	986.029
284	left Agranular insular area, dorsal part, layer 6b	AId6b-L	279	8	0.0373731	772.773	637.887	805.419	846.478	883.136	812.404	922.834	873.235	977.754
10148	right Posterior auditory area, layer 6a	AUDpo6a-R	10143	8	0.0520718	967.45	645.551	1100.1	718.453	1003.53	773.806	944.913	767.203	1363.14
286	left Agranular insular area, posterior part, layer 1	AIp1-L	285	8	0.288468	950.287	522.884	594.382	1203.71	600.994	1053.77	1093.17	669.421	879.852
287	left Agranular insular area, posterior part, layer 2/3	AIp2/3-L	285	8	0.51215	951.022	834.729	903.881	1011.62	1135.62	1274.81	1019.83	993.007	998.205
288	left Agranular insular area, posterior part, layer 5	AIp5-L	285	8	0.442872	814.463	692.459	752.121	894.325	929.864	990.752	900.915	830.123	863.555
289	left Agranular insular area, posterior part, layer 6a	AIp6a-L	285	8	0.243295	793.397	644.639	690.391	843.834	873.324	920.505	862.679	784.685	805.216
290	left Agranular insular area, posterior part, layer 6b	AIp6b-L	285	8	0.0126089	825.905	611.885	658.13	779.564	878.86	861.445	872.557	778.025	785.897
10147	right Posterior auditory area, layer 5	AUDpo5-R	10143	8	0.123872	1151.82	782.911	1306.29	830.378	1129.75	909.265	1000.13	894.716	1546.06
194	left Posterolateral visual area, layer 2/3	VISpl2/3-L	192	8	0.177	1545.72	1011.38	1030.39	1090.28	969.15	1503.07	1354.21	1200.96	1334.65
200	left posteromedial visual area, layer 1	VISpm1-L	199	8	0.157065	867.865	204.623	246.855	156.538	215.963	204.044	528.82	316.278	431.888
10186	right Primary visual area, layer 1	VISp1-R	10185	8	1.01556	730.346	330.994	654.659	657.039	541.604	560.782	549.252	768.394	1183.24
476	left Dentate gyrus, granule cell layer	DG-sg-L	473	8	1.14275	884.631	645.45	846.535	750.237	872.97	820.272	893.583	783.421	953.87
142	left Primary auditory area, layer 6b	AUDp6b-L	136	8	0.0385169	1091.23	851.688	934.193	1111.43	830.125	1070.87	1159.9	888.881	1019.79
141	left Primary auditory area, layer 6a	AUDp6a-L	136	8	0.213576	1125.4	892.95	957.895	1167.83	862.475	1195.58	1182.54	1025.31	1050.2
140	left Primary auditory area, layer 5	AUDp5-L	136	8	0.529632	1258.74	1066.84	1102.49	1382.06	977.501	1453.95	1342.36	1222.35	1158.96
139	left Primary auditory area, layer 4	AUDp4-L	136	8	0.175645	1319.35	1174.14	1126.13	1494.26	1055.91	1529.94	1411.05	1370.81	1228.53
138	left Primary auditory area, layer 2/3	AUDp2/3-L	136	8	0.354498	1377.1	1108.34	1017.27	1447.53	1024.06	1603.04	1288.64	1535.48	1275.39
137	left Primary auditory area, layer 1	AUDp1-L	136	8	0.28853	279.693	240.63	219.794	237.429	230.472	392.792	261.81	465.619	408.488
10200	right posteromedial visual area, layer 1	VISpm1-R	10199	8	0.182691	472.057	209.723	524.082	757.067	344.914	200.096	692.338	869.9	1429.09
10065	right Primary somatosensory area, lower limb	SSp-ll-R	10037	8	1.58416	1099.5	860.717	1096.17	997.302	935.707	1086.48	1086.94	929.302	1236.58
494	left Entorhinal area, lateral part	ENTl-L	493	8	5.39767	869.51	774.77	789.329	912.765	809.826	1110.92	1052.96	1183.1	861.134
128	left Dorsal auditory area, layer 6b	AUDd6b-L	122	8	0.0192984	1165.55	801.696	926.599	1049.17	799.279	1048.67	1150.6	890.174	1027.42
127	left Dorsal auditory area, layer 6a	AUDd6a-L	122	8	0.120652	1194.91	844.275	961.73	1098.78	835.775	1198.28	1181.17	1022.04	1070.31
475	left Dentate gyrus, polymorph layer	DG-po-L	473	8	0.503313	873.788	631.009	832.052	764.842	899.17	810.167	890.132	782.7	947.53
125	left Dorsal auditory area, layer 4	AUDd4-L	122	8	0.0935858	1394.49	1043.57	1107.28	1285.68	987.397	1543.08	1348.62	1361.56	1207.02
474	left Dentate gyrus, molecular layer	DG-mo-L	473	8	3.14017	901.593	670.088	853.308	777.399	884.774	850.849	923.445	806.766	967.955
457	left Field CA1	CA1-L	456	8	7.48089	1001.12	694.591	837.032	846.957	840.155	900.696	996.009	914.319	941.383
156	left Ventral auditory area, layer 6b	AUDv6b-L	150	8	0.0342572	929.911	798.074	817.537	1025.41	838.619	971.485	1101.95	859.757	939.827
155	left Ventral auditory area, layer 6a	AUDv6a-L	150	8	0.221594	959.531	821.523	825.298	1061.96	874.912	1066.38	1111.04	957.677	954.683
154	left Ventral auditory area, layer 5	AUDv5-L	150	8	0.495251	1038.57	941.789	905.64	1230.53	1005.49	1229.83	1233.54	1109.09	1039.3
153	left Ventral auditory area, layer 4	AUDv4-L	150	8	0.1756	1122.54	1023.6	962.392	1372.85	1127.65	1316.29	1329.51	1228.24	1141.62
462	left Field CA2	CA2-L	456	8	0.33459	978.854	719.108	882.778	873.35	798.998	902.567	989.195	885.542	958.158
152	left Ventral auditory area, layer 2/3	AUDv2/3-L	150	8	0.321512	1247.44	1093.35	1036.71	1606.96	1168.55	1386.27	1416.8	1315.66	1165.38
151	left Ventral auditory area, layer 1	AUDv1-L	150	8	0.242695	637.486	505.996	233.736	821.262	751.688	1003.66	514.146	875.928	906.682
10198	right Posterolateral visual area, layer 6b	VISpl6b-R	10192	8	0.00565696	981.837	638.96	1137.09	769.683	1129.73	817.523	1063.43	838.501	1731.68
149	left Posterior auditory area, layer 6b	AUDpo6b-L	143	8	0.0124715	1184.02	891.807	928.629	1071.12	781.265	1144.5	1202.51	975.778	1014.95
467	left Field CA3	CA3-L	456	8	4.16477	913.879	688.864	896.482	801.793	833.691	878.064	917.114	825.402	962.737
148	left Posterior auditory area, layer 6a	AUDpo6a-L	143	8	0.0547385	1241.8	924.799	984.135	1099.22	801.427	1192.48	1229.23	1023.62	1023.48
146	left Posterior auditory area, layer 4	AUDpo4-L	143	8	0.0521857	1435.68	1165.18	1113.87	1313.37	1015.56	1511.6	1405.8	1240.8	1193.3
145	left Posterior auditory area, layer 2/3	AUDpo2/3-L	143	8	0.101548	1378.52	1012.3	848.901	1152.12	1026.02	1313.77	1150.44	1376.24	1236.55
144	left Posterior auditory area, layer 1	AUDpo1-L	143	8	0.079087	259.05	229.541	226.664	238.804	226.862	239.94	296.309	289.642	335.179
126	left Dorsal auditory area, layer 5	AUDd5-L	122	8	0.235909	1324.63	957.247	1076.37	1215.41	913.224	1416.78	1283.71	1193.56	1139.61
124	left Dorsal auditory area, layer 2/3	AUDd2/3-L	122	8	0.237562	1325.25	961.026	919.176	1184.54	1046.63	1544.38	1292.73	1411.58	1246.7
105	left Supplemental somatosensory area, layer 6a	SSs6a-L	100	8	1.45065	1003.53	815.896	861.226	1063.82	938.866	1156.35	1119.89	964.665	1058.19
103	left Supplemental somatosensory area, layer 4	SSs4-L	100	8	0.945859	1177.3	1056.51	1002.2	1273.61	1098.37	1538.73	1302.35	1276.21	1275.18
102	left Supplemental somatosensory area, layer 2/3	SSs2/3-L	100	8	1.80381	1178.2	1072.72	961.381	1293.86	1124.78	1542.25	1280.49	1336.95	1262.15
101	left Supplemental somatosensory area, layer 1	SSs1-L	100	8	1.06518	735.964	405.588	225.742	496.077	729.342	844.161	542.085	594.877	887.505
10217	right Postrhinal area, layer 5	VISpor5-R	10213	8	0.286739	997.335	676.589	1203.38	804.608	1148.46	813.259	1058.5	779.299	1627.87
104	left Supplemental somatosensory area, layer 5	SSs5-L	100	8	1.67476	1076.39	918.672	937.429	1168.14	1021.9	1359.82	1207.86	1116.86	1160.74
106	left Supplemental somatosensory area, layer 6b	SSs6b-L	100	8	0.135548	1030.23	768.381	829.48	999.107	909.829	1028.28	1097.43	897.086	1004.74
123	left Dorsal auditory area, layer 1	AUDd1-L	122	8	0.145099	397.987	207.42	212.542	226.152	249.407	433.495	270.463	706.036	564.891
10216	right Postrhinal area, layer 4	VISpor4-R	10213	8	0.0437953	1103.2	715.749	1248.74	824.886	1197.04	940.439	1086.48	839.937	1750.16
10201	right posteromedial visual area, layer 2/3	VISpm2/3-R	10199	8	0.280373	1817.1	1033.39	1502.05	1357.22	1206.63	1117.89	1495.29	1379.43	1616.86
10202	right posteromedial visual area, layer 4	VISpm4-R	10199	8	0.0930201	1462.96	1005.29	1204.56	1144.83	1064.11	1208.48	1392.78	1216.17	1495.92
10203	right posteromedial visual area, layer 5	VISpm5-R	10199	8	0.267062	1311.85	935.974	1143.3	1026.31	1003.95	1112.36	1291.56	1105.23	1323.28
10204	right posteromedial visual area, layer 6a	VISpm6a-R	10199	8	0.137559	1147.63	819.847	969.841	873.249	863.875	952.827	1134.93	953.081	1117.94
507	left Entorhinal area, medial part, dorsal zone	ENTm-L	493	8	3.56544	851.659	826.61	877.471	959.715	862.986	1250.01	1080.03	1051.61	995.55
10205	right posteromedial visual area, layer 6b	VISpm6b-R	10199	8	0.0248546	1118.66	754.595	894.717	840.556	810.791	870.435	1095.95	901.227	1044.25
10207	right Laterointermediate area, layer 1	VISli1-R	10206	8	0.0508524	697.144	666.921	757.393	777.989	1122.52	1072.17	958.719	929.599	1442.25
10208	right Laterointermediate area, layer 2/3	VISli2/3-R	10206	8	0.0802175	1341.3	814.827	1289.02	884.727	1333.86	1070.75	1164.49	938.127	1971.11
10209	right Laterointermediate area, layer 4	VISli4-R	10206	8	0.0390539	1171.25	770.062	1240.44	836.401	1267.9	970.51	1118.57	888.095	1808.57
10210	right Laterointermediate area, layer 5	VISli5-R	10206	8	0.0993893	1026.34	702.903	1187.79	773.667	1120.99	831.441	1044.96	824.978	1595.57
10211	right Laterointermediate area, layer 6a	VISli6a-R	10206	8	0.0492875	906.364	638.73	1098.9	708.578	998.115	722.246	977.658	785.071	1447.63
10212	right Laterointermediate area, layer 6b	VISli6b-R	10206	8	0.00985979	880.335	630.934	1074.46	678.192	962.882	781.201	1020.08	853.297	1438.22
10214	right Postrhinal area, layer 1	VISpor1-R	10213	8	0.180453	920.182	693.38	1081.72	818.31	1397.12	1159.4	1191.7	865.666	1789.08
10215	right Postrhinal area, layer 2/3	VISpor2/3-R	10213	8	0.272334	1133.88	778.384	1397.44	981.391	1300	1059.48	1229.34	829.923	1826.79
10197	right Posterolateral visual area, layer 6a	VISpl6a-R	10192	8	0.0731649	1013.02	706.396	1067.48	822.988	1098.22	778.386	1075.12	861.424	1662.98
147	left Posterior auditory area, layer 5	AUDpo5-L	143	8	0.126083	1388.63	1089.04	1104.06	1241.78	918.438	1403.34	1356.88	1130.78	1118.14
10086	right Primary somatosensory area, trunk	SSp-tr-R	10037	8	1.14041	1060.84	838.547	1090.56	1008.35	951.086	1050.54	1131.64	995.342	1231.74
183	left Lateral visual area, layer 6a	VISl6a-L	178	8	0.152485	1284.31	885.544	963.077	1019.47	795.033	1088.46	1331.51	1024.73	1141.3
182	left Lateral visual area, layer 5	VISl5-L	178	8	0.236445	1460.55	993.406	1081.3	1137.57	873.245	1244.4	1471.75	1127.14	1195.08
181	left Lateral visual area, layer 4	VISl4-L	178	8	0.135514	1678.16	1082.29	1108.46	1207.28	971.491	1316.97	1565.88	1185.81	1294.19
180	left Lateral visual area, layer 2/3	VISl2/3-L	178	8	0.225169	1779.99	1072.53	836.928	1058.04	884.942	1096.09	1404.72	1147.58	1375.85
179	left Lateral visual area, layer 1	VISl1-L	178	8	0.135792	376.659	502.776	208.723	301.779	259.114	268.862	324.336	385.225	998.954
10188	right Primary visual area, layer 4	VISp4-R	10185	8	0.817028	1277.53	915.821	1324.36	993.157	1168.65	1039.49	1299.76	1084.64	1589.68
10079	right Primary somatosensory area, upper limb	SSp-ul-R	10037	8	2.33129	1197.1	897.157	1090.34	1003.81	978.497	1118.68	1042.38	984.401	1372.52
10196	right Posterolateral visual area, layer 5	VISpl5-R	10192	8	0.174274	1079.69	751.377	1156.41	873.58	1173.99	868.78	1114.67	856.447	1668.64
176	left Anteromedial visual area, layer 6a	VISam6a-L	171	8	0.0903544	1088.8	745.141	992.33	781.742	871.277	988.513	974.605	918.992	1021.73
175	left Anteromedial visual area, layer 5	VISam5-L	171	8	0.155951	1164.71	814.335	1097.48	852.281	978.843	1091.33	1073.51	1018.74	1147.47
432	left Cortical amygdalar area, posterior part, lateral zone	COApl-L	431	8	0.775864	283.64	544.847	639.276	549.387	758.082	909.768	665.024	760.805	595.697
174	left Anteromedial visual area, layer 4	VISam4-L	171	8	0.0424966	1201.95	884.607	1198.13	933.233	991.152	1163.04	1191.88	1105.76	1266.3
173	left Anteromedial visual area, layer 2/3	VISam2/3-L	171	8	0.149406	1426.09	936.112	1432.82	1042.32	918.945	1194.76	1349.04	1318.51	1408.26
184	left Lateral visual area, layer 6b	VISl6b-L	178	8	0.0280787	1234.55	918.066	913.482	984.609	768.395	1014.85	1295.68	973.778	1153.46
10187	right Primary visual area, layer 2/3	VISp2/3-R	10185	8	1.61696	1410.47	900.584	1417.01	1094.67	1174.3	1088.23	1309.99	1140.99	1690.79
10189	right Primary visual area, layer 5	VISp5-R	10185	8	1.22973	1183.55	869.157	1196.36	917.337	1089.22	964.28	1219.55	1025.79	1417.41
186	left Primary visual area, layer 1	VISp1-L	185	8	1.03222	450.183	463.091	355.864	306.399	335.326	468.318	464.122	498.702	755.167
191	left Primary visual area, layer 6b	VISp6b-L	185	8	0.131115	1109.27	748.886	998.675	825.525	863.03	882.067	1095.93	881.585	1257.84
190	left Primary visual area, layer 6a	VISp6a-L	185	8	0.83439	1163.77	793.819	1075.53	883.376	919.459	974.731	1146.81	958.086	1297.69
10093	right Primary somatosensory area, unassigned	SSp-un-R	10037	8	0.888125	1137.82	862.183	1086.53	993.762	992.607	1104.17	1058.03	951.393	1435.57
189	left Primary visual area, layer 5	VISp5-L	185	8	1.22506	1318.16	924.369	1229.19	1003.13	1060.38	1166.15	1327.32	1113.65	1455.76
188	left Primary visual area, layer 4	VISp4-L	185	8	0.816152	1438.86	1030.28	1307.75	1068.76	1119.72	1261.31	1476.63	1205.97	1606.89
187	left Primary visual area, layer 2/3	VISp2/3-L	185	8	1.61117	1532.89	1071.97	1111.16	845.297	937.115	1064.08	1558.88	1308.87	1844.2
172	left Anteromedial visual area, layer 1	VISam1-L	171	8	0.0980168	1148.58	285.813	353.839	158.369	181.513	252.271	404.16	477.663	597.996
177	left Anteromedial visual area, layer 6b	VISam6b-L	171	8	0.0168672	1049.35	692.687	944.968	723.563	804.03	923.089	945.603	865.53	999.316
10194	right Posterolateral visual area, layer 2/3	VISpl2/3-R	10192	8	0.150435	1187.95	863.555	1258.75	947.208	1229.13	1027.54	1172.87	898.926	1596.53
10191	right Primary visual area, layer 6b	VISp6b-R	10185	8	0.125382	1029.39	730.63	965.999	784.123	877.151	797.939	1085.68	889.024	1094.52
167	left Anterolateral visual area, layer 4	VISal4-L	164	8	0.0701942	1533.38	1119.56	1110.18	1221.17	949.161	1445.81	1372.75	1138.45	1404.2
10190	right Primary visual area, layer 6a	VISp6a-R	10185	8	0.82559	1071.48	771.648	1024.16	822.357	945.685	844.8	1104.33	931.829	1227.26
10072	right Primary somatosensory area, mouth	SSp-m-R	10037	8	3.89766	1026.1	778.681	1032.22	730.219	1397.32	1175.87	1002.47	934.739	1434.62
10193	right Posterolateral visual area, layer 1	VISpl1-R	10192	8	0.133688	1249.09	885.601	1278.71	980.106	1227.99	1145.22	1014.64	920.866	1762.75
168	left Anterolateral visual area, layer 5	VISal5-L	164	8	0.136429	1488.75	1029.4	1104.47	1176.07	858.543	1360.91	1317.84	1100.21	1199.1
166	left Anterolateral visual area, layer 2/3	VISal2/3-L	164	8	0.135544	1300.65	1047.98	658.032	853.17	1025.45	1048.07	1206.42	1022.13	1432.95
10195	right Posterolateral visual area, layer 4	VISpl4-R	10192	8	0.0259656	1081.87	770.275	1213.79	868.12	1181.73	926.891	1126.31	814.497	1642.21
170	left Anterolateral visual area, layer 6b	VISal6b-L	164	8	0.0145915	1302.04	853.79	963.364	1022.41	750.867	1118.73	1209.33	948.108	1040.91
169	left Anterolateral visual area, layer 6a	VISal6a-L	164	8	0.0739189	1348.64	914.541	1026.46	1083.11	783.297	1190.56	1242.4	1004.99	1081.69
165	left Anterolateral visual area, layer 1	VISal1-L	164	8	0.08012	281.611	237.143	232.053	213.65	216.656	234.445	302.633	239.025	443.171
438	left Cortical amygdalar area, posterior part, medial zone	COApm-L	431	8	0.840714	503.942	513.061	733.759	634.157	809.339	826.461	668.522	664.263	761.922
11004	right Spinal vestibular nucleus	SPIV-R	11001	7	0.38807	1327.18	927.867	1152.92	1095.41	1415.6	798.455	1383.44	993.663	1375.31
11002	right Lateral vestibular nucleus	LAV-R	11001	7	0.144179	1521.85	960.219	1230.78	1132.31	1427.68	1143.33	1401.66	1082.75	1182.25
10995	right Nucleus of Roller	NR-R	10993	7	0.0212721	1178.01	927.169	1015.36	922.897	1091.69	1098.67	1085.68	1000.69	1278.06
10399	right Taenia tecta, dorsal part	TTd-R	10398	7	0.504358	702.723	575.421	661.706	656.09	734.981	664.877	706.74	575.54	807.906
10996	right Nucleus prepositus	PRP-R	10993	7	0.134524	1113.08	813.834	996.792	796.012	1120.45	720.275	1233.62	941.578	1106.87
10423	right Nucleus of the lateral olfactory tract, molecular layer	NLOT1-R	10421	7	0.0895421	714.134	534.744	738.317	642.722	1207.79	1021.85	803.5	601.525	843.472
10972	right Nucleus ambiguus, ventral division	AMBv-R	10970	7	0.0130916	1151.25	582.296	1321.74	1012.47	961.837	152.811	1159.01	864.351	1166.22
10987	right Medullary reticular nucleus, ventral part	MDRNv-R	10985	7	0.674515	1159.29	631.543	1048.79	964.687	942.873	975.069	821.183	884.307	1199.85
10424	right Nucleus of the lateral olfactory tract, pyramidal layer	NLOT2-R	10421	7	0.119947	743.065	650.403	729.516	805.114	1123.07	862.574	806.056	694.179	818.237
10425	right Nucleus of the lateral olfactory tract, layer 3	NLOT3-R	10421	7	0.0458852	726.525	645.869	729.686	790.64	1085.33	775.724	807.252	708.021	762.014
11005	right Superior vestibular nucleus	SUV-R	11001	7	0.171638	1546.4	1033.68	1284.4	1175.22	1423.54	1313.79	1424.36	1118.22	1308.41
10427	right Cortical amygdalar area, anterior part	COAa-R	10426	7	0.59288	717.429	566.848	653.097	686.921	1043.66	693.676	808.048	582.561	798.938
10991	right Paragigantocellular reticular nucleus, dorsal part	PGRNd-R	10990	7	0.131162	1304.31	814.116	974.148	889.617	1238.23	897.944	1235.67	1078.51	1134.03
10986	right Medullary reticular nucleus, dorsal part	MDRNd-R	10985	7	0.722238	1196.48	784.544	1137.5	979.868	1067.06	475.261	889.436	902.374	1397.5
10405	right Taenia tecta, ventral part	TTv-R	10398	7	0.483449	734.54	565.566	978.541	800.582	956.43	730.726	895.216	721.749	867.985
11003	right Medial vestibular nucleus	MV-R	11001	7	0.950249	1344.1	869.487	1114.46	1008.99	1307.11	807.101	1335.06	986.935	1204.87
10983	right Lateral reticular nucleus, parvicellular part	LRNp-R	10981	7	0.0354053	519.423	174.416	451.891	252.112	273.326	127.887	190.127	509.245	650.726
10431	right Cortical amygdalar area, posterior part	COAp-R	10426	7	1.51405	722.94	531.444	814.503	724.283	855.502	659.019	857.362	597.148	898.371
10992	right Paragigantocellular reticular nucleus, lateral part	PGRNl-R	10990	7	0.425152	1151.43	495.055	1030.1	899.742	817.405	257.092	778.347	891.675	1042.45
10982	right Lateral reticular nucleus, magnocellular part	LRNm-R	10981	7	0.316153	1165.16	308.275	665.536	589.657	509.868	238.767	432.096	779.423	948.325
10971	right Nucleus ambiguus, dorsal division	AMBd-R	10970	7	0.0126777	1161.36	853.283	1001.09	912.237	1409.31	170.153	1124.7	908.851	1113.61
10024	right Secondary motor area	MOs-R	10012	7	10.5687	1223.94	817.745	959.682	840.114	1005.15	1009.31	1080.44	921.873	1222.73
10037	right Primary somatosensory area	SSp-R	10030	7	16.6017	1074.41	811.835	1096.55	864.089	1091.02	1087.99	1023.67	954.828	1401.46
10100	right Supplemental somatosensory area	SSs-R	10030	7	6.0025	899.208	654.369	1004.33	673.378	1278.19	1047.14	895.85	858.67	1237.58
10108	right Gustatory areas, layer 1	GU1-R	10107	7	0.143772	314.115	216.247	308.924	216.319	790.631	823.884	240.307	451.66	457.772
10109	right Gustatory areas, layer 2/3	GU2/3-R	10107	7	0.280185	1074.35	671.334	1275.9	702.451	1660.67	1782.42	986.552	1078.2	1142.85
10110	right Gustatory areas, layer 4	GU4-R	10107	7	0.0976056	1006.49	731.682	1151.93	801.628	1490.09	1481.98	1001.26	882.628	1166.97
10111	right Gustatory areas, layer 5	GU5-R	10107	7	0.346568	880.255	662.175	1030.78	746.484	1363.01	1147.16	906.368	779.32	1129.62
10112	right Gustatory areas, layer 6a	GU6a-R	10107	7	0.269288	784.494	604.224	944.045	695.251	1228.56	938.593	828.391	708.306	1133.95
10113	right Gustatory areas, layer 6b	GU6b-R	10107	7	0.0236651	749.256	583.051	894.952	674.787	1149.58	864.038	806.164	668.304	1117.93
10018	right Primary motor area	MOp-R	10012	7	7.42424	1170.42	828.743	1021.08	826.213	1187.18	1070.46	1059.59	944.523	1276.72
10804	right Fields of Forel	FF-R	10802	7	0.156154	1084.84	845.099	955.483	968.891	1041.45	1051.73	1063.7	854.229	1096
10264	right Orbital area, medial part	ORBm-R	10252	7	1.08987	801.783	642.015	673.127	724.249	896.231	689.241	768.725	620.405	849.56
10258	right Orbital area, lateral part	ORBl-R	10252	7	2.32429	979.055	745.237	894.633	849.916	763.372	1055.79	942.397	700.795	1012.28
10007	right Frontal pole, layer 1	FRP1-R	10006	7	0.239211	1144.95	623.84	643.262	909.274	461.405	927.394	559.305	1155.77	340.488
10008	right Frontal pole, layer 2/3	FRP2/3-R	10006	7	0.222777	1130.02	793.614	905.24	979.949	515.31	966.138	921.786	1003.74	743.931
10009	right Frontal pole, layer 5	FRP5-R	10006	7	0.348936	1032.33	811.743	894.529	883.39	926.398	961.344	987.837	853.637	1098.46
10010	right Frontal pole, layer 6a	FRP6a-R	10006	7	0.0998778	993.074	741.921	847.494	820.173	943.897	910.169	917.373	758.851	1149.82
10011	right Frontal pole, layer 6b	FRP6b-R	10006	7	0.000700968	1042.49	718.253	801.573	823.828	860.745	880.624	891.3	722.124	1031.51
10251	right Infralimbic area, layer 6b	ILA6b-R	10245	7	0.00773251	793.877	652.364	749.72	752.065	764.244	820.581	863.909	632.902	916.014
10115	right Visceral area, layer 1	VISC1-R	10114	7	0.226429	348.593	131.86	175.334	145.476	231.244	430.305	238.818	320.452	432.442
10116	right Visceral area, layer 2/3	VISC2/3-R	10114	7	0.354241	1078.23	432.845	1078.26	596.351	1381.99	1269.91	632.997	905.289	1315.69
10117	right Visceral area, layer 4	VISC4-R	10114	7	0.115582	979.109	696.611	1293.42	834.173	1381.88	1144.36	939.822	857.293	1247.74
10199	right posteromedial visual area	VISpm-R	10157	7	0.985559	1286.38	817.839	1106.54	1056.83	929.267	924.874	1221.18	1123.71	1408.37
10206	right Laterointermediate area	VISli-R	10157	7	0.32866	1047.13	720.572	1134.06	794.513	1167.28	926.429	1057.62	870.398	1662.88
10213	right Postrhinal area	VISpor-R	10157	7	0.941482	1011.17	700.319	1221.31	839.1	1224.31	953.1	1130.32	821.107	1705.69
10248	right Infralimbic area, layer 2/3	ILA2/3-R	10245	7	0.0984808	753.46	602.783	707.485	658.64	716.622	726.669	745.57	571.732	908.167
10226	right Anterior cingulate area, dorsal part	ACAd-R	10220	7	2.23999	934.461	735.975	879.511	796.331	915.895	810.459	983.392	808.659	1058.47
10232	right Anterior cingulate area, ventral part	ACAv-R	10220	7	1.50064	914.669	686.856	792.369	752.812	875.142	784.608	967.133	751.549	1004.99
10239	right Prelimbic area, layer 1	PL1-R	10238	7	0.41137	949.035	773.157	852.468	779.98	1004.75	742.93	870.062	793.999	1099.42
10241	right Prelimbic area, layer 2/3	PL2/3-R	10238	7	0.329268	903.861	720.389	775.537	763.228	936.536	770.52	864.989	716.096	1055.94
10242	right Prelimbic area, layer 5	PL5-R	10238	7	0.757798	884.007	698.304	766.378	771.945	901.249	785.229	854.782	692.872	1036.04
10243	right Prelimbic area, layer 6a	PL6a-R	10238	7	0.343581	901.833	679.438	758.551	784.535	840.55	814.221	858.219	686.726	1020.34
10192	right Posterolateral visual area	VISpl-R	10157	7	0.563185	1139.28	807.639	1202.84	910.556	1191.59	964.523	1101.1	881.709	1670.47
10185	right Primary visual area	VISp-R	10157	7	5.63025	1160.75	770.06	1149.97	915.448	1000.05	916.609	1115.94	1004.03	1443.87
10178	right Lateral visual area	VISl-R	10157	7	0.800671	1039.93	696.99	1134.1	782.706	1122.8	896.834	1073.8	870.543	1645.1
10150	right Ventral auditory area	AUDv-R	10121	7	1.21147	881.682	547.642	1013.53	620.525	880.5	844.729	894.377	721.414	1207.53
10118	right Visceral area, layer 5	VISC5-R	10114	7	0.419569	862.87	678.603	1188.66	796.347	1332.6	978.33	915.248	791.222	1332.12
10119	right Visceral area, layer 6a	VISC6a-R	10114	7	0.308704	767.496	628.316	1053.97	730.347	1185.63	830.798	891.754	712.399	1206.19
10120	right Visceral area, layer 6b	VISC6b-R	10114	7	0.0290673	737.485	607.11	997.6	705.788	1094.53	774.429	875.384	678.185	1136.65
10250	right Infralimbic area, layer 6a	ILA6a-R	10245	7	0.141699	814.666	623.574	721.872	703.738	738.462	783.583	795.681	598.188	911.167
10122	right Dorsal auditory area	AUDd-R	10121	7	0.820184	948.262	661.114	1007.14	717.153	875.489	950.79	885.892	844.731	1226.15
10136	right Primary auditory area	AUDp-R	10121	7	1.45925	913.891	600.967	1013.6	665.76	812.419	879.189	862.172	773.509	1164.98
10143	right Posterior auditory area	AUDpo-R	10121	7	0.421002	1009.75	668.171	1089.81	769.2	933.414	921.251	935.978	886.519	1373.64
10249	right Infralimbic area, layer 5	ILA5-R	10245	7	0.22657	797.118	622.585	724.625	694.675	746.196	774.744	768.695	595.22	925.842
10171	right Anteromedial visual area	VISam-R	10157	7	0.669612	1112.73	828.705	1057.3	1023.51	884.169	968.229	1268.61	1079.04	1394.37
10164	right Anterolateral visual area	VISal-R	10157	7	0.509671	955.397	657.16	999.833	725.297	937.083	836.035	914.859	870.282	1316.89
10378	right Ectorhinal area/Layer 6b	ECT6b-R	10373	7	0.0406021	689.747	496.765	951.634	569.594	857.871	689.544	899.853	619.225	1285.24
10377	right Ectorhinal area/Layer 6a	ECT6a-R	10373	7	0.262751	694.047	530.595	1012.34	607.406	963.954	732.359	724.782	605.77	1276.27
10945	right Gracile nucleus	GR-R	10943	7	0.0579295	566.834	851.778	1047.61	753.724	1080.74	1091.82	1164.75	744.322	1077.68
10944	right Cuneate nucleus	CU-R	10943	7	0.222353	1119.92	831.569	1140.57	870.807	1130.03	602.481	1255.11	781.76	1378.35
10376	right Ectorhinal area/Layer 5	ECT5-R	10373	7	0.356524	788.012	600.09	1177.6	709.574	1180.7	781.446	682.635	682.056	1502.33
10942	right Ventral cochlear nucleus	VCO-R	10938	7	0.545246	1223.08	818.174	956.648	1069.79	924.362	900.565	1056.25	1003.73	1272.67
10941	right Dorsal cochlear nucleus	DCO-R	10938	7	0.301164	1332.26	985.453	1336.09	1125.41	1435.36	978.52	1205.35	998.996	1141.08
10375	right Ectorhinal area/Layer 2/3	ECT2/3-R	10373	7	0.324396	889.084	683.795	1367.33	871.312	1371.41	906.935	719.665	736.115	1573.61
10374	right Ectorhinal area/Layer 1	ECT1-R	10373	7	0.175688	992.548	362.576	885.253	556.969	1337.15	1041.94	381.857	784.284	1071.22
10372	right Perirhinal area, layer 6b	PERI6b-R	10367	7	0.00996192	790.378	511.463	1024.83	602.429	1037.33	723.552	679.326	685.373	1433.82
10371	right Perirhinal area, layer 6a	PERI6a-R	10367	7	0.040213	736.246	519.836	1033.35	641.32	1012.49	709.967	564.485	638.463	1310.53
10370	right Perirhinal area, layer 5	PERI5-R	10367	7	0.117911	772.061	581.791	1159.5	696.708	1153.56	727.463	466.179	673.324	1338.45
10369	right Perirhinal area, layer 2/3	PERI2/3-R	10367	7	0.228723	877.426	693.555	1364.28	843.176	1350.95	889.618	305.644	740.994	1512.75
10368	right Perirhinal area, layer 1	PERI1-R	10367	7	0.153111	1034.39	580.458	1186.11	747.154	1303.2	1135.13	225.045	765.83	1536.97
10366	right Temporal association areas, layer 6b	TEa6b-R	10360	7	0.0589708	775.228	564.463	1028.8	619.398	948.546	767.637	983.296	702.036	1276.03
10272	right Orbital area, ventrolateral part	ORBvl-R	10252	7	1.40495	855.029	671.42	763.433	791.004	878.92	809.137	839.006	662.36	864.149
10389	right Accessory olfactory bulb, mitral layer	AOBmi-R	10386	7	0.224708	367.476	637.144	246.457	361.071	239.935	858.651	399.779	717.452	149.707
10388	right Accessory olfactory bulb, granular layer	AOBgr-R	10386	7	0.175725	408.935	681.446	263.994	394.428	1091.81	846.155	403.439	212.705	123.242
10387	right Accessory olfactory bulb, glomerular layer	AOBgl-R	10386	7	0.130407	951.362	733.406	341.799	807.145	176.191	881.819	745.196	946.868	295.626
10365	right Temporal association areas, layer 6a	TEa6a-R	10360	7	0.351199	792.765	587.859	1068.17	668.36	1014.01	753.001	992.087	687.542	1345.65
10364	right Temporal association areas, layer 5	TEa5-R	10360	7	0.644208	907.566	659.416	1212.44	752.296	1137.65	823.307	994.129	776.628	1537.65
10363	right Temporal association areas, layer 4	TEa4-R	10360	7	0.211384	1017.36	728.944	1329.73	826.599	1227.48	914.262	1034.63	844.026	1560.97
10878	right Interpeduncular nucleus, rostrolateral	IPRL-R	10870	7	0.0104174	912.035	652.447	854.695	755.257	891.268	795.066	843.602	739.16	786.118
10877	right Interpeduncular nucleus, dorsolateral	IPDL-R	10870	7	0.0213563	1015.34	685.515	866.807	843.232	1034.64	866.793	938.09	830.374	892.565
10876	right Interpeduncular nucleus, dorsomedial	IPDM-R	10870	7	0.0101828	1004.81	714.543	840.222	815.342	1000.86	835.154	960.78	829.894	896.028
10875	right Interpeduncular nucleus, intermediate	IPI-R	10870	7	0.0181796	1070.67	753.15	980.455	880.185	1140.63	1003.65	928.553	878.898	975.402
10874	right Interpeduncular nucleus, lateral	IPL-R	10870	7	0.0349949	984.695	715.902	926.536	826.008	1097.8	931.561	925.84	840.251	936.839
10873	right Interpeduncular nucleus, apical	IPA-R	10870	7	0.0150656	1013.59	711.563	825.739	830.338	1015.64	850.557	961.21	876.036	895.223
10872	right Interpeduncular nucleus, caudal	IPC-R	10870	7	0.0387713	1057.41	794.612	974.427	902.802	1162.72	964.06	975.128	889.957	960.862
10871	right Interpeduncular nucleus, rostral	IPR-R	10870	7	0.045676	1009.87	748.321	946.124	844.184	1022.86	887.861	931.701	855.734	884.069
10332	right Retrosplenial area, ventral part	RSPv-R	10297	7	3.58387	1084.03	898.829	1017.95	850.883	920.289	954.364	1199.2	955.357	1130.15
10325	right Retrosplenial area, dorsal part	RSPd-R	10297	7	3.06612	970.475	947.87	1017.68	770.816	867.811	1057.18	1291.5	964.372	1366.47
10298	right Retrosplenial area, lateral agranular part	RSPagl-R	10297	7	1.93099	1134.5	851.046	1075.86	877.074	889.739	991.326	1205.04	1053.08	1379.98
10291	right Agranular insular area, ventral part	AIv-R	10278	7	1.12663	861.005	662.033	931.925	743.796	1140.74	1018.75	892.778	738.776	917.404
10285	right Agranular insular area, posterior part	AIp-R	10278	7	1.51671	809.352	576.963	977.277	702.223	1130.62	967.508	671.956	714.692	1102.11
10279	right Agranular insular area, dorsal part	AId-R	10278	7	2.67579	885.562	640.681	867.666	707.255	1038.76	1104.1	864.983	781.1	933.83
10362	right Temporal association areas, layer 2/3	TEa2/3-R	10360	7	0.471921	1092.2	632.43	1531.26	891.723	1372.06	987.077	995.228	869.929	1748.11
10361	right Temporal association areas, layer 1	TEa1-R	10360	7	0.359047	637.197	341.282	453.438	321.776	489.119	923.221	566.487	705.388	924.5
10353	right Rostrolateral visual area	VISrl-R	10339	7	0.787221	1013.78	664.975	1015	771.295	878.901	836.626	952.258	890.176	1402.47
10346	right Anterior area	VISa-R	10339	7	1.21316	1139.39	821.657	1033.66	995.316	923.576	1030.12	1172.99	1060.97	1359.71
10905	right Superior olivary complex, lateral part	SOCl-R	10902	7	0.198212	1148.17	831.588	1234.44	1124.94	1205.41	975.476	1173.03	939.756	1145.22
10904	right Superior olivary complex, medial part	SOCm-R	10902	7	0.110824	1310.72	930.924	1119.58	1028.24	1239.98	1074.52	1160.45	917.147	1147.81
10903	right Superior olivary complex, periolivary region	POR-R	10902	7	0.218054	1153.62	502.154	934.453	791.148	714.866	751.128	963.616	858.331	1063.47
10891	right Koelliker-Fuse subnucleus	KF-R	10890	7	0.0862174	1321.4	890.434	1232.52	1055.03	1395.11	1097.24	1288.03	877.671	986.447
679	left Anterodorsal nucleus	AD-L	674	7	0.0801633	927.065	753.292	909.854	792.241	905.403	930.483	1010.24	1068.97	1107.01
456	left Ammon's horn	CA-L	455	7	11.9803	970.17	693.314	859.026	832.069	836.786	893.056	968.374	882.557	949.321
473	left Dentate gyrus	DG-L	455	7	4.78624	894.619	660.155	849.471	769.631	883.469	839.294	912.821	798.678	962.445
490	left Fasciola cinerea	FC-L	455	7	0.0397611	849.86	666.535	801.545	656.781	761.199	692.652	846.709	783.175	835.87
491	left Induseum griseum	IG-L	455	7	0.0701377	975.833	710.632	741.83	757.477	791.408	700.826	931.797	762.929	979.064
493	left Entorhinal area	ENT-L	492	7	8.96311	862.409	796.231	825.273	931.486	830.853	1167.82	1064.04	1131.48	914.694
523	left Parasubiculum	PAR-L	492	7	0.711919	1002.3	795.545	989.456	933.448	1006.32	1004.7	1008.25	898.222	1118.97
527	left Postsubiculum	POST-L	492	7	0.921487	1093.12	795.28	1003.87	858.413	952.518	885.232	1133.35	951.464	1270.83
531	left Presubiculum	PRE-L	492	7	0.789601	914.447	679.62	832.123	787.808	965.716	756.761	901.953	822.588	1021.12
535	left Subiculum	SUB-L	492	7	1.77208	1040	732.186	842.587	863.883	904.243	962.961	1085.51	983.093	1047.54
544	left Prosubiculum	ProS-L	492	7	1.07487	1026.12	710.417	793.674	831.227	886.226	939.623	1061.29	1032.61	975.789
553	left Hippocampo-amygdalar transition area	HATA-L	492	7	0.288065	770.745	635.64	927.846	809.385	1001.66	841.476	888.65	731.207	910.168
554	left Area prostriata	APr-L	492	7	0.264817	1101.09	821.195	1037.12	869.303	955.238	952.877	1033.76	943.431	1244.13
10713	right Lateral habenula	LH-R	10711	7	0.202752	961.231	808.998	950.252	882.413	986.898	839.177	1089.16	902.522	1044.76
10712	right Medial habenula	MH-R	10711	7	0.188352	793.696	734.461	787.202	763.633	845.288	752.675	976.105	811.777	953.769
10710	right Subgeniculate nucleus	SubG-R	10704	7	0.0154136	1118.56	926.089	994.47	1043.86	1094.95	1063.53	1103.44	930.534	1275.68
10707	right Ventral part of the lateral geniculate complex	LGv-R	10704	7	0.225736	1196.35	955.324	996.569	1077.01	1142.87	1010.75	1167.87	957.258	1278.14
10706	right Intermediate geniculate nucleus	IntG-R	10704	7	0.00999085	1102.75	924.545	977.838	963.856	1088.33	1105.31	1067.97	873.796	1184.01
10705	right Intergeniculate leaflet of the lateral geniculate complex	IGL-R	10704	7	0.0323695	1152.28	965.616	975.297	995.014	1127.9	1054.45	1114.14	925.616	1215.18
10702	right Posterior intralaminar thalamic nucleus	PIL-R	10696	7	0.0944445	1031.13	738.493	867.483	868.827	978.267	882.791	979.989	829.606	1056.91
399	left Taenia tecta, dorsal part	TTd-L	398	7	0.504206	828.01	809.423	659.244	685.736	690.712	587.978	683.004	662.489	848.565
405	left Taenia tecta, ventral part	TTv-L	398	7	0.498831	575.038	548.957	740.903	676.149	542.265	630.752	527.212	458.002	479.399
423	left Nucleus of the lateral olfactory tract, molecular layer	NLOT1-L	421	7	0.0803044	740.481	583.473	1191.75	662.417	1115.82	722.971	904.374	575.032	876.069
424	left Nucleus of the lateral olfactory tract, pyramidal layer	NLOT2-L	421	7	0.110799	727.801	616.768	873.144	773.723	990.532	895.068	829.192	691.187	834.886
425	left Nucleus of the lateral olfactory tract, layer 3	NLOT3-L	421	7	0.0449902	484.252	604.442	845.915	779.745	973.892	871.234	813.759	675.96	839.486
427	left Cortical amygdalar area, anterior part	COAa-L	426	7	0.55433	394.429	574.907	850.968	646.377	990.325	822.424	758.955	642.385	801.981
431	left Cortical amygdalar area, posterior part	COAp-L	426	7	1.61658	398.209	528.251	689.544	594.127	784.539	866.719	666.83	710.029	681.933
10701	right Parafascicular nucleus	PF-R	10696	7	0.331881	911.802	768.106	863.775	879.951	928.629	881.968	1022.98	815.647	1043.47
10700	right Central lateral nucleus of the thalamus	CL-R	10696	7	0.239575	936.11	806.517	925.233	878.444	972.145	835.263	1069.96	884.51	980.225
10699	right Paracentral nucleus	PCN-R	10696	7	0.175531	909.118	790.732	875.716	892.693	982.069	866.436	1056.69	851.658	902.194
646	left Ventral posterior complex of the thalamus	VP-L	643	7	1.63426	914.167	849.403	1137.14	1005.5	1138.45	1075.54	1206.14	1011.28	1153.95
618	left Diagonal band nucleus	NDB-L	616	7	0.500826	827.177	684.191	865.983	880.288	1179.02	979.738	906.502	729.533	997.078
10676	right Anteromedial nucleus	AM-R	10674	7	0.285251	854.282	730.578	826.058	831.757	857.255	825.63	958.118	755.91	878.729
10675	right Anteroventral nucleus of thalamus	AV-R	10674	7	0.222922	981.93	821.827	909.182	892.986	896.589	887.544	1049.22	842.241	1037.79
10672	right Ethmoid nucleus of the thalamus	Eth-R	10667	7	0.15047	1005.25	838.097	900.696	933.912	971.397	925.043	1078.07	894.857	1116.82
10671	right Suprageniculate nucleus	SGN-R	10667	7	0.0942693	1107.33	824.139	950.496	927.967	1039.59	945.081	1061.51	882.854	1149.64
10670	right Posterior limiting nucleus of the thalamus	POL-R	10667	7	0.112254	1099.38	818.073	927.42	948.42	1013.81	962.639	1105.29	931.063	1082.06
10669	right Posterior complex of the thalamus	PO-R	10667	7	0.827884	1022.6	878.271	950.32	963.654	1053.18	944.312	1123.59	922.767	1030.43
644	left Ventral anterior-lateral complex of the thalamus	VAL-L	643	7	0.50884	870.778	787.543	1019.36	945.483	1042.91	970.776	1171.55	975.301	1027.24
645	left Ventral medial nucleus of the thalamus	VM-L	643	7	0.602029	832.398	696.926	935.995	887.915	978.925	930.734	1014.44	818.905	910.923
651	left Posterior triangular thalamic nucleus	PoT-L	643	7	0.181018	777.316	775.079	1020.63	887.189	1151.75	1153.69	1058.7	915.908	1105.47
10679	right Anterodorsal nucleus	AD-R	10674	7	0.0768201	977.968	824.783	903.776	885.449	931.829	850.351	1037.25	902.294	1026.95
653	left Subparafascicular nucleus, magnocellular part	SPFm-L	652	7	0.0452499	752.946	546.917	788.503	701.009	798.214	854.761	789.603	678.694	792.792
654	left Subparafascicular nucleus, parvicellular part	SPFp-L	652	7	0.0820113	807.209	712.654	958.689	837.081	1057.07	1091.82	972.186	831.412	1009.24
658	left Medial geniculate complex	MG-L	657	7	0.470573	958.695	827.757	1044.72	903.131	1163.63	1101.15	1074.34	919.807	1151.96
662	left Dorsal part of the lateral geniculate complex	LGd-L	657	7	0.383459	1085.94	835.179	1193.23	952.079	1162.65	1140.16	1132.21	978.892	1253.65
668	left Lateral posterior nucleus of the thalamus	LP-L	667	7	0.807576	997.492	762.76	1102.88	866.599	1058.87	997.76	1042.64	898.172	1095.15
669	left Posterior complex of the thalamus	PO-L	667	7	0.806187	897.082	779.349	1083.16	906.465	1043.47	978.186	1086.3	925.782	1053.62
670	left Posterior limiting nucleus of the thalamus	POL-L	667	7	0.13999	1009.34	766.857	982.029	851.237	1074.54	1070.34	1038.97	893.375	1081.35
671	left Suprageniculate nucleus	SGN-L	667	7	0.125536	990.891	780.692	993.886	844.334	1066.03	1021.76	1028.39	856.749	1086.16
672	left Ethmoid nucleus of the thalamus	Eth-L	667	7	0.169724	905.082	740.242	992.203	848.491	1022.09	1044.03	1011.89	887.89	1025.53
10662	right Dorsal part of the lateral geniculate complex	LGd-R	10657	7	0.391402	1196.01	941.84	989.462	1048	1118.69	1019.15	1199.86	967.901	1289.27
675	left Anteroventral nucleus of thalamus	AV-L	674	7	0.23479	902.257	787.404	910.51	836.989	900.532	978.315	1064.88	941.282	1090.71
617	left Medial septal nucleus	MS-L	616	7	0.28893	837.646	653.32	674.831	766.173	907.42	709.108	830.055	683.293	889.421
10680	right Interanteromedial nucleus of the thalamus	IAM-R	10674	7	0.0312934	715.951	630.367	731.439	719.774	757.234	674.704	892.477	672.004	726.087
10698	right Central medial nucleus of the thalamus	CM-R	10696	7	0.188589	756.431	647.984	749.74	752.132	820.759	703.724	905.986	702.476	754.323
10693	right Parataenial nucleus	PT-R	10691	7	0.177709	722.124	613.626	712.561	732.578	772.048	714.237	787.967	645.61	844.834
10697	right Rhomboid nucleus	RH-R	10696	7	0.0729407	730.763	641.442	731.453	737.511	819.97	686.291	892.723	668.47	718.415
10695	right Xiphoid thalamic nucleus	Xi-R	10691	7	0.0675605	644.479	548.45	689.318	675.273	793.845	632.216	789.212	566.524	655.438
587	left Lateral septal nucleus, caudal (caudodorsal) part	LSc-L	586	7	0.316283	661.188	540.052	634.816	615.728	520.044	673.608	684.855	580.704	866.346
588	left Lateral septal nucleus, rostral (rostroventral) part	LSr-L	586	7	1.27696	743.155	558.417	632.369	665.698	662.484	678.057	770.803	636.572	795.564
589	left Lateral septal nucleus, ventral part	LSv-L	586	7	0.513889	765.851	577.992	659.832	690.893	724.568	742.729	780.436	638.469	833.322
10694	right Nucleus of reuniens	RE-R	10691	7	0.314084	670.973	572.914	701.953	702.581	799.603	654.061	808.605	588.698	695.544
10692	right Paraventricular nucleus of the thalamus	PVT-R	10691	7	0.313662	638.63	573.6	650.665	653.021	713.253	628.196	754.26	620.298	819.232
10681	right Interanterodorsal nucleus of the thalamus	IAD-R	10674	7	0.0745514	853.858	723.271	863.601	842.654	851.079	803.18	971.276	777.605	890.011
10690	right Perireunensis nucleus	PR-R	10683	7	0.103793	701.426	595.007	700.643	742.227	850.294	681.021	842.178	612.353	692.5
10689	right Submedial nucleus of the thalamus	SMT-R	10683	7	0.222819	822.255	711.743	772.775	828.714	929.484	781.875	971.748	720.904	767.034
596	left Central amygdalar nucleus, capsular part	CEAc-L	595	7	0.206056	742.864	606.071	757.155	741.507	931.229	774.794	868.751	736.125	776.011
597	left Central amygdalar nucleus, lateral part	CEAl-L	595	7	0.176117	716.633	600.371	790.467	722.014	921	732.199	831.711	748.588	808.64
598	left Central amygdalar nucleus, medial part	CEAm-L	595	7	0.535589	589.179	546.022	815.686	703.041	933.475	752.078	785.189	685.181	818.421
10685	right Mediodorsal nucleus of thalamus	MD-R	10683	7	0.931476	838.107	720.139	811.91	812.878	882.4	783.503	981.802	795.702	877.627
10684	right Intermediodorsal nucleus of the thalamus	IMD-R	10683	7	0.120896	704.579	596.923	702.866	687.849	754.545	659.696	842.026	670.457	748.175
10682	right Lateral dorsal nucleus of thalamus	LD-R	10674	7	0.563695	1056.8	889.234	1039.52	973.28	1077.55	933.01	1172.21	992.365	1113.06
389	left Accessory olfactory bulb, mitral layer	AOBmi-L	386	7	0.23155	1205.6	767.897	865.708	839.045	763.914	728.926	834.263	789.848	928.628
388	left Accessory olfactory bulb, granular layer	AOBgr-L	386	7	0.184087	1009.64	750.208	850.665	919.653	932.791	774.803	846.091	799.292	908.1
387	left Accessory olfactory bulb, glomerular layer	AOBgl-L	386	7	0.129556	1245.22	762.539	871.289	395.062	795.981	814.172	848.327	537.502	902.77
164	left Anterolateral visual area	VISal-L	157	7	0.510797	1230.02	892.764	822.869	918.085	798.96	1074.02	1113.19	926.816	1147.95
119	left Visceral area, layer 6a	VISC6a-L	114	7	0.362864	839.358	660.332	698.346	887.411	920.406	923.262	922.351	840.87	891.466
120	left Visceral area, layer 6b	VISC6b-L	114	7	0.0321198	861.78	660.309	698.747	893.732	923.192	897.606	931.178	831.704	868.351
122	left Dorsal auditory area	AUDd-L	121	7	0.852106	1152.71	822.72	864.787	1028.45	834.421	1263.39	1100.83	1157.64	1065.26
136	left Primary auditory area	AUDp-L	121	7	1.6004	1093.27	915.129	900.627	1172.6	846.133	1264.9	1111.67	1136.08	1036.95
143	left Posterior auditory area	AUDpo-L	121	7	0.426114	1157.48	900.04	860.215	1023.19	808.099	1152.19	1097.68	1030.96	997.716
150	left Ventral auditory area	AUDv-L	121	7	1.49091	1013.97	892.764	817.618	1232.07	989.858	1206.23	1145.78	1101.48	1042.38
171	left Anteromedial visual area	VISam-L	157	7	0.553092	1219.4	772.512	1040.04	770.557	797.474	1063.61	1020.71	990.292	1121.23
117	left Visceral area, layer 4	VISC4-L	114	7	0.150209	936.15	812.407	794.125	1096.51	1008.74	1113.49	1050.97	1000.08	1016.42
178	left Lateral visual area	VISl-L	157	7	0.913484	1374.09	930.592	864.846	976.166	781.82	1037.71	1259.2	1004.79	1214.98
185	left Primary visual area	VISp-L	157	7	5.6501	1210.61	874.315	1016.18	818.767	878.962	991.808	1224.87	1043.17	1433.36
192	left Posterolateral visual area	VISpl-L	157	7	0.681188	1388.55	957.547	970.682	1005.36	900.618	1305.53	1271.84	1156.15	1263.34
199	left posteromedial visual area	VISpm-L	157	7	0.858366	1289.59	770.563	1048.91	676.028	840.772	892.949	1059.41	992.582	1308.99
206	left Laterointermediate area	VISli-L	157	7	0.360021	1379.4	917.364	858.477	1014.55	817.184	1077	1245.36	1044.68	1173.51
213	left Postrhinal area	VISpor-L	157	7	0.995228	1168.46	1017.03	811.779	1035.81	851.943	1209.85	1314.19	1229.68	1145.42
226	left Anterior cingulate area, dorsal part	ACAd-L	220	7	2.06203	997.725	762.738	868.892	837.491	861.009	847.596	954.182	907.655	945.416
118	left Visceral area, layer 5	VISC5-L	114	7	0.545279	867.546	722.082	747.042	966.187	984.204	1016.19	991.176	923.289	957.32
116	left Visceral area, layer 2/3	VISC2/3-L	114	7	0.456114	1060.14	885.421	855.15	1227.93	1076.49	1203.65	1094.72	1055.92	1006.45
239	left Prelimbic area, layer 1	PL1-L	238	7	0.40239	1151.12	689.286	693.935	781.728	859.111	730.283	954.967	864.744	845.067
7	left Frontal pole, layer 1	FRP1-L	6	7	0.242327	776.783	597.703	519.809	876.269	1135.58	852.003	662.017	947.626	244.306
8	left Frontal pole, layer 2/3	FRP2/3-L	6	7	0.224059	831.824	825.542	889.336	920.94	1122.99	903.907	948.435	977.183	633.304
9	left Frontal pole, layer 5	FRP5-L	6	7	0.347306	953.387	816.399	955.652	887.202	985.801	951.775	989.581	939.315	903.298
10	left Frontal pole, layer 6a	FRP6a-L	6	7	0.10416	1019.81	737.715	837.725	831.89	962.009	942.398	948.025	812.313	968.202
11	left Frontal pole, layer 6b	FRP6b-L	6	7	0.000666857	926.7	776.204	767.863	847.274	930.714	885.764	961.624	808.282	992.987
18	left Primary motor area	MOp-L	12	7	7.67844	1082.98	789.49	1004.94	877.16	1045.86	1071.48	1011.04	933.927	1184.19
24	left Secondary motor area	MOs-L	12	7	10.1902	1119.06	794.613	982.69	859.201	959.63	986.441	1001.56	936.27	1052.94
115	left Visceral area, layer 1	VISC1-L	114	7	0.297683	687.565	657.122	395.563	1454.89	1009.96	1309.83	1133.12	545.434	865.096
37	left Primary somatosensory area	SSp-L	30	7	16.7328	1163.51	885.175	1007.75	965.447	1048.96	1258.88	1161.07	1081.84	1272.11
100	left Supplemental somatosensory area	SSs-L	30	7	7.07581	1048.76	874.716	826.167	1089.01	994.268	1303.49	1116.86	1077.24	1135.68
108	left Gustatory areas, layer 1	GU1-L	107	7	0.152859	870.421	584.388	1031.58	1656.98	508.133	459.418	1100.76	754.561	632.072
109	left Gustatory areas, layer 2/3	GU2/3-L	107	7	0.299069	1055.74	907.749	975.715	1263.6	878.87	1440.97	1132.66	1151.26	1077.39
110	left Gustatory areas, layer 4	GU4-L	107	7	0.103778	955.126	847.473	856.417	1193.84	859.901	1296.4	1105.71	1096.03	1003.8
111	left Gustatory areas, layer 5	GU5-L	107	7	0.367551	899.27	757.681	807.972	1070.82	810.501	1129.02	1032.48	995.117	961.275
112	left Gustatory areas, layer 6a	GU6a-L	107	7	0.279454	859.637	701.648	767.893	979.839	803.064	986.757	970.249	882.028	957.988
113	left Gustatory areas, layer 6b	GU6b-L	107	7	0.0254338	864.096	686.004	759.457	934.503	804.302	930.856	944.968	851.646	972.109
232	left Anterior cingulate area, ventral part	ACAv-L	220	7	1.39103	977.772	693.742	786.613	757.751	833.517	790.942	915.788	776.464	948.702
369	left Perirhinal area, layer 2/3	PERI2/3-L	367	7	0.309073	975.999	829.168	873.299	984.774	1067.9	1110.49	1150.96	1084.95	956.502
346	left Anterior area	VISa-L	339	7	1.03754	1108.36	757.999	1024.24	761.274	908.222	1012.29	1054.29	948.67	1104.95
353	left Rostrolateral visual area	VISrl-L	339	7	0.793066	1165.52	839.102	926.36	855.338	817.843	1104.22	1202.75	984.431	1269.75
361	left Temporal association areas, layer 1	TEa1-L	360	7	0.440981	633.113	770.086	444.086	1193.49	927.375	1078.9	754.244	1045.35	1060.76
362	left Temporal association areas, layer 2/3	TEa2/3-L	360	7	0.586244	1248.69	1013.94	1005.7	1396.78	1128.12	1274.05	1367.5	1325.25	1139.6
363	left Temporal association areas, layer 4	TEa4-L	360	7	0.258103	1202	974.127	931.848	1210.79	1058.82	1238.19	1321.63	1197.38	1103.22
364	left Temporal association areas, layer 5	TEa5-L	360	7	0.802511	1056.08	875.919	852.12	1082.45	963.838	1140.15	1215.76	1092.99	1007.91
365	left Temporal association areas, layer 6a	TEa6a-L	360	7	0.432152	953.326	762.458	773.322	971.094	852.964	983.035	1073.31	936.549	916.752
366	left Temporal association areas, layer 6b	TEa6b-L	360	7	0.0721701	944.415	767.693	771.41	971.336	799.527	937.478	1095.08	913.003	919.053
368	left Perirhinal area, layer 1	PERI1-L	367	7	0.210021	1023.7	833.905	847.505	1298.59	1176.16	1491.63	1341.32	1207.07	1010.3
370	left Perirhinal area, layer 5	PERI5-L	367	7	0.153671	894.354	743.203	770.718	872.849	930.985	965.085	1028.84	981.636	903.713
371	left Perirhinal area, layer 6a	PERI6a-L	367	7	0.052066	878.69	730.481	706.901	859.294	818.434	871.47	1003.04	973.543	823.289
372	left Perirhinal area, layer 6b	PERI6b-L	367	7	0.0134513	887.186	816.788	695.613	951.507	787.748	778.012	1011.36	1015.57	882.615
374	left Ectorhinal area/Layer 1	ECT1-L	373	7	0.243998	923.504	919.405	802.401	1382.07	1196.09	1386.5	1263.69	1386	1119.98
375	left Ectorhinal area/Layer 2/3	ECT2/3-L	373	7	0.43535	1005.92	852.233	903.533	1091.15	1091.59	1139.88	1212.36	1170.47	1056.04
376	left Ectorhinal area/Layer 5	ECT5-L	373	7	0.474427	892.04	749.685	773.312	904.858	969.153	997.053	1054.53	997.308	1015.5
377	left Ectorhinal area/Layer 6a	ECT6a-L	373	7	0.341671	850.934	669.445	706.525	835.748	826.224	860.166	940.482	874.875	859.919
378	left Ectorhinal area/Layer 6b	ECT6b-L	373	7	0.0482929	847.225	711.904	704.808	857.102	749.841	790.96	960.121	899.748	834.538
241	left Prelimbic area, layer 2/3	PL2/3-L	238	7	0.325602	1080.22	716.913	716.809	803.741	822.435	740.736	955.555	876.638	867.297
242	left Prelimbic area, layer 5	PL5-L	238	7	0.759668	921.241	707.577	721.118	805.359	819.961	828.179	887.445	846.279	849.117
243	left Prelimbic area, layer 6a	PL6a-L	238	7	0.314249	914.096	695.537	735.57	818.494	841.093	807.322	918.323	797.393	892.385
244	left Prelimbic area, layer 6b	PL6b-L	238	7	0.012149	819.416	698.032	745.264	829.996	845.208	782.02	959.683	753.559	912.772
246	left Infralimbic area, layer 1	ILA1-L	245	7	0.101891	869.724	912.694	620.155	683.396	638.706	554.101	685.333	596.948	960.808
248	left Infralimbic area, layer 2/3	ILA2/3-L	245	7	0.100581	876.866	858.683	640.175	693.841	689.478	583.945	758.236	694.105	849.109
249	left Infralimbic area, layer 5	ILA5-L	245	7	0.230814	895.243	702.109	662.936	750.919	725.709	719.119	811.704	700.529	826.747
250	left Infralimbic area, layer 6a	ILA6a-L	245	7	0.1326	873.068	697.794	700.363	787.955	760.479	786.323	853.356	704.244	847.315
251	left Infralimbic area, layer 6b	ILA6b-L	245	7	0.00649229	776.15	695.902	732.387	785.257	762.223	773.037	877.647	700.869	866.287
332	left Retrosplenial area, ventral part	RSPv-L	297	7	3.42251	1218.96	872.781	1152.39	826.835	949.426	983.181	1117.09	1048.35	1132.56
258	left Orbital area, lateral part	ORBl-L	252	7	2.46545	963.016	785.338	839.264	882.35	1000.44	954.288	904.378	802.756	910.389
264	left Orbital area, medial part	ORBm-L	252	7	1.0952	848.921	594.553	603.416	660.567	830.971	676.739	782.312	739.584	747.857
272	left Orbital area, ventrolateral part	ORBvl-L	252	7	1.46676	999.53	772.042	669.484	716.468	917.55	853.023	855.97	784.744	815.515
279	left Agranular insular area, dorsal part	AId-L	278	7	3.19318	910.571	779.069	907.138	974.084	727.009	1081.65	950.99	839.231	971.032
285	left Agranular insular area, posterior part	AIp-L	278	7	1.49939	883.917	700.619	763.024	985.608	928.852	1087.29	974.241	846.377	902.355
291	left Agranular insular area, ventral part	AIv-L	278	7	1.37459	854.53	746.263	891.178	972.354	796.225	1018.3	925.495	832.991	963.59
298	left Retrosplenial area, lateral agranular part	RSPagl-L	297	7	1.75295	1395.8	812.356	1171.99	825.415	933.42	1031.72	1142.57	1035.57	1332.61
325	left Retrosplenial area, dorsal part	RSPd-L	297	7	2.89983	1284.76	766.421	1143.69	848.923	934.635	1004.98	1144.69	1125.65	1274.85
676	left Anteromedial nucleus	AM-L	674	7	0.266563	829.507	701.441	825.637	824.125	869.573	902.578	978.736	827.119	872.586
10668	right Lateral posterior nucleus of the thalamus	LP-R	10667	7	0.823587	1072.45	869.661	949.155	939.334	1002.94	942.348	1097.16	911.843	905.111
680	left Interanteromedial nucleus of the thalamus	IAM-L	674	7	0.0290698	715.955	597.379	733.192	712.465	724.762	669.791	886.696	717.337	708.06
905	left Superior olivary complex, lateral part	SOCl-L	902	7	0.204522	1192.72	766.606	1177.11	1038.43	1129.68	1265.66	1109.96	880.572	1103.44
877	left Interpeduncular nucleus, dorsolateral	IPDL-L	870	7	0.0216678	972.177	751.914	841.707	889.504	987.867	934.531	993.952	835.967	859.721
878	left Interpeduncular nucleus, rostrolateral	IPRL-L	870	7	0.0114504	837.889	688.308	851.897	822.533	881.334	882.816	931.628	803.551	807.011
10544	right Prosubiculum	ProS-R	10492	7	0.895512	953.808	638.469	1008.89	803.354	1023.81	720.364	991.894	770.377	1231.73
891	left Koelliker-Fuse subnucleus	KF-L	890	7	0.0944174	1241.26	863.127	1121.94	997.857	1097.68	1154.23	1047.22	833.638	1160.23
903	left Superior olivary complex, periolivary region	POR-L	902	7	0.223843	1262.42	408.8	1056.18	812.548	795.332	1046.29	990.746	691.521	874.574
904	left Superior olivary complex, medial part	SOCm-L	902	7	0.114817	1245.61	839.5	1060.77	1002.42	1144.02	1298.24	1098.58	863.419	1033.73
10535	right Subiculum	SUB-R	10492	7	1.52755	1031.83	678.887	1000.82	828.539	995.534	768.723	994.707	815.893	1265.15
875	left Interpeduncular nucleus, intermediate	IPI-L	870	7	0.0192549	1033.12	814.725	947.776	940.754	1126.32	991.011	1018.15	903.036	954.339
10531	right Presubiculum	PRE-R	10492	7	0.617507	1056.94	699.576	790.292	775.045	934.035	755.39	935.767	809.323	1100.14
10527	right Postsubiculum	POST-R	10492	7	0.72912	1244.15	837.795	920.29	908.019	1022.05	897.109	1156.3	997.203	1373.2
10523	right Parasubiculum	PAR-R	10492	7	0.645331	1165.37	770.491	851.699	770.098	1006	873.541	928.059	911.376	1238.35
941	left Dorsal cochlear nucleus	DCO-L	938	7	0.333883	1235.66	1020.5	1352.92	1189.73	1392.58	1120.39	1280.48	1003.57	1348.32
942	left Ventral cochlear nucleus	VCO-L	938	7	0.600335	1312.24	877.268	1332.37	1187.05	1336.09	1080.1	1201.84	1023.44	1285.59
944	left Cuneate nucleus	CU-L	943	7	0.218743	1195.9	923.261	1103.31	1140.58	1243.99	1276.38	1217.11	995.836	1306.96
945	left Gracile nucleus	GR-L	943	7	0.0572955	780.308	741.527	1100.94	1045.93	1163.1	1082.33	1179.67	967.84	1262.88
876	left Interpeduncular nucleus, dorsomedial	IPDM-L	870	7	0.0108628	978.356	702.768	839.643	820.483	981.734	857.431	967.828	849.69	877.502
874	left Interpeduncular nucleus, lateral	IPL-L	870	7	0.0367865	966.039	825.758	865.965	894.525	1017.65	957.405	993.698	842.155	902.588
10588	right Lateral septal nucleus, rostral (rostroventral) part	LSr-R	10586	7	1.3034	731.034	607.583	638.543	684.908	818.874	630.335	788.61	603.267	849.011
10587	right Lateral septal nucleus, caudal (caudodorsal) part	LSc-R	10586	7	0.336592	722.254	490.887	594.702	487.05	680.91	501.354	732.49	564.817	886.357
10773	right Tuberomammillary nucleus	TM-R	10762	7	0.0927333	604.822	674.227	999.042	622.326	1234.67	881.116	729.704	507.094	986.965
873	left Interpeduncular nucleus, apical	IPA-L	870	7	0.0132362	1010.87	697.198	819.804	827.769	998.334	849.682	947.655	868.612	890.404
681	left Interanterodorsal nucleus of the thalamus	IAD-L	674	7	0.0698263	850.562	675.749	847.175	800.429	842.718	830.039	948.089	802.628	857.776
10554	right Area prostriata	APr-R	10492	7	0.209125	1138.25	868.245	902.215	796.104	979.698	974.267	906.058	890.922	1509.47
10553	right Hippocampo-amygdalar transition area	HATA-R	10492	7	0.273269	919.71	714.937	899.91	941.667	919.147	596.053	705.336	775.841	872.201
871	left Interpeduncular nucleus, rostral	IPR-L	870	7	0.0442166	988.576	782.765	917.557	886.124	1039.17	914.137	994.745	881.438	896.421
872	left Interpeduncular nucleus, caudal	IPC-L	870	7	0.0370775	1041.84	812.52	977.423	907.041	1145.19	945.701	993.573	900.755	959.888
10589	right Lateral septal nucleus, ventral part	LSv-R	10586	7	0.497399	711.586	657.58	679.659	748.742	1089.95	659.726	798.168	606.771	901.14
10473	right Dentate gyrus	DG-R	10455	7	4.44901	961.346	667.045	839.104	786.518	889.798	751.178	972.338	777.938	1015.76
1005	left Superior vestibular nucleus	SUV-L	1001	7	0.186161	1372.62	1023.15	1398.34	1237.97	1344.17	1273.85	1405.1	1044.06	1350.33
10456	right Ammon's horn	CA-R	10455	7	11.5317	910.938	642.96	883.453	753.52	946.06	734.095	968.937	734.124	1082.01
1004	left Spinal vestibular nucleus	SPIV-L	1001	7	0.42059	1260.41	929.827	1274.53	1118.07	1184.88	1195.11	1311.03	984.43	1326.93
10490	right Fasciola cinerea	FC-R	10455	7	0.0406876	851.75	643.735	825.031	682.746	800.215	703.852	903.251	790.266	896.172
971	left Nucleus ambiguus, dorsal division	AMBd-L	970	7	0.0130288	1067.01	756.466	936.728	882.179	1044.9	871.555	967.811	878.055	1070.46
972	left Nucleus ambiguus, ventral division	AMBv-L	970	7	0.0131865	1116.48	353.931	995.03	990.98	1083.87	1166.79	1011.58	918.127	1091.11
10493	right Entorhinal area	ENT-R	10492	7	7.87012	920.532	662.567	1228.59	758.463	1221.62	831.825	794.98	721.069	1346.64
10491	right Induseum griseum	IG-R	10455	7	0.0740349	918.816	691	647.15	743.112	813.125	725.812	900.006	714.466	991.416
982	left Lateral reticular nucleus, magnocellular part	LRNm-L	981	7	0.324089	1002.17	797.14	624.827	560.154	486.115	691.543	752.583	601.718	744.972
1003	left Medial vestibular nucleus	MV-L	1001	7	0.987179	1246.5	906.713	1112.45	1055.49	1061.22	1207.38	1262.02	1012.01	1216.9
983	left Lateral reticular nucleus, parvicellular part	LRNp-L	981	7	0.0333067	619.869	858.117	249.892	250.741	207.109	278.194	990.695	217.658	403.801
986	left Medullary reticular nucleus, dorsal part	MDRNd-L	985	7	0.672608	1199.04	840.573	1052.33	901.676	1092.29	1284.12	1070.91	926.918	1094.51
987	left Medullary reticular nucleus, ventral part	MDRNv-L	985	7	0.651963	1148.44	760.305	978.71	962.43	1091.89	1258.27	1013.32	960.981	1154.98
991	left Paragigantocellular reticular nucleus, dorsal part	PGRNd-L	990	7	0.134058	1252.79	1016.94	951.026	957.017	1060	1168.39	1156.33	1089.35	1127.94
992	left Paragigantocellular reticular nucleus, lateral part	PGRNl-L	990	7	0.448157	1069.35	546.925	1010.31	891.441	932.02	999.557	1017.63	869.348	998.986
995	left Nucleus of Roller	NR-L	993	7	0.0202592	1261.43	905.501	1058.78	976.201	1065.27	1367.9	1191.9	1045.97	1262.9
996	left Nucleus prepositus	PRP-L	993	7	0.136858	1011.56	930.612	932.587	947.492	1025.24	1237.67	1150.69	1004.36	1090.03
[truncated: 883 more rows]

## Sheet: Selected regions Supp Fig 8C-D
id	name	acronym	parent_structure_id	depth	volume (mm^3)	NFD-2_antiGFP_NeuN_cFOS density (cells/mm^3)	NFDF-1_antiGFP_NeuN_cFOS density (cells/mm^3)	NFD-3_antiGFP_NeuN_cFOS density (cells/mm^3)	WT-2_antiGFP_NeuN_cFos density (cells/mm^3)	WT-3_antiGFP_NeuN_cFos density (cells/mm^3)	WT-4_antiGFP_NeuN_cFOS density (cells/mm^3)	VPR-3_antiGFP_NeuN_cFOS density (cells/mm^3)	VPR-2_antiGFP_NeuN_cFOS density (cells/mm^3)	VPR-4_antiGFP_NeuN_cFOS density (cells/mm^3)
[truncated: 26 more rows]

[truncated: 1 more sheets: sample processing info]
