# Supplementary material for: The function of the ZFP189 transcription factor in the nucleus accumbens facilitates cocaine-specific transcriptional and behavioral adaptations
Source: Mol Psychiatry. 2024 Nov 25;30(6):2490–503. doi: 10.1038/s41380-024-02852-7 (PMC12092205; doi:10.1038/s41380-024-02852-7)
Supplement: Supplementary file 5 — Supplementary Table 4 [file 41380_2024_2852_MOESM5_ESM.xlsx]

## Sheet: Figure 1 Panel C
Number of families	1
Number of comparisons per family	3
Alpha	0.05
Tukey's multiple comparisons test	Mean Diff.	95.00% CI of diff.	Below threshold?	Summary	Adjusted P Value
dCas9-G9a vs. dCas9	1354	756.3 to 1952	Yes	**	0.0011	A-B
dCas9-G9a vs. dCas9-VP64	2161	1563 to 2758	Yes	****	<0.0001	A-C
dCas9 vs. dCas9-VP64	806.7	209.0 to 1404	Yes	*	0.0143	B-C
Test details	Mean 1	Mean 2	Mean Diff.	SE of diff.	n1	n2	q	DF
dCas9-G9a vs. dCas9	2533	1179	1354	194.8	3	3	9.83	6
dCas9-G9a vs. dCas9-VP64	2533	372	2161	194.8	3	3	15.69	6
dCas9 vs. dCas9-VP64	1179	372	806.7	194.8	3	3	5.856	6
Compact letter display
dCas9-G9a	A
dCas9	B
dCas9-VP64	C

## Sheet: Figure 2 Panel B
Two Way Repeated Measure ANOVA
Table Analyzed	SALINE Averages Distance Moved
Mixed-effects model (REML)	Matching: Stacked
Assume sphericity?	No
Alpha	0.05
Fixed effects (type III)	P value	P value summary	Statistically significant (P < 0.05)?	F (DFn, DFd)	Geisser-Greenhouse's epsilon
Time	<0.0001	****	Yes	F (3.086, 96.18) = 19.25	0.5143
Viral Treatment	0.3951	ns	No	F (2, 32) = 0.9562
Time x Viral Treatment	0.0263	*	Yes	F (12, 187) = 2.000
Random effects	SD	Variance
Subject	1558	2428394
Residual	1303	1697197
Was the matching effective?
Chi-square, df	118.4, 1
P value	<0.0001
P value summary	****
Is there significant matching (P < 0.05)?	Yes
Data summary
Number of columns (Column Factor)	3
Number of rows (Row Factor)	7
Number of subjects (Subject)	35
Number of missing values	5
Multiple Comparison Two-way Repeated Measure ANOVA
Compare cell means with others in its row and its column
Number of families	10
Number of comparisons per row family	3
Number of comparisons per column family	21
Alpha	0.05
Tukey's multiple comparisons test	Mean Diff.	95.00% CI of diff.	Below threshold?	Summary	Adjusted P Value
1
ZFP189NFD vs. ZFP189WT	-1616	-3442 to 210.6	No	ns	0.0889
ZFP189NFD vs. ZFP189VPR	-1001	-2880 to 879.4	No	ns	0.3878
ZFP189WT vs. ZFP189VPR	615	-1077 to 2307	No	ns	0.6378
2
ZFP189NFD vs. ZFP189WT	386.5	-1798 to 2572	No	ns	0.8943
ZFP189NFD vs. ZFP189VPR	263.2	-1942 to 2468	No	ns	0.9501
ZFP189WT vs. ZFP189VPR	-123.4	-2021 to 1775	No	ns	0.9853
3
ZFP189NFD vs. ZFP189WT	-439.1	-3004 to 2126	No	ns	0.8998
ZFP189NFD vs. ZFP189VPR	829.7	-1240 to 2900	No	ns	0.5733
ZFP189WT vs. ZFP189VPR	1269	-1048 to 3585	No	ns	0.3512
4
ZFP189NFD vs. ZFP189WT	525.5	-1725 to 2776	No	ns	0.8266
ZFP189NFD vs. ZFP189VPR	1679	-199.0 to 3558	No	ns	0.0852
ZFP189WT vs. ZFP189VPR	1154	-1066 to 3373	No	ns	0.4036
5
ZFP189NFD vs. ZFP189WT	655.4	-1945 to 3255	No	ns	0.7973
ZFP189NFD vs. ZFP189VPR	1321	-753.9 to 3397	No	ns	0.2646
ZFP189WT vs. ZFP189VPR	666.1	-2097 to 3429	No	ns	0.8166
6
ZFP189NFD vs. ZFP189WT	317	-2117 to 2751	No	ns	0.9421
ZFP189NFD vs. ZFP189VPR	1492	-519.2 to 3504	No	ns	0.1718
ZFP189WT vs. ZFP189VPR	1175	-1191 to 3542	No	ns	0.4346
7
ZFP189NFD vs. ZFP189WT	1026	-879.8 to 2932	No	ns	0.3776
ZFP189NFD vs. ZFP189VPR	1426	-329.3 to 3182	No	ns	0.1252
ZFP189WT vs. ZFP189VPR	400	-1669 to 2469	No	ns	0.8785
ZFP189NFD
1 vs. 2	620.4	-1190 to 2430	No	ns	0.8491
1 vs. 3	140	-1312 to 1592	No	ns	0.9998
1 vs. 4	-1020	-2294 to 253.8	No	ns	0.1452
1 vs. 5	-1631	-3233 to -28.18	Yes	*	0.0455
1 vs. 6	-2253	-4098 to -408.3	Yes	*	0.0152
1 vs. 7	-2171	-4385 to 43.61	No	ns	0.0556
2 vs. 3	-465.8	-2415 to 1484	No	ns	0.966
2 vs. 4	-1745	-4292 to 803.1	No	ns	0.2491
2 vs. 5	-2425	-5565 to 715.5	No	ns	0.1621
2 vs. 6	-3067	-6315 to 180.4	No	ns	0.0667
2 vs. 7	-3026	-6481 to 430.4	No	ns	0.0955
3 vs. 4	-1160	-2921 to 601.6	No	ns	0.2946
3 vs. 5	-1771	-4176 to 633.9	No	ns	0.2018
3 vs. 6	-2393	-4955 to 168.2	No	ns	0.0713
3 vs. 7	-2311	-4868 to 246.3	No	ns	0.0841
4 vs. 5	-610.9	-1584 to 362.5	No	ns	0.3395
4 vs. 6	-1233	-2409 to -57.63	Yes	*	0.0383
4 vs. 7	-1151	-2709 to 406.9	No	ns	0.1993
5 vs. 6	-622.5	-1717 to 472.1	No	ns	0.4376
5 vs. 7	-540.1	-1778 to 698.1	No	ns	0.6967
6 vs. 7	82.45	-1403 to 1568	No	ns	>0.9999
ZFP189WT
1 vs. 2	2929	689.2 to 5168	Yes	**	0.009
1 vs. 3	1585	-1113 to 4284	No	ns	0.3679
1 vs. 4	1121	-1123 to 3365	No	ns	0.5863
1 vs. 5	640.2	-2309 to 3590	No	ns	0.9833
1 vs. 6	-320.7	-2824 to 2183	No	ns	0.999
1 vs. 7	470.9	-1905 to 2847	No	ns	0.9894
2 vs. 3	-1237	-3657 to 1184	No	ns	0.5028
2 vs. 4	-1808	-4290 to 674.7	No	ns	0.2176
2 vs. 5	-2289	-5472 to 894.5	No	ns	0.2279
2 vs. 6	-3250	-5921 to -578.3	Yes	*	0.0148
2 vs. 7	-2458	-4686 to -230.1	Yes	*	0.028
3 vs. 4	-632.4	-2571 to 1306	No	ns	0.8583
3 vs. 5	-1313	-4638 to 2013	No	ns	0.7358
3 vs. 6	-2344	-4969 to 280.9	No	ns	0.0851
3 vs. 7	-1339	-3963 to 1285	No	ns	0.5042
4 vs. 5	-481	-1997 to 1035	No	ns	0.9064
4 vs. 6	-1442	-2666 to -217.5	Yes	*	0.0184
4 vs. 7	-650.2	-2144 to 843.5	No	ns	0.7144
5 vs. 6	-960.9	-1869 to -52.61	Yes	*	0.0361
5 vs. 7	-169.2	-1424 to 1086	No	ns	0.9987
6 vs. 7	791.7	-156.5 to 1740	No	ns	0.1245
ZFP189VPR
1 vs. 2	2390	-110.1 to 4889	No	ns	0.0635
1 vs. 3	1970	267.4 to 3673	Yes	*	0.0207
1 vs. 4	1660	-510.8 to 3831	No	ns	0.1806
1 vs. 5	691.2	-1864 to 3247	No	ns	0.9527
1 vs. 6	239.7	-1887 to 2366	No	ns	0.9995
1 vs. 7	255.9	-1822 to 2334	No	ns	0.9992
2 vs. 3	-230	-1409 to 949.4	No	ns	0.989
2 vs. 4	-584.2	-1973 to 804.8	No	ns	0.7272
2 vs. 5	-1625	-3325 to 75.22	No	ns	0.0635
2 vs. 6	-2074	-3888 to -260.1	Yes	*	0.0231
2 vs. 7	-1949	-4125 to 226.9	No	ns	0.0878
3 vs. 4	-310.3	-1266 to 645.1	No	ns	0.8972
3 vs. 5	-1279	-2570 to 12.03	No	ns	0.0527
3 vs. 6	-1731	-2938 to -522.8	Yes	**	0.0046
3 vs. 7	-1714	-3410 to -18.42	Yes	*	0.047
4 vs. 5	-968.8	-1948 to 10.85	No	ns	0.0532
4 vs. 6	-1420	-2303 to -537.7	Yes	**	0.0018
4 vs. 7	-1404	-2681 to -126.8	Yes	*	0.0286
5 vs. 6	-451.5	-1382 to 479.1	No	ns	0.6153
5 vs. 7	-435.3	-2333 to 1462	No	ns	0.9781
6 vs. 7	16.25	-1419 to 1452	No	ns	>0.9999
Test details	Mean 1	Mean 2	Mean Diff.	SE of diff.	N1	N2	q	DF
1
ZFP189NFD vs. ZFP189WT	7014	8630	-1616	721.4	11	12	3.167	19.85
ZFP189NFD vs. ZFP189VPR	7014	8015	-1001	744.3	11	12	1.901	20.42
ZFP189WT vs. ZFP189VPR	8630	8015	615	673.4	12	12	1.292	21.88
2
ZFP189NFD vs. ZFP189WT	6088	5701	386.5	855.6	10	12	0.6389	17.89
ZFP189NFD vs. ZFP189VPR	6088	5824	263.2	862.5	10	11	0.4315	17.66
ZFP189WT vs. ZFP189VPR	5701	5824	-123.4	752.8	12	11	0.2318	20.9
3
ZFP189NFD vs. ZFP189WT	6874	7313	-439.1	1000	11	9	0.6208	17.06
ZFP189NFD vs. ZFP189VPR	6874	6044	829.7	812.5	11	12	1.444	18.38
ZFP189WT vs. ZFP189VPR	7313	6044	1269	884.9	9	12	2.028	13.97
4
ZFP189NFD vs. ZFP189WT	8034	7509	525.5	889.4	11	12	0.8356	19.99
ZFP189NFD vs. ZFP189VPR	8034	6355	1679	744.8	11	12	3.189	20.85
ZFP189WT vs. ZFP189VPR	7509	6355	1154	877.6	12	12	1.859	20.11
5
ZFP189NFD vs. ZFP189WT	8645	7990	655.4	1015	11	12	0.9128	17.37
ZFP189NFD vs. ZFP189VPR	8645	7324	1321	821.1	11	12	2.276	20.24
ZFP189WT vs. ZFP189VPR	7990	7324	666.1	1093	12	12	0.862	20.19
6
ZFP189NFD vs. ZFP189WT	9268	8951	317	962.3	11	12	0.4659	20.12
ZFP189NFD vs. ZFP189VPR	9268	7775	1492	797.1	11	12	2.648	20.65
ZFP189WT vs. ZFP189VPR	8951	7775	1175	934.5	12	12	1.779	19.81
7
ZFP189NFD vs. ZFP189WT	9185	8159	1026	751.2	11	12	1.932	19.3
ZFP189NFD vs. ZFP189VPR	9185	7759	1426	694.7	11	12	2.903	20.3
ZFP189WT vs. ZFP189VPR	8159	7759	400	822.7	12	12	0.6877	21.68
ZFP189NFD
1 vs. 2	6708	6088	620.4	488.1	10	10	1.798	9
1 vs. 3	7014	6874	140	400.7	11	11	0.4943	10
1 vs. 4	7014	8034	-1020	351.5	11	11	4.103	10
1 vs. 5	7014	8645	-1631	442.3	11	11	5.214	10
1 vs. 6	7014	9268	-2253	509.2	11	11	6.258	10
1 vs. 7	7014	9185	-2171	611.2	11	11	5.023	10
2 vs. 3	6088	6553	-465.8	525.7	10	10	1.253	9
2 vs. 4	6088	7832	-1745	687	10	10	3.591	9
2 vs. 5	6088	8512	-2425	846.8	10	10	4.05	9
2 vs. 6	6088	9155	-3067	875.7	10	10	4.953	9
2 vs. 7	6088	9113	-3026	931.9	10	10	4.591	9
3 vs. 4	6874	8034	-1160	486.2	11	11	3.374	10
3 vs. 5	6874	8645	-1771	663.7	11	11	3.773	10
3 vs. 6	6874	9268	-2393	707	11	11	4.788	10
3 vs. 7	6874	9185	-2311	705.7	11	11	4.631	10
4 vs. 5	8034	8645	-610.9	268.7	11	11	3.216	10
4 vs. 6	8034	9268	-1233	324.5	11	11	5.375	10
4 vs. 7	8034	9185	-1151	429.9	11	11	3.786	10
5 vs. 6	8645	9268	-622.5	302.1	11	11	2.914	10
5 vs. 7	8645	9185	-540.1	341.7	11	11	2.235	10
6 vs. 7	9268	9185	82.45	410	11	11	0.2844	10
ZFP189WT
1 vs. 2	8630	5701	2929	629.9	12	12	6.575	11
1 vs. 3	8899	7313	1585	706.8	9	9	3.172	8
1 vs. 4	8630	7509	1121	631.1	12	12	2.512	11
1 vs. 5	8630	7990	640.2	829.6	12	12	1.091	11
1 vs. 6	8630	8951	-320.7	704.1	12	12	0.6442	11
1 vs. 7	8630	8159	470.9	668.3	12	12	0.9966	11
2 vs. 3	6077	7313	-1237	633.9	9	9	2.759	8
2 vs. 4	5701	7509	-1808	698.2	12	12	3.661	11
2 vs. 5	5701	7990	-2289	895.3	12	12	3.615	11
2 vs. 6	5701	8951	-3250	751.3	12	12	6.117	11
2 vs. 7	5701	8159	-2458	626.6	12	12	5.548	11
3 vs. 4	7313	7946	-632.4	507.7	9	9	1.762	8
3 vs. 5	7313	8626	-1313	871	9	9	2.131	8
3 vs. 6	7313	9658	-2344	687.6	9	9	4.821	8
3 vs. 7	7313	8652	-1339	687.4	9	9	2.755	8
4 vs. 5	7509	7990	-481	426.4	12	12	1.595	11
4 vs. 6	7509	8951	-1442	344.4	12	12	5.921	11
4 vs. 7	7509	8159	-650.2	420.1	12	12	2.189	11
5 vs. 6	7990	8951	-960.9	255.5	12	12	5.319	11
5 vs. 7	7990	8159	-169.2	353	12	12	0.678	11
6 vs. 7	8951	8159	791.7	266.7	12	12	4.198	11
ZFP189VPR
1 vs. 2	8214	5824	2390	689.9	11	11	4.898	10
1 vs. 3	8015	6044	1970	479	12	12	5.818	11
1 vs. 4	8015	6355	1660	610.6	12	12	3.845	11
1 vs. 5	8015	7324	691.2	718.7	12	12	1.36	11
1 vs. 6	8015	7775	239.7	598.1	12	12	0.5668	11
1 vs. 7	8015	7759	255.9	584.6	12	12	0.6192	11
2 vs. 3	5824	6054	-230	325.5	11	11	0.9994	10
2 vs. 4	5824	6409	-584.2	383.3	11	11	2.155	10
2 vs. 5	5824	7449	-1625	469.3	11	11	4.897	10
2 vs. 6	5824	7899	-2074	500.7	11	11	5.859	10
2 vs. 7	5824	7773	-1949	600.5	11	11	4.59	10
3 vs. 4	6044	6355	-310.3	268.7	12	12	1.633	11
3 vs. 5	6044	7324	-1279	363.1	12	12	4.981	11
3 vs. 6	6044	7775	-1731	339.7	12	12	7.204	11
3 vs. 7	6044	7759	-1714	477	12	12	5.083	11
4 vs. 5	6355	7324	-968.8	275.5	12	12	4.972	11
4 vs. 6	6355	7775	-1420	248.2	12	12	8.091	11
4 vs. 7	6355	7759	-1404	359.2	12	12	5.527	11
5 vs. 6	7324	7775	-451.5	261.8	12	12	2.44	11
5 vs. 7	7324	7759	-435.3	533.7	12	12	1.153	11
6 vs. 7	7775	7759	16.25	403.8	12	12	0.05692	11

## Sheet: Figure 2 Panel C
Ordinary One way ANOVA Multiple Comparisons
Number of families	1
Number of comparisons per family	3
Alpha	0.05
Tukey's multiple comparisons test	Mean Diff.	95.00% CI of diff.	Below threshold?	Summary	Adjusted P Value
ZFP189NFD vs. ZFP189WT	122.3	-1355 to 1600	No	ns	0.9757	A-B
ZFP189NFD vs. ZFP189VPR	858.8	-618.8 to 2337	No	ns	0.322	A-C
ZFP189WT vs. ZFP189VPR	736.6	-741.1 to 2214	No	ns	0.4283	B-C
Test details	Mean 1	Mean 2	Mean Diff.	SE of diff.	n1	n2	q	DF
ZFP189NFD vs. ZFP189WT	7873	7750	122.3	579	7	7	0.2987	18
ZFP189NFD vs. ZFP189VPR	7873	7014	858.8	579	7	7	2.098	18
ZFP189WT vs. ZFP189VPR	7750	7014	736.6	579	7	7	1.799	18
Compact letter display
ZFP189NFD	A
ZFP189WT	A
ZFP189VPR	A

## Sheet: Figure 2 Panel D
Two Way Repeated Measure ANOVA
Table Analyzed	MORPHINE Averages Distance Moved
Mixed-effects model (REML)	Matching: Stacked
Assume sphericity?	No
Alpha	0.05
Fixed effects (type III)	P value	P value summary	Statistically significant (P < 0.05)?	F (DFn, DFd)	Geisser-Greenhouse's epsilon
Time	<0.0001	****	Yes	F (3.195, 95.31) = 27.18	0.5325
Viral Treatment	0.8587	ns	No	F (2, 32) = 0.1530
Time x Viral Treatment	0.4098	ns	No	F (12, 179) = 1.045
Random effects	SD	Variance
Subject	12848	165072217
Residual	11651	135742334
Was the matching effective?
Chi-square, df	96.91, 1
P value	<0.0001
P value summary	****
Is there significant matching (P < 0.05)?	Yes
Data summary
Number of columns (Column Factor)	3
Number of rows (Row Factor)	7
Number of subjects (Subject)	35
Number of missing values	13
Multiple Comparison Two-way Repeated Measure ANOVA
Compare cell means with others in its row and its column
Number of families	10
Number of comparisons per row family	3
Number of comparisons per column family	21
Alpha	0.05
Tukey's multiple comparisons test	Mean Diff.	95.00% CI of diff.	Below threshold?	Summary	Adjusted P Value
1
ZFP189NFD vs. ZFP189WT	-1661	-18500 to 15178	No	ns	0.9655
ZFP189NFD vs. ZFP189VPR	1534	-12523 to 15592	No	ns	0.9582
ZFP189WT vs. ZFP189VPR	3195	-14390 to 20780	No	ns	0.8911
2
ZFP189NFD vs. ZFP189WT	-2496	-23360 to 18368	No	ns	0.9506
ZFP189NFD vs. ZFP189VPR	-997.7	-21320 to 19325	No	ns	0.9915
ZFP189WT vs. ZFP189VPR	1498	-21990 to 24987	No	ns	0.986
3
ZFP189NFD vs. ZFP189WT	6068	-12780 to 24916	No	ns	0.6997
ZFP189NFD vs. ZFP189VPR	3346	-18062 to 24754	No	ns	0.9173
ZFP189WT vs. ZFP189VPR	-2722	-25369 to 19925	No	ns	0.9509
4
ZFP189NFD vs. ZFP189WT	-253.2	-16176 to 15670	No	ns	0.9991
ZFP189NFD vs. ZFP189VPR	-3321	-22326 to 15684	No	ns	0.8929
ZFP189WT vs. ZFP189VPR	-3068	-20300 to 14164	No	ns	0.887
5
ZFP189NFD vs. ZFP189WT	2393	-7967 to 12754	No	ns	0.8282
ZFP189NFD vs. ZFP189VPR	-1040	-19169 to 17088	No	ns	0.988
ZFP189WT vs. ZFP189VPR	-3433	-21113 to 14246	No	ns	0.8694
6
ZFP189NFD vs. ZFP189WT	-10568	-25906 to 4771	No	ns	0.2126
ZFP189NFD vs. ZFP189VPR	-6295	-24233 to 11642	No	ns	0.6504
ZFP189WT vs. ZFP189VPR	4272	-14731 to 23276	No	ns	0.8384
7
ZFP189NFD vs. ZFP189WT	-5620	-19937 to 8698	No	ns	0.5831
ZFP189NFD vs. ZFP189VPR	-13609	-33130 to 5912	No	ns	0.2073
ZFP189WT vs. ZFP189VPR	-7989	-25550 to 9571	No	ns	0.4849
ZFP189NFD
1 vs. 2	-2471	-20786 to 15844	No	ns	0.9971
1 vs. 3	-15943	-30132 to -1755	Yes	*	0.0285
1 vs. 4	-18934	-44469 to 6600	No	ns	0.144
1 vs. 5	-19210	-36675 to -1746	Yes	*	0.0317
1 vs. 6	-17655	-38891 to 3581	No	ns	0.1107
1 vs. 7	-22373	-48001 to 3255	No	ns	0.0908
2 vs. 3	-12615	-24068 to -1161	Yes	*	0.0289
2 vs. 4	-18547	-28279 to -8815	Yes	**	0.001
2 vs. 5	-18138	-34432 to -1845	Yes	*	0.0271
2 vs. 6	-18413	-36278 to -547.9	Yes	*	0.0426
2 vs. 7	-19472	-40539 to 1596	No	ns	0.0753
3 vs. 4	-4498	-18954 to 9957	No	ns	0.881
3 vs. 5	-5524	-21640 to 10592	No	ns	0.8626
3 vs. 6	-6424	-20784 to 7937	No	ns	0.6546
3 vs. 7	-6857	-29081 to 15368	No	ns	0.9086
4 vs. 5	-2235	-17414 to 12944	No	ns	0.9964
4 vs. 6	-5001	-13729 to 3727	No	ns	0.3664
4 vs. 7	-2750	-25397 to 19897	No	ns	0.9987
5 vs. 6	2056	-6362 to 10474	No	ns	0.9624
5 vs. 7	-1333	-11862 to 9196	No	ns	0.9989
6 vs. 7	-4872	-19560 to 9816	No	ns	0.8662
ZFP189WT
1 vs. 2	-2200	-21560 to 17159	No	ns	0.9995
1 vs. 3	-6251	-29194 to 16691	No	ns	0.9511
1 vs. 4	-17112	-38488 to 4263	No	ns	0.1496
1 vs. 5	-16017	-39333 to 7298	No	ns	0.2465
1 vs. 6	-25357	-47106 to -3607	Yes	*	0.0204
1 vs. 7	-24796	-42677 to -6914	Yes	**	0.0058
2 vs. 3	-4051	-18365 to 10263	No	ns	0.9422
2 vs. 4	-14912	-32969 to 3145	No	ns	0.1308
2 vs. 5	-16005	-39957 to 7947	No	ns	0.2694
2 vs. 6	-24430	-50647 to 1788	No	ns	0.0723
2 vs. 7	-22595	-44634 to -556.7	Yes	*	0.0434
3 vs. 4	-10861	-23719 to 1997	No	ns	0.1181
3 vs. 5	-13377	-30211 to 3457	No	ns	0.1446
3 vs. 6	-21107	-41222 to -991.3	Yes	*	0.0383
3 vs. 7	-18544	-38523 to 1434	No	ns	0.0747
4 vs. 5	-470.6	-6632 to 5691	No	ns	>0.9999
4 vs. 6	-10436	-23771 to 2898	No	ns	0.1594
4 vs. 7	-7683	-22422 to 7055	No	ns	0.5432
5 vs. 6	-8118	-18686 to 2450	No	ns	0.158
5 vs. 7	-8501	-18097 to 1096	No	ns	0.0905
6 vs. 7	1922	-10903 to 14747	No	ns	0.9973
ZFP189VPR
1 vs. 2	-3897	-20393 to 12598	No	ns	0.9747
1 vs. 3	-12168	-30135 to 5799	No	ns	0.2796
1 vs. 4	-25325	-38983 to -11666	Yes	**	0.0017
1 vs. 5	-22078	-39848 to -4309	Yes	*	0.0129
1 vs. 6	-25683	-43902 to -7465	Yes	**	0.0052
1 vs. 7	-35980	-50062 to -21898	Yes	****	<0.0001
2 vs. 3	-8271	-21487 to 4946	No	ns	0.3549
2 vs. 4	-19879	-43299 to 3541	No	ns	0.1019
2 vs. 5	-18181	-41851 to 5490	No	ns	0.1775
2 vs. 6	-21786	-45020 to 1448	No	ns	0.0709
2 vs. 7	-32083	-52706 to -11460	Yes	**	0.0024
3 vs. 4	-7349	-25517 to 10818	No	ns	0.6863
3 vs. 5	-9910	-35623 to 15803	No	ns	0.8062
3 vs. 6	-13515	-40469 to 13439	No	ns	0.5827
3 vs. 7	-23812	-45514 to -2110	Yes	*	0.0289
4 vs. 5	4977	-18267 to 28221	No	ns	0.9703
4 vs. 6	2901	-19513 to 25315	No	ns	0.9977
4 vs. 7	-8871	-22777 to 5036	No	ns	0.275
5 vs. 6	-3605	-14976 to 7766	No	ns	0.9066
5 vs. 7	-13902	-25266 to -2537	Yes	*	0.0143
6 vs. 7	-10297	-19319 to -1274	Yes	*	0.0226
Test details	Mean 1	Mean 2	Mean Diff.	SE of diff.	N1	N2	q	DF
1
ZFP189NFD vs. ZFP189WT	39979	41640	-1661	6574	8	12	0.3573	17.28
ZFP189NFD vs. ZFP189VPR	39979	38445	1534	5507	8	12	0.3941	17.96
ZFP189WT vs. ZFP189VPR	41640	38445	3195	6965	12	12	0.6488	20.55
2
ZFP189NFD vs. ZFP189WT	41344	43840	-2496	8224	11	12	0.4292	19.33
ZFP189NFD vs. ZFP189VPR	41344	42342	-997.7	8022	11	12	0.1759	19.67
ZFP189WT vs. ZFP189VPR	43840	42342	1498	9349	12	12	0.2266	21.97
3
ZFP189NFD vs. ZFP189WT	53959	47891	6068	7469	11	12	1.149	20.67
ZFP189NFD vs. ZFP189VPR	53959	50613	3346	8435	11	12	0.5611	19.21
ZFP189WT vs. ZFP189VPR	47891	50613	-2722	8992	12	12	0.428	21.23
4
ZFP189NFD vs. ZFP189WT	58499	58752	-253.2	6169	9	12	0.05804	15.96
ZFP189NFD vs. ZFP189VPR	58499	61820	-3321	7298	9	8	0.6436	14.64
ZFP189WT vs. ZFP189VPR	58752	61820	-3068	6546	12	8	0.6628	13.33
5
ZFP189NFD vs. ZFP189WT	59483	57090	2393	4070	11	10	0.8316	18.53
ZFP189NFD vs. ZFP189VPR	59483	60523	-1040	7032	11	12	0.2092	16.16
ZFP189WT vs. ZFP189VPR	57090	60523	-3433	6780	10	12	0.7162	14.46
6
ZFP189NFD vs. ZFP189WT	57833	68401	-10568	6028	10	11	2.479	18.63
ZFP189NFD vs. ZFP189VPR	57833	64128	-6295	7037	10	12	1.265	18.25
ZFP189WT vs. ZFP189VPR	68401	64128	4272	7520	11	12	0.8035	20.3
7
ZFP189NFD vs. ZFP189WT	60816	66436	-5620	5586	11	12	1.423	17.14
ZFP189NFD vs. ZFP189VPR	60816	74425	-13609	7720	11	12	2.493	20.14
ZFP189WT vs. ZFP189VPR	66436	74425	-7989	6805	12	12	1.66	15.99
ZFP189NFD
1 vs. 2	39979	42450	-2471	4620	8	8	0.7564	7
1 vs. 3	39979	55923	-15943	3580	8	8	6.299	7
1 vs. 4	37755	56689	-18934	5705	6	6	4.694	5
1 vs. 5	39979	59189	-19210	4406	8	8	6.166	7
1 vs. 6	39979	57634	-17655	5357	8	8	4.66	7
1 vs. 7	39979	62352	-22373	6465	8	8	4.894	7
2 vs. 3	41344	53959	-12615	3161	11	11	5.644	10
2 vs. 4	39952	58499	-18547	2549	9	9	10.29	8
2 vs. 5	41344	59483	-18138	4497	11	11	5.704	10
2 vs. 6	39420	57833	-18413	4818	10	10	5.405	9
2 vs. 7	41344	60816	-19472	5814	11	11	4.736	10
3 vs. 4	54001	58499	-4498	3786	9	9	1.68	8
3 vs. 5	53959	59483	-5524	4448	11	11	1.756	10
3 vs. 6	51409	57833	-6424	3872	10	10	2.346	9
3 vs. 7	53959	60816	-6857	6134	11	11	1.581	10
4 vs. 5	58499	60734	-2235	3976	9	9	0.7949	8
4 vs. 6	55967	60968	-5001	2202	8	8	3.212	7
4 vs. 7	58499	61249	-2750	5932	9	9	0.6557	8
5 vs. 6	59889	57833	2056	2270	10	10	1.281	9
5 vs. 7	59483	60816	-1333	2906	11	11	0.6488	10
6 vs. 7	57833	62705	-4872	3961	10	10	1.74	9
ZFP189WT
1 vs. 2	41640	43840	-2200	5445	12	12	0.5715	11
1 vs. 3	41640	47891	-6251	6453	12	12	1.37	11
1 vs. 4	41640	58752	-17112	6012	12	12	4.025	11
1 vs. 5	41072	57090	-16017	6287	10	10	3.603	9
1 vs. 6	43044	68401	-25357	6003	11	11	5.974	10
1 vs. 7	41640	66436	-24796	5029	12	12	6.972	11
2 vs. 3	43840	47891	-4051	4026	12	12	1.423	11
2 vs. 4	43840	58752	-14912	5079	12	12	4.152	11
2 vs. 5	41085	57090	-16005	6459	10	10	3.504	9
2 vs. 6	43971	68401	-24430	7236	11	11	4.775	10
2 vs. 7	43840	66436	-22595	6199	12	12	5.155	11
3 vs. 4	47891	58752	-10861	3616	12	12	4.247	11
3 vs. 5	43713	57090	-13377	4540	10	10	4.167	9
3 vs. 6	47294	68401	-21107	5552	11	11	5.377	10
3 vs. 7	47891	66436	-18544	5619	12	12	4.667	11
4 vs. 5	56619	57090	-470.6	1661	10	10	0.4005	9
4 vs. 6	57964	68401	-10436	3680	11	11	4.01	10
4 vs. 7	58752	66436	-7683	4145	12	12	2.621	11
5 vs. 6	55695	63813	-8118	2768	9	9	4.147	8
5 vs. 7	57090	65590	-8501	2588	10	10	4.645	9
6 vs. 7	68401	66478	1922	3540	11	11	0.7679	10
ZFP189VPR
1 vs. 2	38445	42342	-3897	4639	12	12	1.188	11
1 vs. 3	38445	50613	-12168	5053	12	12	3.405	11
1 vs. 4	36496	61820	-25325	3446	8	8	10.39	7
1 vs. 5	38445	60523	-22078	4998	12	12	6.247	11
1 vs. 6	38445	64128	-25683	5124	12	12	7.088	11
1 vs. 7	38445	74425	-35980	3961	12	12	12.85	11
2 vs. 3	42342	50613	-8271	3717	12	12	3.147	11
2 vs. 4	41941	61820	-19879	5908	8	8	4.758	7
2 vs. 5	42342	60523	-18181	6658	12	12	3.862	11
2 vs. 6	42342	64128	-21786	6535	12	12	4.715	11
2 vs. 7	42342	74425	-32083	5800	12	12	7.822	11
3 vs. 4	54471	61820	-7349	4583	8	8	2.268	7
3 vs. 5	50613	60523	-9910	7232	12	12	1.938	11
3 vs. 6	50613	64128	-13515	7581	12	12	2.521	11
3 vs. 7	50613	74425	-23812	6104	12	12	5.517	11
4 vs. 5	61820	56844	4977	5864	8	8	1.2	7
4 vs. 6	61820	58919	2901	5655	8	8	0.7255	7
4 vs. 7	61820	70691	-8871	3508	8	8	3.576	7
5 vs. 6	60523	64128	-3605	3198	12	12	1.594	11
5 vs. 7	60523	74425	-13902	3196	12	12	6.151	11
6 vs. 7	64128	74425	-10297	2538	12	12	5.738	11

## Sheet: Figure 2 Panel E
Ordinary One way ANOVA Multiple Comparisons
Number of families	1
Number of comparisons per family	3
Alpha	0.05
Tukey's multiple comparisons test	Mean Diff.	95.00% CI of diff.	Below threshold?	Summary	Adjusted P Value
ZFP189NFD vs. ZFP189WT	-1734	-16569 to 13102	No	ns	0.9523	A-B
ZFP189NFD vs. ZFP189VPR	-2912	-17747 to 11924	No	ns	0.8718	A-C
ZFP189WT vs. ZFP189VPR	-1178	-16014 to 13657	No	ns	0.9776	B-C
Test details	Mean 1	Mean 2	Mean Diff.	SE of diff.	n1	n2	q	DF
ZFP189NFD vs. ZFP189WT	53130	54864	-1734	5813	7	7	0.4218	18
ZFP189NFD vs. ZFP189VPR	53130	56042	-2912	5813	7	7	0.7084	18
ZFP189WT vs. ZFP189VPR	54864	56042	-1178	5813	7	7	0.2866	18
Compact letter display
ZFP189VPR	A
ZFP189WT	A
ZFP189NFD	A

## Sheet: Figure 2 Panel F
Two Way Repeated Measure ANOVA
Table Analyzed	COCAINE Averages Distance Moved
Mixed-effects model (REML)	Matching: Stacked
Assume sphericity?	No
Alpha	0.05
Fixed effects (type III)	P value	P value summary	Statistically significant (P < 0.05)?	F (DFn, DFd)	Geisser-Greenhouse's epsilon
Time	0.0002	***	Yes	F (3.641, 109.9) = 6.442	0.6069
Viral Treatment	0.0017	**	Yes	F (2, 31) = 7.928
Time x Viral Treatment	0.0491	*	Yes	F (12, 181) = 1.812
Random effects	SD	Variance
Subject	3569	12737802
Residual	3837	14719924
Was the matching effective?
Chi-square, df	71.33, 1
P value	<0.0001
P value summary	****
Is there significant matching (P < 0.05)?	Yes
Data summary
Number of columns (Column Factor)	3
Number of rows (Row Factor)	7
Number of subjects (Subject)	34
Number of missing values	5
Multiple Comparison Two-way Repeated Measure ANOVA
Compare cell means with others in its row and its column
Number of families	10
Number of comparisons per row family	3
Number of comparisons per column family	21
Alpha	0.05
Tukey's multiple comparisons test	Mean Diff.	95.00% CI of diff.	Below threshold?	Summary	Adjusted P Value
1
ZFP189NFD vs. ZFP189WT	6476	966.5 to 11985	Yes	*	0.0209
ZFP189NFD vs. ZFP189VPR	271.4	-6065 to 6608	No	ns	0.9936
ZFP189WT vs. ZFP189VPR	-6204	-11019 to -1390	Yes	*	0.011
2
ZFP189NFD vs. ZFP189WT	3346	-1543 to 8234	No	ns	0.2145
ZFP189NFD vs. ZFP189VPR	-1765	-7191 to 3660	No	ns	0.6942
ZFP189WT vs. ZFP189VPR	-5111	-9611 to -611.1	Yes	*	0.0244
3
ZFP189NFD vs. ZFP189WT	2276	-3963 to 8515	No	ns	0.6168
ZFP189NFD vs. ZFP189VPR	-1367	-7974 to 5241	No	ns	0.8576
ZFP189WT vs. ZFP189VPR	-3642	-8456 to 1171	No	ns	0.1606
4
ZFP189NFD vs. ZFP189WT	1936	-4838 to 8710	No	ns	0.7526
ZFP189NFD vs. ZFP189VPR	-2001	-8183 to 4182	No	ns	0.6927
ZFP189WT vs. ZFP189VPR	-3937	-9696 to 1823	No	ns	0.2183
5
ZFP189NFD vs. ZFP189WT	3332	-3203 to 9866	No	ns	0.415
ZFP189NFD vs. ZFP189VPR	-5633	-11899 to 633.2	No	ns	0.0824
ZFP189WT vs. ZFP189VPR	-8964	-14360 to -3568	Yes	**	0.0012
6
ZFP189NFD vs. ZFP189WT	1930	-3675 to 7535	No	ns	0.6592
ZFP189NFD vs. ZFP189VPR	-6361	-11940 to -782.9	Yes	*	0.0242
ZFP189WT vs. ZFP189VPR	-8291	-13124 to -3458	Yes	***	0.0009
7
ZFP189NFD vs. ZFP189WT	4363	-1547 to 10273	No	ns	0.172
ZFP189NFD vs. ZFP189VPR	-3976	-9783 to 1831	No	ns	0.2161
ZFP189WT vs. ZFP189VPR	-8339	-13190 to -3487	Yes	***	0.0009
ZFP189NFD
1 vs. 2	2257	-7658 to 12172	No	ns	0.9764
1 vs. 3	2089	-10925 to 15102	No	ns	0.9953
1 vs. 4	1769	-9685 to 13224	No	ns	0.9968
1 vs. 5	1256	-8918 to 11431	No	ns	0.9991
1 vs. 6	1126	-7850 to 10102	No	ns	0.9988
1 vs. 7	-1750	-11444 to 7944	No	ns	0.9926
2 vs. 3	-32.01	-5194 to 5130	No	ns	>0.9999
2 vs. 4	-487.4	-5908 to 4933	No	ns	0.9998
2 vs. 5	-1001	-5349 to 3348	No	ns	0.9751
2 vs. 6	-1363	-7964 to 5237	No	ns	0.983
2 vs. 7	-4007	-9209 to 1194	No	ns	0.1698
3 vs. 4	-314.3	-4883 to 4254	No	ns	>0.9999
3 vs. 5	-636.8	-6527 to 5253	No	ns	0.9995
3 vs. 6	-1129	-7800 to 5543	No	ns	0.9925
3 vs. 7	-3855	-9773 to 2063	No	ns	0.2913
4 vs. 5	-513.2	-5212 to 4186	No	ns	0.9995
4 vs. 6	147.2	-5183 to 5477	No	ns	>0.9999
4 vs. 7	-3520	-7314 to 274.4	No	ns	0.0739
5 vs. 6	222.6	-5213 to 5659	No	ns	>0.9999
5 vs. 7	-3007	-6758 to 744.6	No	ns	0.1446
6 vs. 7	-3252	-6698 to 195.0	No	ns	0.0671
ZFP189WT
1 vs. 2	-873.3	-5937 to 4190	No	ns	0.9942
1 vs. 3	-1380	-6964 to 4204	No	ns	0.9652
1 vs. 4	-2770	-10259 to 4719	No	ns	0.8195
1 vs. 5	-1888	-8484 to 4708	No	ns	0.9331
1 vs. 6	-3388	-9340 to 2564	No	ns	0.4367
1 vs. 7	-3840	-9057 to 1376	No	ns	0.194
2 vs. 3	-506.7	-4402 to 3388	No	ns	0.9987
2 vs. 4	-1897	-6648 to 2854	No	ns	0.7675
2 vs. 5	-1015	-5801 to 3772	No	ns	0.9833
2 vs. 6	-2515	-6535 to 1506	No	ns	0.3428
2 vs. 7	-2839	-9145 to 3467	No	ns	0.6487
3 vs. 4	-1390	-7006 to 4225	No	ns	0.9648
3 vs. 5	-508	-6984 to 5968	No	ns	>0.9999
3 vs. 6	-2008	-6753 to 2737	No	ns	0.7222
3 vs. 7	-2324	-8650 to 4001	No	ns	0.808
4 vs. 5	882.4	-5331 to 7096	No	ns	0.998
4 vs. 6	-617.6	-5315 to 4080	No	ns	0.9987
4 vs. 7	-805.6	-10269 to 8657	No	ns	0.9999
5 vs. 6	-1500	-5334 to 2334	No	ns	0.7823
5 vs. 7	-1976	-7185 to 3233	No	ns	0.7868
6 vs. 7	-204.6	-6654 to 6245	No	ns	>0.9999
ZFP189VPR
1 vs. 2	220.1	-3351 to 3791	No	ns	>0.9999
1 vs. 3	1182	-2727 to 5091	No	ns	0.9232
1 vs. 4	-502.5	-6837 to 5832	No	ns	>0.9999
1 vs. 5	-5345	-11477 to 787.4	No	ns	0.0999
1 vs. 6	-5436	-11468 to 596.5	No	ns	0.0853
1 vs. 7	-5998	-12309 to 313.3	No	ns	0.066
2 vs. 3	962	-2910 to 4834	No	ns	0.9679
2 vs. 4	-722.6	-5274 to 3829	No	ns	0.9967
2 vs. 5	-5499	-10398 to -599.6	Yes	*	0.0258
2 vs. 6	-5497	-10543 to -450.6	Yes	*	0.0308
2 vs. 7	-6218	-11638 to -797.1	Yes	*	0.0219
3 vs. 4	-1685	-5921 to 2552	No	ns	0.7849
3 vs. 5	-6701	-12338 to -1065	Yes	*	0.0181
3 vs. 6	-6577	-12318 to -836.6	Yes	*	0.0228
3 vs. 7	-7180	-13785 to -574.5	Yes	*	0.0307
4 vs. 5	-4804	-9088 to -519.5	Yes	*	0.026
4 vs. 6	-4765	-8359 to -1171	Yes	**	0.0088
4 vs. 7	-5495	-10910 to -80.50	Yes	*	0.046
5 vs. 6	-69.05	-3132 to 2994	No	ns	>0.9999
5 vs. 7	-1121	-5323 to 3081	No	ns	0.9507
6 vs. 7	-916.4	-6535 to 4702	No	ns	0.9957
Test details	Mean 1	Mean 2	Mean Diff.	SE of diff.	N1	N2	q	DF
1
ZFP189NFD vs. ZFP189WT	22852	16376	6476	2113	11	11	4.334	14.49
ZFP189NFD vs. ZFP189VPR	22852	22580	271.4	2507	11	12	0.1531	20.22
ZFP189WT vs. ZFP189VPR	16376	22580	-6204	1879	11	12	4.67	17.23
2
ZFP189NFD vs. ZFP189WT	20595	17249	3346	1908	11	11	2.48	17.22
ZFP189NFD vs. ZFP189VPR	20595	22360	-1765	2149	11	12	1.162	20.52
ZFP189WT vs. ZFP189VPR	17249	22360	-5111	1776	11	12	4.07	19.65
3
ZFP189NFD vs. ZFP189WT	20031	17756	2276	2387	10	11	1.348	14.18
ZFP189NFD vs. ZFP189VPR	20031	21398	-1367	2577	10	12	0.7502	17.06
ZFP189WT vs. ZFP189VPR	17756	21398	-3642	1903	11	12	2.707	20.1
4
ZFP189NFD vs. ZFP189WT	21082	19146	1936	2675	11	11	1.023	19.8
ZFP189NFD vs. ZFP189VPR	21082	23083	-2001	2425	11	12	1.167	18.24
ZFP189WT vs. ZFP189VPR	19146	23083	-3937	2270	11	12	2.452	19.31
5
ZFP189NFD vs. ZFP189WT	21595	18264	3332	2573	11	11	1.831	19.04
ZFP189NFD vs. ZFP189VPR	21595	27228	-5633	2454	11	11	3.247	17.86
ZFP189WT vs. ZFP189VPR	18264	27228	-8964	2130	11	11	5.952	19.66
6
ZFP189NFD vs. ZFP189WT	21694	19764	1930	2192	10	11	1.245	17.59
ZFP189NFD vs. ZFP189VPR	21694	28055	-6361	2180	10	11	4.127	17.47
ZFP189WT vs. ZFP189VPR	19764	28055	-8291	1910	11	11	6.138	20
7
ZFP189NFD vs. ZFP189WT	24602	20239	4363	2316	11	10	2.664	18.02
ZFP189NFD vs. ZFP189VPR	24602	28578	-3976	2280	11	12	2.466	18.41
ZFP189WT vs. ZFP189VPR	20239	28578	-8339	1914	10	12	6.16	19.58
ZFP189NFD
1 vs. 2	22852	20595	2257	2736	11	11	1.166	10
1 vs. 3	22120	20031	2089	3509	10	10	0.8417	9
1 vs. 4	22852	21082	1769	3161	11	11	0.7916	10
1 vs. 5	22852	21595	1256	2808	11	11	0.6327	10
1 vs. 6	22820	21694	1126	2421	10	10	0.658	9
1 vs. 7	22852	24602	-1750	2675	11	11	0.9252	10
2 vs. 3	19999	20031	-32.01	1392	10	10	0.03252	9
2 vs. 4	20595	21082	-487.4	1496	11	11	0.4608	10
2 vs. 5	20595	21595	-1001	1200	11	11	1.179	10
2 vs. 6	20330	21694	-1363	1780	10	10	1.083	9
2 vs. 7	20595	24602	-4007	1436	11	11	3.948	10
3 vs. 4	20031	20346	-314.3	1232	10	10	0.3608	9
3 vs. 5	20031	20668	-636.8	1588	10	10	0.567	9
3 vs. 6	19864	20992	-1129	1748	9	9	0.9136	8
3 vs. 7	20031	23886	-3855	1596	10	10	3.416	9
4 vs. 5	21082	21595	-513.2	1297	11	11	0.5596	10
4 vs. 6	21841	21694	147.2	1437	10	10	0.1449	9
4 vs. 7	21082	24602	-3520	1047	11	11	4.754	10
5 vs. 6	21916	21694	222.6	1466	10	10	0.2148	9
5 vs. 7	21595	24602	-3007	1035	11	11	4.107	10
6 vs. 7	21694	24945	-3252	929.5	10	10	4.948	9
ZFP189WT
1 vs. 2	16376	17249	-873.3	1397	11	11	0.8838	10
1 vs. 3	16376	17756	-1380	1541	11	11	1.266	10
1 vs. 4	16376	19146	-2770	2067	11	11	1.896	10
1 vs. 5	16376	18264	-1888	1820	11	11	1.467	10
1 vs. 6	16376	19764	-3388	1643	11	11	2.917	10
1 vs. 7	16399	20239	-3840	1407	10	10	3.861	9
2 vs. 3	17249	17756	-506.7	1075	11	11	0.6666	10
2 vs. 4	17249	19146	-1897	1311	11	11	2.046	10
2 vs. 5	17249	18264	-1015	1321	11	11	1.086	10
2 vs. 6	17249	19764	-2515	1110	11	11	3.205	10
2 vs. 7	17400	20239	-2839	1701	10	10	2.361	9
3 vs. 4	17756	19146	-1390	1550	11	11	1.269	10
3 vs. 5	17756	18264	-508	1787	11	11	0.4019	10
3 vs. 6	17756	19764	-2008	1310	11	11	2.168	10
3 vs. 7	17915	20239	-2324	1706	10	10	1.927	9
4 vs. 5	19146	18264	882.4	1715	11	11	0.7277	10
4 vs. 6	19146	19764	-617.6	1296	11	11	0.6737	10
4 vs. 7	19434	20239	-805.6	2552	10	10	0.4464	9
5 vs. 6	18264	19764	-1500	1058	11	11	2.005	10
5 vs. 7	18263	20239	-1976	1405	10	10	1.99	9
6 vs. 7	20035	20239	-204.6	1739	10	10	0.1664	9
ZFP189VPR
1 vs. 2	22580	22360	220.1	1004	12	12	0.3099	11
1 vs. 3	22580	21398	1182	1099	12	12	1.521	11
1 vs. 4	22580	23083	-502.5	1782	12	12	0.3988	11
1 vs. 5	21883	27228	-5345	1692	11	11	4.466	10
1 vs. 6	22619	28055	-5436	1665	11	11	4.617	10
1 vs. 7	22580	28578	-5998	1775	12	12	4.778	11
2 vs. 3	22360	21398	962	1089	12	12	1.249	11
2 vs. 4	22360	23083	-722.6	1280	12	12	0.7983	11
2 vs. 5	21729	27228	-5499	1352	11	11	5.751	10
2 vs. 6	22558	28055	-5497	1393	11	11	5.582	10
2 vs. 7	22360	28578	-6218	1525	12	12	5.767	11
3 vs. 4	21398	23083	-1685	1192	12	12	1.999	11
3 vs. 5	20527	27228	-6701	1556	11	11	6.092	10
3 vs. 6	21477	28055	-6577	1584	11	11	5.871	10
3 vs. 7	21398	28578	-7180	1858	12	12	5.465	11
4 vs. 5	22424	27228	-4804	1182	11	11	5.746	10
4 vs. 6	23290	28055	-4765	991.9	11	11	6.794	10
4 vs. 7	23083	28578	-5495	1523	12	12	5.103	11
5 vs. 6	27727	27796	-69.05	825.9	10	10	0.1182	9
5 vs. 7	27228	28349	-1121	1160	11	11	1.367	10
6 vs. 7	28055	28971	-916.4	1551	11	11	0.8357	10

## Sheet: Figure 2 Panel G
Ordinary One way ANOVA Multiple Comparisons
Number of families	1
Number of comparisons per family	3
Alpha	0.05
Tukey's multiple comparisons test	Mean Diff.	95.00% CI of diff.	Below threshold?	Summary	Adjusted P Value
ZFP189NFD vs. ZFP189WT	3380	469.6 to 6290	Yes	*	0.0216	A-B
ZFP189NFD vs. ZFP189VPR	-2976	-5886 to -65.84	Yes	*	0.0446	A-C
ZFP189WT vs. ZFP189VPR	-6356	-9266 to -3445	Yes	****	<0.0001	B-C
Test details	Mean 1	Mean 2	Mean Diff.	SE of diff.	n1	n2	q	DF
ZFP189NFD vs. ZFP189WT	21779	18399	3380	1140	7	7	4.192	18
ZFP189NFD vs. ZFP189VPR	21779	24755	-2976	1140	7	7	3.691	18
ZFP189WT vs. ZFP189VPR	18399	24755	-6356	1140	7	7	7.883	18
Compact letter display
ZFP189VPR	A
ZFP189NFD	B
ZFP189WT	C

## Sheet: Figure 4 Panel B
Ordinary one-way ANOVA
Table Analyzed	Cocaine CPP (Drug Side Change)
Data sets analyzed	A-D
ANOVA summary
F	3.903
P value	0.0109
P value summary	*
Significant diff. among means (P < 0.05)?	Yes
R squared	0.09947
Brown-Forsythe test
F (DFn	DFd)	2.238 (3	106)
P value	0.0881
P value summary	ns
Are SDs significantly different (P < 0.05)?	No
Bartlett's test
Bartlett's statistic (corrected)	7.814
P value	0.05
P value summary	ns
Are SDs significantly different (P < 0.05)?	No
ANOVA table	SS	DF	MS	F (DFn	DFd)	P value
Treatment (between columns)	204117	3	68039	F (3	106) = 3.903	P=0.0109
Residual (within columns)	1847984	106	17434
Total	2052100	109
Data summary
Number of treatments (columns)	4
Number of values (total)	110
Ordinary one-way ANOVA Multiple Comparison
Number of families	1
Number of comparisons per family	6
Alpha	0.05
Tukey's multiple comparisons test	Mean Diff.	95.00% CI of diff.	Below threshold?	Summary	Adjusted P Value
ZFP189NFD vs. ZFP189WT	97.26	8.069 to 186.4	Yes	*	0.0269	A-B
ZFP189NFD vs. ZFP189VPR	0.3036	-86.55 to 87.16	No	ns	>0.9999	A-C
ZFP189NFD vs. GFP	-6.805	-106.6 to 93.01	No	ns	0.998	A-D
ZFP189WT vs. ZFP189VPR	-96.95	-186.8 to -7.097	Yes	*	0.0291	B-C
ZFP189WT vs. GFP	-104.1	-206.5 to -1.620	Yes	*	0.045	B-D
ZFP189VPR vs. GFP	-7.109	-107.5 to 93.31	No	ns	0.9977	C-D
Test details	Mean 1	Mean 2	Mean Diff.	SE of diff.	n1	n2	q	DF
ZFP189NFD vs. ZFP189WT	156.2	58.93	97.26	34.17	32	28	4.025	106
ZFP189NFD vs. ZFP189VPR	156.2	155.9	0.3036	33.27	32	31	0.0129	106
ZFP189NFD vs. GFP	156.2	163	-6.805	38.24	32	19	0.2517	106
ZFP189WT vs. ZFP189VPR	58.93	155.9	-96.95	34.42	28	31	3.983	106
ZFP189WT vs. GFP	58.93	163	-104.1	39.25	28	19	3.75	106
ZFP189VPR vs. GFP	155.9	163	-7.109	38.47	31	19	0.2613	106
Compact letter display
GFP	A
ZFP189NFD	A
ZFP189VPR	A
ZFP189WT	B

## Sheet: Figure 4 Panel C
Ordinary One Way ANOVA
Table Analyzed	Morphine CPP (Drug Side Change)
Data sets analyzed	A-D
ANOVA summary
F	0.2377
P value	0.8698
P value summary	ns
Significant diff. among means (P < 0.05)?	No
R squared	0.008835
Brown-Forsythe test
F (DFn	DFd)	1.226 (3	80)
P value	0.3057
P value summary	ns
Are SDs significantly different (P < 0.05)?	No
Bartlett's test
Bartlett's statistic (corrected)	2.766
P value	0.4291
P value summary	ns
Are SDs significantly different (P < 0.05)?	No
ANOVA table	SS	DF	MS	F (DFn	DFd)	P value
Treatment (between columns)	17998	3	5999	F (3	80) = 0.2377	P=0.8698
Residual (within columns)	2019114	80	25239
Total	2037112	83
Data summary
Number of treatments (columns)	4
Number of values (total)	84
Ordinary One Way ANOVA Multiple Comparisons
Number of families	1
Number of comparisons per family	6
Alpha	0.05
Tukey's multiple comparisons test	Mean Diff.	95.00% CI of diff.	Below threshold?	Summary	Adjusted P Value
ZFP189NFD vs. ZFP189WT	-8.08	-138.3 to 122.2	No	ns	0.9985	A-B
ZFP189NFD vs. ZFP189VPR	-24.67	-150.5 to 101.1	No	ns	0.9554	A-C
ZFP189NFD vs. GFP	-38.26	-168.5 to 91.98	No	ns	0.8674	A-D
ZFP189WT vs. ZFP189VPR	-16.59	-144.0 to 110.9	No	ns	0.9862	B-C
ZFP189WT vs. GFP	-30.18	-162.0 to 101.6	No	ns	0.9316	B-D
ZFP189VPR vs. GFP	-13.59	-141.0 to 113.9	No	ns	0.9923	C-D
Test details	Mean 1	Mean 2	Mean Diff.	SE of diff.	n1	n2	q	DF
ZFP189NFD vs. ZFP189WT	64.24	72.32	-8.08	49.64	21	20	0.2302	80
ZFP189NFD vs. ZFP189VPR	64.24	88.91	-24.67	47.95	21	23	0.7276	80
ZFP189NFD vs. GFP	64.24	102.5	-38.26	49.64	21	20	1.09	80
ZFP189WT vs. ZFP189VPR	72.32	88.91	-16.59	48.57	20	23	0.483	80
ZFP189WT vs. GFP	72.32	102.5	-30.18	50.24	20	20	0.8495	80
ZFP189VPR vs. GFP	88.91	102.5	-13.59	48.57	23	20	0.3956	80
Compact letter display
GFP	A
ZFP189VPR	A
ZFP189WT	A
ZFP189NFD	A
ZFP189NFD	A

## Sheet: Figure 5 Panel C
Table Analyzed	Cocaine FR5 Reinforcers Earned
Two-way ANOVA	Ordinary
Alpha	0.05
Source of Variation	% of total variation	P value	P value summary	Significant?
Interaction	1.653	>0.9999	ns	No
Time	6.722	0.1707	ns	No
Viral Treatment	10.04	0.0019	**	Yes
ANOVA table	SS	DF	MS	F (DFn	DFd)	P value
Interaction	1248	21	59.44	F (21	128) = 0.1235	P>0.9999
Time	5075	7	725	F (7	128) = 1.507	P=0.1707
Viral Treatment	7580	3	2527	F (3	128) = 5.250	P=0.0019
Residual	61596	128	481.2
Data summary
Number of columns (Column Factor)	4
Number of rows (Row Factor)	8
Number of values	160
Multiple Comparisons
Compare column means (main column effect)
Number of families	1
Number of comparisons per family	6
Alpha	0.05
Tukey's multiple comparisons test	Mean Diff.	95.00% CI of diff.	Below threshold?	Summary	Adjusted P Value
ZFP189NFD vs. ZFP189WT	-14.65	-27.42 to -1.881	Yes	*	0.0176
ZFP189NFD vs. ZFP189VPR	3.6	-9.169 to 16.37	No	ns	0.8833
ZFP189NFD vs. GFP	-5.55	-18.32 to 7.219	No	ns	0.6708
ZFP189WT vs. ZFP189VPR	18.25	5.481 to 31.02	Yes	**	0.0017
ZFP189WT vs. GFP	9.1	-3.669 to 21.87	No	ns	0.2527
ZFP189VPR vs. GFP	-9.15	-21.92 to 3.619	No	ns	0.2482
Test details	Mean 1	Mean 2	Mean Diff.	SE of diff.	N1	N2	q	DF
ZFP189NFD vs. ZFP189WT	35.25	49.9	-14.65	4.905	40	40	4.224	128
ZFP189NFD vs. ZFP189VPR	35.25	31.65	3.6	4.905	40	40	1.038	128
ZFP189NFD vs. GFP	35.25	40.8	-5.55	4.905	40	40	1.6	128
ZFP189WT vs. ZFP189VPR	49.9	31.65	18.25	4.905	40	40	5.262	128
ZFP189WT vs. GFP	49.9	40.8	9.1	4.905	40	40	2.624	128
ZFP189VPR vs. GFP	31.65	40.8	-9.15	4.905	40	40	2.638	128

[truncated: 32 more sheets: Figure 5 Panel D, Figure 5 Panel E, Figure 5 Panel F, Figure 5 Panel H, Figure 5 Panel I, Sup. Figure 1 Panel A, Sup. Figure 1 Panel B, Sup. Figure 1 Panel C, Sup. Figure 1 Panel D, Sup. Figure 1 Panel E, Sup. Figure 1 Panel F, Sup. Figure 2 Panel A, Sup. Figure 2 Panel B, Sup. Figure 2 Panel C, Sup. Figure 2 Panel D, Sup. Figure 2 Panel E, Sup. Figure 2 Panel F, Sup. Figure 3, Sup. Figure 4 Panel A, Sup. Figure 4 Panel B …]
